# Supplementary material for: Metabolomic and Transcriptomic Profiling Provide Novel Insights into Fruit Ripening and Ripening Disorder Caused by 1-MCP Treatments in Papaya
Source: Int J Mol Sci. 2021 Jan 18;22(2):916. doi: 10.3390/ijms22020916 (PMC7831311; doi:10.3390/ijms22020916)
Supplement: Supplementary file 1 [file ijms-22-00916-s001.zip]

Archive with 15 entries (14 files):
- Supplementary Materials/
- Supplementary Materials/Figure S1.tif
- Supplementary Materials/Figure S2.tif
- Supplementary Materials/Figure S3.tif
- Supplementary Materials/Figure S4.tif
- Supplementary Materials/Figure S5.tif
- Supplementary Materials/Table S1.xlsx
- Supplementary Materials/Table S2.xlsx
- Supplementary Materials/Table S3.xlsx
- Supplementary Materials/Table S4.xlsx
- Supplementary Materials/Table S5.xlsx
- Supplementary Materials/Table S6.xlsx
- Supplementary Materials/Table S7.xlsx
- Supplementary Materials/Table S8.xlsx
- Supplementary Materials/Table S9.xls
