# Supplementary material for: Metabolomic and Transcriptomic Profiling Provide Novel Insights into Fruit Ripening and Ripening Disorder Caused by 1-MCP Treatments in Papaya
Source: Int J Mol Sci. 2021 Jan 18;22(2):916. doi: 10.3390/ijms22020916 (PMC7831311; doi:10.3390/ijms22020916)
Supplement: Supplementary file 1 [file ijms-22-00916-s001.zip › Supplementary Materials/Table S1.xlsx]

## Sheet: Sheet1
Table S1 Total of 401 distinct annotated metabolites were detected in the samples
Index	Q1 (Da)	Molecular Weight (Da)	Formula	Ionization model	Compounds	Class I	Class II	CAS	Level	MCP2h-6-1	MCP2h-6-2	MCP2h-6-3	MCP16h-6-1	MCP16h-6-2	MCP16h-6-3	CK-6-1	CK-6-2	CK-6-3	mix01	mix02	mix03	cpd_ID	kegg_map
Li512115	515.12	516.105	C25H24O12	[M-H]-	3,4-Dicaffeoylquinic acid	Phenolic acids	Phenolic acids	14534-61-3	B	27700	54400	28900	7780	13300	11200	36900	50900	39800	46000	35100	28600	--	--
Li512117	611.16	610.126	C27H30O16	[M+H]+	Quercetin 3-O-rhanosylgalactoside	Flavonoids	Flavonols	-	A	7400	7550	5880	9430	10100	15400	8970	5460	6750	5910	8720	7630	--	--
Qingke_Rfmb087-1-1	311.22	312.208	C18H32O4	[M-H]-	13-Oxo-9-hydroxy-10-octadecenoic acid	Lipids	Free fatty acids	-	A	22200	20800	45600	25600	17600	18700	30100	29100	27100	33200	27300	25000	--	--
Qingke_Rfmb090-1-3	295.23	296.214	C18H32O3	[M-H]-	13-Hydroxy-9,11-octadecadienoic acid	Lipids	Free fatty acids	5204-88-6	A	136000	171000	149000	315000	224000	273000	179000	109000	162000	224000	202000	188000	--	--
Qingke_Rfmb091-1-1	295.23	296.214	C18H32O3	[M-H]-	9-Hydroxy-10,12-octadecadienoic acid	Lipids	Free fatty acids	15514-85-9	A	131000	171000	142000	308000	215000	263000	172000	107000	160000	214000	199000	180000	--	--
Qingke_Rfmb257-der01-3	519.19	520.168	C26H32O11	[M-H]-	Pinoresinol-Hexose	Lignans and Coumarins	Lignans	-	B	58200	28100	89000	72600	66500	100000	47900	60100	59500	23800	24200	26000	--	--
Qingke_Rfmb318-1-2	144.1	144.092	C7H14NO2+	[M]+	Proline βine(ProBet)	Amino acids and derivatives	Amino acids and derivatives	1195-94-4	B	204000	188000	196000	216000	213000	222000	240000	235000	201000	175000	237000	212000	--	--
Qingke_Rfmb319-1-2	130.09	129.07	C6H11NO2	[M+H]+	Pipecolic acid	Amino acids and derivatives	Amino acids and derivatives	4043-87-2	A	415000	477000	720000	357000	285000	373000	437000	279000	313000	278000	390000	369000	--	--
Qingke_Rfmb320-1-3	144.1	143.085	C7H13NO2	[M+H]+	1,2-N-Methylpipecolic acid	Amino acids and derivatives	Amino acids and derivatives	7730-87-2	B	799000	676000	724000	947000	818000	802000	870000	711000	828000	698000	741000	760000	--	--
YC512115	325.18	324.132	C19H20N2O3	[M+H]+	Nicotine-Hex	Alkaloids	Alkaloids	-	A	19500	17500	22700	13000	12600	18000	18700	26100	15300	30000	38200	44000	--	--
YC512118	282.28	281.249	C18H35NO	[M+H]+	Octadecenoic amide	Others	Others	-	A	227000	361000	220000	312000	275000	608000	177000	223000	390000	387000	309000	272000	--	--
YC512119	318.3	317.266	C18H39NO3	[M+H]+	Phytosphingosine	Others	Others	554-62-1	A	17400000	11600000	28900000	41300000	46900000	48200000	8400000	11100000	8470000	7750000	7690000	7890000	--	--
mws0011	371.1	372.122	C17H24O9	[M-H]-	Syringin	Phenolic acids	Phenolic acids	118-34-3	B	73500	31000	50700	18000	37900	46800	53800	31200	33800	45500	48700	40200	C01533	ko00940
mws0014	193.06	194.049	C10H10O4	[M-H]-	Ferulic acid	Phenolic acids	Phenolic acids	1135-24-6	A	306000	108000	168000	126000	132000	185000	162000	204000	127000	225000	184000	159000	C01494	ko00940,ko01100,ko01110
mws0018	203	202.197	C10H26N4	[M+H]+	Spermine	Alkaloids	Phenolamine	71-44-3	B	22700000	22800000	23200000	25800000	24500000	26100000	25100000	24100000	25200000	20000000	24200000	25000000	C00750	ko00330,ko00410,ko00480,ko01100
mws0054	289.08	290.067	C15H14O6	[M-H]-	Catechin	Flavonoids	Flavanols	154-23-4	B	6210	2820	522	5100	693	3960	2300	1290	647	2680	2800	2850	C06562	ko00941,ko01110
mws0057	451	450.096	C22h22O11	[M+H]+	Eriodictyol 7-O-glucoside	Flavonoids	Dihydroflavone	38965-51-4	B	1750	1140	365	1880	2100	3790	3860	1880	1390	1480	1380	1360	--	--
mws0059	609.1	610.126	C27H30O16	[M-H]-	Rutin	Flavonoids	Flavonols	153-18-4	B	15200	19800	15000	28700	21300	45400	13100	10900	20600	33800	38100	29000	--	--
mws0072	433.11	432.088	C22h20O10	[M+H]+	Apigenin 5-O-glucoside	Flavonoids	Flavonoid	28757-27-9	B	6740	9560	5660	30800	18400	17000	8250	11000	9420	3880	3930	3980	--	--
mws0089	447.09	448.082	C22h20O11	[M-H]-	Kaempferol 7-O-glucosdie	Flavonoids	Flavonols	16290-07-6	A	12800	2000	24800	14300	14900	17900	2970	6530	3900	13900	13000	12800	--	--
mws0091	463.09	464.076	C22h20O12	[M-H]-	Isoquercitrin	Flavonoids	Flavonols	482-35-9	A	2510	2420	2310	4290	3130	3160	3090	3080	2500	4080	3950	3820	--	--
mws0092	533.3	534.183	C27H34O11	[M-H]-	Arctiin	Lignans and Coumarins	Lignans	20362-31-6	B	1400000	1620000	940000	55300	178000	78700	1340000	788000	1030000	959000	920000	916000	C16915	--
mws0117	181.06	182.049	C9H10O4	[M-H]-	Homovanillic acid	Phenolic acids	Phenolic acids	306-08-1	B	22500	13700	39100	28400	22600	35300	15400	20400	18800	23100	24900	25400	C05582	ko00350,ko01100
mws0119	227.2	228.19	C14H28O2	[M-H]-	Myristic Acid	Lipids	Free fatty acids	544-63-8	A	17500000	16400000	16900000	18300000	19300000	17500000	16100000	14900000	13600000	19100000	16300000	16100000	--	--
mws0126	524.37	523.325	C26H54NO7P	[M+H]+	1-Stearoyl-sn-glycero-3-phosphocholine	Lipids	LPC	19420-57-6	A	39600	78500	128000	162000	68400	94800	204000	256000	88000	125000	128000	100000	--	--
mws0133	123.1	122.043	C6H6N2O	[M+H]+	Nicotinamide	Others	Vitamin	98-92-0	B	646000	492000	571000	424000	625000	404000	539000	515000	861000	318000	401000	411000	C00153	ko00760,ko01100
mws0146	138.05	137.042	C7H7NO2	[M+H]+	Nicotinic Acid Methyl Ester(Methyl Nicotinate)	Alkaloids	Alkaloids	93-60-7	B	292000	481000	219000	11300	18400	12000	581000	1060000	843000	214000	259000	254000	--	--
mws0147	117.1	118.055	C5H10O3	[M-H]-	3-Hydroxy-3-methyl butyric acid	Organic acids	Organic acids	625-08-1	A	1260000	1240000	2220000	1400000	1160000	721000	1560000	2380000	1720000	1580000	1590000	1550000	--	--
mws0154	173.05	174.044	C7H10O5	[M-H]-	Shikimic acid	Organic acids	Organic acids	138-59-0	B	87900	71500	77700	103000	60800	86300	149000	86300	96100	88800	93500	90100	C00493	ko00400,ko01100,ko01110,ko01230
mws0176	595.17	630.107	C27H31ClO15	[M-Cl]+	Pelargonin chloride	Flavonoids	Anthocyanins	17334-58-6	B	2820	1400	1130	349	525	866	1420	1170	1300	2330	2440	2310	C08725	ko00942
mws0178	353.1	354.079	C16H18O9	[M-H]-	Chlorogenic acid	Phenolic acids	Phenolic acids	327-97-9	A	39200	141000	12900	42000	39300	454000	58200	28700	47900	98800	85500	94500	C00852	ko00940,ko00941,ko00945,ko01110
mws0180	153	154.021	C7H6O4	[M-H]-	2,5-Dihydroxybenzoic acid	Phenolic acids	Phenolic acids	490-79-9	B	15700	7420	31800	24900	60300	93700	31800	41000	31400	53700	48000	47700	C00628	ko00350,ko01100
mws0182	151	152.041	C8H8O3	[M-H]-	p-Hydroxyphenyl acetic acid	Phenolic acids	Phenolic acids	156-38-7	A	5700	3930	8570	3920	3340	5240	4170	2910	4450	6130	5930	6150	C00642	ko00350,ko00360,ko01100
mws0183	153.1	154.021	C7H6O4	[M-H]-	Protocatechuic acid	Flavonoids	Flavanols	99-50-3	A	19100	44200	17900	52500	54300	98600	40500	16100	26700	32700	31100	32900	C00230	ko01100,ko01110
mws0191	118.1	117.07	C5H11NO2	[M+H]+	Betaine	Alkaloids	Alkaloids	107-43-7	B	1280000	1420000	1520000	1120000	1120000	1300000	1310000	1070000	1140000	1040000	1470000	1440000	C00719	ko00260,ko01100,ko02010
mws0192	117.03	118.021	C4H6O4	[M-H]-	Succinic acid	Organic acids	Organic acids	110-15-6	A	16700000	14200000	39200000	2380000	2340000	3680000	13800000	21800000	16500000	16300000	12500000	20900000	C00042	ko00020,ko00190,ko00250,ko00310,ko00350,ko00360,ko00620,ko00630,ko00640,ko00650,ko00760,ko00920,ko01100,ko01110,ko01200
mws0193	190.1	189.099	C7H15N3O3	[M+H]+	L-Homocitrulline	Amino acids and derivatives	Amino acids and derivatives	1190-49-4	B	66700	82600	54300	40000	87300	77900	47700	71200	71500	35000	55500	58700	C02427	--
mws0206	103.05	104.041	C4H8O3	[M-H]-	(S)-2-Hydroxybutanoicacid	Organic acids	Organic acids	3347-90-8	A	40600	74200	69000	605	980	666	77300	179000	94500	69100	56000	75400	--	--
mws0208	145.06	146.049	C6H10O4	[M-H]-	Adipic Acid	Organic acids	Organic acids	124-04-9	A	429000	225000	498000	377000	437000	364000	412000	628000	530000	533000	421000	403000	C06104	ko01100
mws0213	151	152.058	C5H12O5	[M-H]-	Ribitol	Others	Saccharides and Alcohols	488-81-3	B	21000	18900	22800	21900	18900	17700	17100	23300	18300	19300	17500	21800	--	--
mws0214	181	182.067	C6H14O6	[M-H]-	D-Sorbitol	Others	Saccharides and Alcohols	50-70-4	B	19100	19600	17400	23700	20800	23100	12800	27100	20200	17500	14500	21400	C00794	ko00051,ko00052,ko01100,ko02010
mws0219	132	133.03	C4H7NO4	[M-H]-	L-AsparticAcid	Amino acids and derivatives	Amino acids and derivatives	56-84-8	A	8220000	3860000	5300000	12500000	12500000	14900000	7330000	8020000	6960000	9060000	8820000	8160000	C00049	ko00220,ko00250,ko00260,ko00261,ko00270,ko00300,ko00340,ko00410,ko00460,ko00710,ko00760,ko00770,ko00970,ko01100,ko01110,ko01200,ko01210,ko01230,ko02010
mws0232	377	376.12	C17H20N4O6	[M+H]+	Riboflavin	Others	Vitamin	83-88-5	B	218000	884000	344000	74800	73900	65700	631000	579000	642000	141000	196000	175000	C00255	ko00740,ko01100,ko01110,ko02010
mws0237	187.1	188.093	C9H16O4	[M-H]-	Anchoic Acid	Organic acids	Organic acids	123-99-9	A	687000	943000	923000	740000	802000	721000	1060000	995000	907000	910000	906000	889000	C08261	--
mws0242	173.1	174.078	C8H14O4	[M-H]-	SubericAcid	Organic acids	Organic acids	505-48-6	A	15400	14300	13100	11700	10900	20400	13200	15900	18800	23100	17300	16400	C08278	--
mws0248	243.1	244.058	C9H12N2O6	[M-H]-	Uridine	Nucleotides and derivatives	Nucleotides and derivatives	58-96-8	A	18900	18700	31400	21000	16400	34400	19400	18100	16200	26200	23000	27000	C00299	ko00240,ko01100,ko02010
mws0250	182.1	181.065	C9H11NO3	[M+H]+	L-(-)-Tyrosine	Amino acids and derivatives	Amino acids and derivatives	60-18-4	A	4110000	3040000	8400000	2990000	2870000	2150000	2760000	5980000	3880000	2470000	3360000	2990000	C00082	ko00130,ko00261,ko00350,ko00360,ko00400,ko00460,ko00730,ko00940,ko00950,ko00965,ko00966,ko00970,ko00998,ko01100,ko01110,ko01210,ko01230
mws0254	156.1	155.061	C6H9N3O2	[M+H]+	L-Histidine	Amino acids and derivatives	Amino acids and derivatives	71-00-1	A	14200000	8640000	10700000	10800000	12900000	14000000	12500000	11400000	9900000	9820000	10500000	10600000	C00135	ko00340,ko00410,ko00970,ko01100,ko01110,ko01230,ko02010
mws0255	112	111.038	C4H5N3O	[M+H]+	Cytosine	Nucleotides and derivatives	Nucleotides and derivatives	71-30-7	A	91100	57900	71900	53200	73700	77100	79100	68300	66300	45100	66800	52600	C00380	ko00240,ko01100
mws0256	118.1	117.07	C5H11NO2	[M+H]+	L-Valine	Amino acids and derivatives	Amino acids and derivatives	72-18-4	A	92100000	67400000	63400000	85400000	101000000	81400000	96100000	101000000	81500000	67100000	79900000	77400000	C00183	ko00280,ko00290,ko00311,ko00460,ko00770,ko00966,ko00970,ko01100,ko01110,ko01210,ko01230,ko02010
mws0258	132	131.085	C6H13NO2	[M+H]+	L-Isoleucine	Amino acids and derivatives	Amino acids and derivatives	73-32-5	A	4670000	2500000	2990000	4750000	7160000	4210000	3790000	5380000	4000000	2850000	3630000	3550000	C00407	ko00280,ko00290,ko00460,ko00960,ko00966,ko00970,ko01100,ko01110,ko01210,ko01230,ko02010
mws0260	175	174.1	C6H14N4O2	[M+H]+	L-(+)-Arginine	Amino acids and derivatives	Amino acids and derivatives	74-79-3	A	15900000	8200000	18400000	16600000	18100000	18200000	20100000	19100000	18100000	15700000	19000000	17400000	C00062	ko00220,ko00261,ko00330,ko00472,ko00970,ko01100,ko01110,ko01230,ko02010
mws0262	149	150.009	C4H6O6	[M-H]-	L-(+)-Tartaric acid	Organic acids	Organic acids	87-69-4	B	36200	56000	26600	16500	28600	24300	35700	45700	26700	29500	27700	26900	--	--
mws0263	128.03	129.036	C5H7NO3	[M-H]-	L-PyroglutamicAcid	Amino acids and derivatives	Amino acids and derivatives	98-79-3	A	11500	6030	6200	5020	4950	6150	3950	5790	3530	4470	3720	5150	--	--
mws0264	341	342.096	C12H22O11	[M-H]-	D-(+)-TrehaloseAnhydrous	Others	Saccharides and Alcohols	99-20-7	A	308000	712000	770000	1280000	358000	625000	772000	737000	1390000	1040000	1030000	1070000	--	--
mws0275	133	134.015	C4H6O5	[M-H]-	L-(-)-Malic acid	Organic acids	Organic acids	636-61-3	A	9720000	18600000	10300000	11400000	6370000	9850000	1500000	2200000	6060000	9270000	9920000	10600000	C00497	ko00650,ko01100
mws0277	191	192.053	C7H12O6	[M-H]-	Kinic acid	Organic acids	Organic acids	77-95-2	A	1620000	1920000	1980000	1960000	2220000	2350000	795000	1660000	1420000	1740000	1810000	2070000	C00296	ko00400,ko01100
mws0281	191	192.018	C6H8O7	[M-H]-	Citric Acid	Organic acids	Organic acids	77-92-9	A	42400000	16000000	32500000	13000000	94500000	32800000	52300000	35700000	33900000	28000000	26800000	25600000	C00158	ko00020,ko00250,ko00630,ko01100,ko01110,ko01200,ko01210,ko01230
mws0282	203	204.08	C12h12N2O2	[M-H]-	L-Tryptophan	Amino acids and derivatives	Amino acids and derivatives	73-22-3	A	21500000	8480000	15600000	13700000	26900000	16900000	13900000	19800000	6420000	17600000	16500000	16300000	C00078	ko00260,ko00380,ko00400,ko00901,ko00966,ko00970,ko00998,ko01100,ko01110,ko01210,ko01230
mws0289	478.1	479.268	C23H46NO7P	[M-H]-	LysoPE 18:1	Lipids	LPE	89576-29-4	A	253000	317000	544000	641000	319000	239000	454000	394000	175000	420000	386000	376000	--	--
mws0341	131.08	132.07	C6H12O3	[M-H]-	(S)-(-)-2-Hydroxyisocaproic acid	Organic acids	Organic acids	13748-90-8	A	71100	57500	179000	14300	22200	18000	80600	137000	87700	96700	77600	85900	--	--
mws0344	165.05	166.038	C5H10O6	[M-H]-	D-Xylonic acid	Organic acids	Organic acids	526-91-0	A	2610000	2370000	2490000	2020000	2210000	2190000	2540000	2490000	2820000	2370000	2330000	2400000	--	--
mws0345	128.07	129.07	C6H11NO2	[M-H]-	Pipecolinic acid	Organic acids	Organic acids	535-75-1	B	9720	6160	6780	7420	6830	7050	5990	4630	3710	6580	4120	6740	--	--
mws0351	457.08	458.068	C22H18O11	[M-H]-	Gallate catechin gallate	Flavonoids	Flavanols	4233-96-9	B	2920	6930	6230	8210	8990	7500	1700	4100	7740	4950	4640	8220	--	--
mws0359	241.22	242.205	C15H30O2	[M-H]-	Pentadecanoic Acid	Lipids	Free fatty acids	1002-84-2	A	1140000	1000000	1180000	1370000	1280000	1360000	1160000	1640000	1130000	1340000	1030000	1020000	--	--
mws0361	253.22	254.205	C16H30O2	[M-H]-	Palmitoleic Acid	Lipids	Free fatty acids	373-49-9	A	60800	55500	55900	54100	55300	56700	56000	49100	51100	86100	76600	57300	C08362	ko00061
mws0366	277.22	278.205	C18H30O2	[M-H]-	γ-Linolenic Acid	Lipids	Free fatty acids	506-26-3	A	29400000	27700000	28200000	25100000	24900000	26100000	31200000	27000000	25000000	32500000	28400000	27000000	--	--
mws0367	277.1	278.205	C18H30O2	[M-H]-	α-Linolenic Acid	Lipids	Free fatty acids	463-40-1	A	48500	44400	48800	39600	37500	42300	50600	45600	40600	54100	45700	43300	C06427	ko00592,ko01040,ko01100,ko01110
mws0371	327.2	328.219	C22H32O2	[M-H]-	Cis-4,7,10,13,16,19-Docosahexaenoic Acid(C22:6n3)	Lipids	Free fatty acids	6217-54-5	B	57500	41300	47500	47000	58500	38800	41500	30400	33000	66800	45000	43900	--	--
mws0376	115	116.006	C4H4O4	[M-H]-	Fumaric acid	Organic acids	Organic acids	110-17-8	B	21800	15200	14300	14700	13100	25100	9960	9230	13400	11700	12600	10600	C00122	ko00020,ko00190,ko00220,ko00250,ko00350,ko00360,ko00620,ko00650,ko00760,ko01100,ko01110,ko01200
mws0383	267.23	268.219	C17H32O2	[M-H]-	Cis-10-Heptadecenoic Acid	Lipids	Free fatty acids	29743-97-3	A	8150000	6910000	6940000	7970000	7490000	7740000	7260000	6530000	6560000	8710000	7260000	7070000	--	--
mws0396	281.25	282.234	C18H34O2	[M-H]-	Elaidic Acid	Lipids	Free fatty acids	112-79-8	A	38100000	39600000	29000000	23000000	36300000	39400000	30000000	48700000	47900000	41100000	35400000	38000000	--	--
mws0437	151.15	152.058	C5H12O5	[M-H]-	D-Arabitol	Others	Saccharides and Alcohols	488-82-4	B	4780	5080	928	5780	4340	5910	2340	3830	4300	4750	4940	4310	C01904	ko00040,ko01100
mws0444	152.04	153.036	C7H7NO3	[M-H]-	3-Aminosalicylic acid	Phenolic acids	Phenolic acids	570-23-0	B	4110	24800	33000	28900	18300	19400	6000	38600	31400	23900	24800	24700	--	--
mws0470	117.02	118.021	C4H6O4	[M-H]-	Methylmalonic acid	Organic acids	Organic acids	516-05-2	A	16000000	13800000	36000000	2280000	2230000	3460000	12600000	19800000	14600000	15200000	12000000	19500000	C02170	ko00240,ko00280,ko00640,ko01100
mws0473	131.04	132.035	C5H8O4	[M-H]-	2-Methylsuccinic acid	Organic acids	Organic acids	498-21-5	A	1470000	836000	1140000	1100000	992000	798000	1030000	989000	967000	981000	1080000	1010000	--	--
mws0491	122.1	121.082	C8H11N	[M+H]+	Phenethylamine	Others	Others	64-04-0	B	5300000	3150000	2990000	1590000	2110000	1920000	1980000	3020000	2350000	1790000	2160000	2140000	C05332	ko00360,ko01100
mws0520	224.1	223.074	C12h13NO4	[M+H]+	N-Acetyl-L-tyrosine	Amino acids and derivatives	Amino acids and derivatives	537-55-3	A	32700	42600	67100	25300	53700	27700	84700	81200	107000	31500	41500	41800	--	--
mws0567	146.09	145.076	C5H11N3O2	[M+H]+	4-Guanidinobutyric acid	Organic acids	Organic acids	463-00-3	B	305000	327000	263000	192000	249000	327000	230000	242000	217000	192000	247000	263000	C01035	ko00330,ko01100
mws0572	126.1	125.052	C5H7N3O	[M+H]+	5-Methylcytosine	Nucleotides and derivatives	Nucleotides and derivatives	554-01-8	A	253000	235000	235000	149000	174000	213000	164000	199000	190000	154000	193000	185000	C02376	ko00240,ko01100
mws0574	103.05	104.041	C4H8O3	[M-H]-	α-Hydroxyisobutyric acid	Organic acids	Organic acids	594-61-6	A	66100	189000	128000	3070	2150	1100	113000	265000	125000	94000	96600	83100	--	--
mws0576	103.05	104.041	C4H8O3	[M-H]-	3-Hydroxybutyrate	Organic acids	Organic acids	300-85-6	A	2760000	14100000	3850000	290000	237000	346000	6540000	12500000	7580000	4800000	5780000	7560000	--	--
mws0582	322.4	321.082	C12h19N3O6S	[M+H]+	S-(methyl)glutathione	Amino acids and derivatives	Amino acids and derivatives	2922-56-7	A	26300	26600	32700	18600	33100	20900	10200	11200	21000	30300	34100	30000	C11347	--
mws0609	344.2	345.033	C10H12N5O7P	[M-H]-	Guanosine 3',5'-cyclic monophosphate	Nucleotides and derivatives	Nucleotides and derivatives	7665-99-8	A	20000	25100	14500	21900	23700	29800	27400	22700	23700	19200	20500	20600	C00942	ko00230,ko01100
mws0628	121.04	122.032	C7H6O2	[M-H]-	4-Hydroxybenzaldehyde	Phenolic acids	Phenolic acids	123-08-0	A	50600	62100	54000	36500	49600	50600	54900	54600	48600	44000	47500	65500	C00633	ko01100
mws0629	281.3	280.092	C13H16N2O5	[M+H]+	Asp-phe	Amino acids and derivatives	Amino acids and derivatives	13433-09-5	B	434000	279000	405000	289000	287000	339000	326000	319000	368000	345000	276000	298000	--	--
mws0636	313.4	312.132	C18H20N2O3	[M+H]+	Phe-Phe	Amino acids and derivatives	Amino acids and derivatives	2577-40-4	A	68200	43500	69300	34200	36800	25600	43200	54600	53500	38100	44300	41900	--	--
mws0639	153.2	154.021	C7H6O4	[M-H]-	2,3-Dihydroxybenzoic Acid	Organic acids	Organic acids	303-38-8	B	9100	38200	62300	58900	16800	88000	14900	22500	24100	29800	30000	30700	C00196	ko01110
mws0655	246	247.014	C8H10NO6P	[M-H]-	Pyridoxal 5'-phosphate	Others	Vitamin	54-47-7	B	29600	31200	25000	14100	19300	1620	23000	22200	15600	16700	17600	16400	C00018	ko00730,ko00750,ko01100
mws0668	283	284.063	C10H12N4O6	[M-H]-	Xanthosine	Nucleotides and derivatives	Nucleotides and derivatives	146-80-5	A	672000	2460000	1690000	2250000	1890000	1560000	2510000	2690000	3160000	2390000	2110000	2100000	C01762	ko00230,ko00232,ko01100,ko01110,ko02010
mws0675	335.1	334.041	C12h15N2O8P	[M+H]+	β-Nicotinamide mononucleotide	Nucleotides and derivatives	Nucleotides and derivatives	1094-61-7	B	8710	3870	4270	2540	4230	5270	13900	4200	5140	9970	10100	11400	C00455	ko00760,ko01100
mws0677	219	218.095	C12H14N2O2	[M+H]+	N-Acetyl-5-hydroxytryptamine	Alkaloids	Alkaloids	1210-83-9	B	1210000	974000	861000	886000	891000	780000	1140000	620000	777000	352000	505000	461000	C00978	ko00380,ko01100
mws0704	140	141.011	C2H8NO4P	[M-H]-	O-Phosphorylethanolamine	Others	Others	1071-23-4	B	113000	84800	86500	89500	108000	68400	99200	183000	133000	110000	106000	95700	--	--
mws0715	263.1	264.098	C13H16N2O4	[M-H]-	Phenylacetyl-L-glutamine	Amino acids and derivatives	Amino acids and derivatives	28047-15-6	A	107000	70900	138000	99200	78300	117000	129000	80800	108000	105000	102000	99200	C04148	ko00360
mws0752	185.16	186.147	C12h22O2	[M-H]-	Undecylic Acid	Lipids	Free fatty acids	112-37-8	A	768000	1070000	601000	893000	901000	712000	1040000	826000	856000	1180000	876000	1020000	--	--
mws0813	128	129.036	C5H7NO3	[M-H]-	5-Oxoproline	Amino acids and derivatives	Amino acids and derivatives	149-87-1	B	24700	14900	23400	19300	14100	20400	16900	9110	11100	19500	17200	19400	C01879	ko00480,ko01100
mws0823	115	116.041	C5H8O3	[M-H]-	3-Methyl-2-Oxobutanoic acid	Organic acids	Organic acids	759-05-7	B	14600	23800	16700	14100	13000	11600	13400	14400	27800	19500	19900	21700	C00141	ko00280,ko00290,ko00770,ko00966,ko01100,ko01110,ko01210,ko01230
mws0847	150	149.063	C6H7N5	[M+H]+	1-Methyladenine	Nucleotides and derivatives	Nucleotides and derivatives	5142-22-3	A	759000	652000	399000	293000	253000	276000	197000	107000	283000	85600	89400	81400	C02216	--
mws0851	143.11	166.086	C8H15NaO2	[M-Na]-	Sodium Valproate	Organic acids	Organic acids	1069-66-5	A	10300000	21700000	8160000	6860000	7140000	2210000	12000000	7830000	10500000	7130000	6790000	6560000	--	--
mws0866	259	260.016	C6H13O9P	[M-H]-	D-Glucose 6-phosphate	Others	Saccharides and Alcohols	56-73-5	B	3540000	2850000	2950000	1980000	1810000	2270000	3050000	3070000	2810000	2640000	2650000	2590000	C00092	ko00500,ko00562,ko00998,ko01100,ko01110
mws0872	280.1	281.098	C12h15N5O4	[M-H]-	1-Methyladenosine	Nucleotides and derivatives	Nucleotides and derivatives	15763-06-1	A	6160	4990	1200	3830	2290	3880	2350	2350	2960	4420	4470	4240	C02494	--
mws0874	346.1	347.047	C10H14N5O7P	[M-H]-	3'-Aenylic acid	Nucleotides and derivatives	Nucleotides and derivatives	84-21-9	A	2950	1700	1740	356	526	329	747	2100	938	1080	1120	1180	C01367	ko00230,ko01100
mws0884	328.1	329.038	C10H12N5O6P	[M-H]-	Cyclic AMP	Nucleotides and derivatives	Nucleotides and derivatives	60-92-4	A	22900	17900	11200	3190	4640	5510	16300	12000	11900	12900	12600	12900	C00575	ko00230,ko01100
mws0889	135	136.029	C4H8O5	[M-H]-	Threonate	Others	Saccharides and Alcohols	70753-61-6	B	262000	196000	207000	225000	265000	275000	171000	237000	206000	210000	227000	231000	--	--
mws0890	104.03	105.036	C3H7NO3	[M-H]-	D-Serine	Amino acids and derivatives	Amino acids and derivatives	312-84-5	A	36800	24200	33800	29700	38500	24700	41100	48700	38500	36500	30700	30100	--	--
mws0913	447	448.082	C22h20O11	[M-H]-	Trifolin	Flavonoids	Flavonols	23627-87-4	B	23300	10100	20400	11300	17800	15800	3490	9410	10400	9420	8540	9310	C12626	ko00944
mws0924	145.06	146.049	C6H10O4	[M-H]-	2-Methylglutaric acid	Organic acids	Organic acids	617-62-9	B	433000	217000	503000	353000	409000	366000	391000	611000	479000	474000	407000	385000	--	--
mws0972	131.08	132.07	C6H12O3	[M-H]-	5-Hydroxyhexanoic acid	Organic acids	Organic acids	185956-02-9	A	49900	59900	61700	9560	18300	11300	85500	60300	59600	54500	57300	55700	--	--
mws0976	243	244.058	C9H12N2O6	[M-H]-	β-Pseudouridine	Nucleotides and derivatives	Nucleotides and derivatives	1445-07-4	B	3460	3600	6950	5490	7110	10200	4610	6320	7570	5600	5220	4790	C02067	ko00240,ko01100
mws0981	178.03	179.037	C6H5N5O2	[M-H]-	Isoxanthopterin	Nucleotides and derivatives	Nucleotides and derivatives	529-69-1	A	146000	121000	128000	119000	94900	119000	103000	117000	113000	107000	112000	109000	C03975	--
mws0983	326.31	325.272	C20H39NO2	[M+H]+	N-Oleoylethanolamine	Others	Others	111-58-0	A	1680000	1060000	1850000	1020000	1080000	817000	1050000	389000	876000	1410000	1130000	966000	--	--
mws1015	339.1	340.065	C15H16O9	[M-H]-	Esculin(6,7-DihydroxyCoumarin-6-glucoside)	Lignans and Coumarins	Coumarins	531-75-9	B	10200	3680	9610	6850	9520	7600	9320	4390	5900	5010	5070	5120	C09264	--
mws1038	277.13	278.112	C12h22N2O4S	[M-H]-	(R)-Pantetheine	Others	Others	496-65-1	B	201000	223000	229000	118000	137000	121000	235000	241000	231000	224000	194000	194000	C00831	ko00332,ko00770,ko01110
mws1048	449.1	448.082	C22h20O11	[M+H]+	Cyanidin 3-O-galactoside	Flavonoids	Anthocyanins	27661-36-5	B	8430	32100	19700	28100	13600	16600	22300	18200	15900	6520	7060	7150	C08647	--
mws1060	267.08	268.068	C10H12N4O5	[M-H]-	9-(β-D-Arabinofuranosyl)hypoxanthine	Nucleotides and derivatives	Nucleotides and derivatives	7013-16-3	B	55800	242000	175000	21600	29600	15800	193000	395000	342000	169000	176000	164000	--	--
mws1077	355.1	354.079	C16H18O9	[M+H]+	Scopolin	Lignans and Coumarins	Coumarins	531-44-2	B	8400	718000	24300	21500	18700	31300	24500	251000	254000	71600	86200	84400	C01527	ko00940,ko01110
mws1078	138.05	137.042	C7H7NO2	[M+H]+	Anthranilic Acid	Phenolic acids	Phenolic acids	118-92-3	B	36200	38900	40400	34900	41600	37700	45800	43700	29500	21500	30500	29800	C00108	ko00380,ko00400,ko00998,ko01058,ko01100,ko01110,ko01230
mws1080	341.1	342.096	C12H22O11	[M-H]-	Galactinol	Others	Saccharides and Alcohols	3687-64-7	A	10100000	15500000	13900000	10400000	14300000	12900000	12200000	15800000	13100000	14500000	14200000	13100000	--	--
mws1090	259	260.016	C6H13O9P	[M-H]-	Glucose-1-phosphate	Others	Saccharides and Alcohols	59-56-3	B	3400000	2890000	2860000	1810000	1630000	2340000	3090000	3080000	2780000	2500000	2590000	2550000	--	--
mws1189	193.1	194.033	C6H10O7	[M-H]-	D-Galacturonic acid(Gal A)	Organic acids	Organic acids	91510-62-2	B	1480000	2760000	1430000	132000	132000	124000	3610000	2420000	2820000	1890000	1610000	1610000	C00333	ko00040,ko00053,ko00520,ko01100,ko02010
mws1195	179.1	178.055	C10H10O3	[M+H]+	Methyl p-coumarate	Phenolic acids	Phenolic acids	3943-97-3	A	478000	424000	700000	552	1300	266	404000	421000	409000	224000	254000	243000	--	--
mws1203	121.1	120.052	C8H8O	[M+H]+	Phenylacetaldehyde	Phenolic acids	Phenolic acids	122-78-1	A	6400	5990	7900	490	280	217	5000	7100	3890	2750	2700	2780	C00601	ko00360,ko01100
mws1213	193.1	194.033	C6H10O7	[M-H]-	Aldehydo-D-galacturonate	Organic acids	Organic acids	685-73-4	A	1510000	3280000	1970000	166000	139000	144000	4150000	2820000	2910000	1900000	2070000	1640000	--	--
mws1297	269.1	270.096	C13H18O6	[M-H]-	Benzyl β-D-Glucopyranoside	Phenolic acids	Phenolic acids	4304-12-5	A	728000	738000	563000	791000	991000	813000	895000	952000	641000	1060000	819000	763000	--	--
mws1299	449.1	448.082	C22h20O11	[M+H]+	Orientin	Flavonoids	Flavonoid carbonoside	28608-75-5	B	1220	1430	2660	1080	1550	4600	2650	2940	1740	1480	1590	1670	C10114	--
mws1329	463.09	464.076	C22h20O12	[M-H]-	Gossypitrin	Flavonoids	Flavonols	491-50-9	A	5240	1630	5180	2680	5530	8530	5410	6590	1550	3200	4370	6360	--	--
mws1333	341.12	342.096	C12H22O11	[M-H]-	Melibiose	Others	Saccharides and Alcohols	585-99-9	A	1020000	1640000	1740000	1270000	1450000	1230000	1640000	1890000	1460000	1420000	1550000	1440000	C05402	ko00052,ko01100,ko02010
mws1337	220.2	219.097	C9H17NO5	[M+H]+	D-Pantothenic Acid	Others	Vitamin	79-83-4	A	18400000	16200000	18300000	22700000	21900000	21700000	17400000	16000000	17800000	12300000	14100000	13900000	C00864	ko00410,ko00770,ko01100,ko01110
mws1346	162.07	161.059	C6H11NO4	[M+H]+	DL-2-Aminoadipic acid	Alkaloids	Alkaloids	542-32-5	B	51700	40600	50700	45700	44400	67700	45400	38200	60400	42800	43400	40800	--	--
mws1375	304.15	303.125	C12H21N3O6	[M+H]+	Nicotianamine	Amino acids and derivatives	Amino acids and derivatives	34441-14-0	B	111000	44300	77100	82300	79500	99800	64400	114000	72200	69200	119000	131000	--	--
mws1383	243.1	242.071	C12H10N4O2	[M+H]+	Lumichrome	Alkaloids	Alkaloids	1086-80-2	A	13400	22600	13800	17900	15700	15800	20900	16500	14200	14600	15600	13900	C01727	ko00740
mws1397	441.3	442.073	C22H18O10	[M-H]-	(-)-Epicatechin gallate	Flavonoids	Flavanols	1257-08-5	A	2990	3790	1510	1090	3590	4280	5110	2990	5040	6920	6120	6140	--	--
mws1401	175	174.089	C7H14N2O3	[M+H]+	L-theanine	Amino acids and derivatives	Amino acids and derivatives	3081-61-6	B	374000	311000	405000	474000	539000	711000	395000	426000	360000	338000	443000	414000	C01047	--
mws1422	275.1	274.073	C15H14O5	[M+H]+	(-)-Epiafzelechin	Flavonoids	Flavanols	24808-04-6	B	79600	83900	92300	16700	20600	16400	39100	37000	33500	24100	34500	22300	C12128	ko00941,ko01110
mws1478	163.12	162.106	C10H14N2	[M+H]+	Nicotine	Alkaloids	Alkaloids	54-11-5	A	2880000	3670000	4480000	2050000	901000	2150000	4300000	3720000	2790000	2310000	2320000	2250000	C00745	ko00960,ko01110
mws1482	237.19	236.162	C15H24O2	[M+H]+	Prehelminthosporol	Terpenoids	Sesquiterpenoids	1619-13-2	B	18400	23300	12100	6190	15200	9140	20000	13700	16900	11800	11100	11000	--	--
mws1489	283.26	284.248	C18H36O2	[M-H]-	Stearic Acid	Lipids	Free fatty acids	57-11-4	A	32800000	36600000	32800000	40700000	33600000	37500000	45500000	45600000	37500000	45500000	36400000	36500000	--	--
mws1490	281.3	282.234	C18H34O2	[M-H]-	Oleic Acid	Lipids	Free fatty acids	112-80-1	A	124000	128000	108000	160000	157000	143000	110000	114000	105000	161000	118000	113000	--	--
mws1491	279.2	280.219	C18H32O2	[M-H]-	Linoleic acid	Lipids	Free fatty acids	60-33-3	A	22600	26900	22000	29800	22800	42900	15900	19600	23200	17700	19300	18600	--	--
mws1499	149.05	150.044	C5H10O5	[M-H]-	D-(-)-Arabinose	Others	Saccharides and Alcohols	10323-20-3	A	167000	119000	123000	101000	87200	78800	138000	192000	150000	181000	130000	103000	--	--
mws1515	193.2	192.138	C13H20O	[M+H]+	α-Lonone	Others	Others	127-41-3	B	69200	92000	83200	72700	70300	85100	71000	133000	108000	103000	103000	94500	C12286	--
mws1521	285.1	286.09	C13H18O7	[M-H]-	Salicin	Phenolic acids	Phenolic acids	138-52-3	B	9800	2340	6170	2250	5830	3530	4940	6750	4660	2890	3130	2940	C01451	ko00010
mws1526	359.13	358.108	C16H22O9	[M+H]+	Sweroside	Terpenoids	Sesquiterpenoids	14215-86-2	B	254000	159000	186000	347000	340000	323000	163000	165000	166000	109000	142000	118000	C17071	--
mws1580	456.15	457.135	C20H27NO11	[M-H]-	Amygdalin	Alkaloids	Alkaloids	29883-15-6	B	2030	5210	4180	8260	4320	4120	2400	2700	2820	5090	3420	4200	C08325	ko00460,ko01100,ko01110
mws1587	132.1	131.085	C6H13NO2	[M+H]+	α-Aminocaproic acid	Amino acids and derivatives	Amino acids and derivatives	327-57-1	A	5070000	2700000	3230000	5030000	7770000	4650000	4120000	5790000	4430000	3310000	4260000	3890000	--	--
mws1611	191.11	190.09	C12H14O2	[M+H]+	Ligustilide	Others	Others	4431-01-0	B	17200	15400	19100	11100	12700	8620	16300	25400	21100	11300	11600	8680	C16987	--
mws1629	345.2	346.108	C15H22O9	[M-H]-	Aucubin	Terpenoids	Sesquiterpenoids	479-98-1	B	3010	4750	1300	2720	1760	2840	1940	1460	3950	2490	2580	2640	C09771	--
mws1727	355.15	354.13	C22h22O5	[M+H]+	Notopterol	Lignans and Coumarins	Coumarins	88206-46-6	B	23700	20400	16700	28000	18300	23100	20700	19500	22400	14400	16600	14500	C17499	--
mws2104	193.07	194.067	C7H14O6	[M-H]-	D-Pinitol	Others	Others	10284-63-6	B	20300	30500	17400	5240	9490	5890	28600	27200	27200	16300	21200	18100	--	--
mws2209	447.1	448.082	C22h20O11	[M-H]-	Astragalin	Flavonoids	Flavonols	480-10-4	B	34000	17700	24800	20500	26000	45100	17000	17000	13300	19700	18500	18200	--	--
mws2212	179.04	180.035	C9H8O4	[M-H]-	Caffeic acid	Phenolic acids	Phenolic acids	331-39-5	A	4940	34300	19300	6660	6210	5780	10500	6680	7780	12900	12100	12200	C01197	ko00940,ko01100,ko01110
mws2221	441.08	442.073	C22H18O10	[M-H]-	Catechin gallate	Flavonoids	Flavanols	130405-40-2	A	2780	2560	2100	3710	3870	5330	5390	4490	5800	5650	4200	6340	--	--
mws2367	299.12	300.105	C14H20O7	[M-H]-	Salidroside	Phenolic acids	Phenolic acids	10338-51-9	B	2850	2320	3400	6640	8920	9090	6770	4740	5270	8180	8340	8450	C06046	ko00350,ko01100
mws2523	421.1	422.06	C12H23O14P	[M-H]-	Trehalose 6-phosphate	Others	Saccharides and Alcohols	4484-88-2	B	53000	47200	34900	39400	47600	47000	38700	42500	34100	44300	39400	40600	C00689	ko00500,ko01100,ko01110
mws2608	222.1	221.077	C8H15NO6	[M+H]+	N-Acetyl-D-galactosamine	Others	Others	1811-31-0	B	1870000	1880000	2270000	2120000	2150000	2160000	2410000	2030000	2060000	1950000	2130000	2090000	--	--
mws2623	281.25	282.234	C18H34O2	[M-H]-	11-Octadecanoic acid(Vaccenic acid)	Lipids	Free fatty acids	506-17-2	A	23800000	25900000	23100000	24300000	25300000	25700000	22000000	22300000	21900000	27500000	23500000	23900000	--	--
mws4008	251.2	250.176	C16H26O2	[M+H]+	Sclareolide	Others	Others	564-20-5	B	30400	28500	26000	3480	6500	4700	39900	36400	35800	24700	24000	22300	--	--
mws4113	353.14	354.13	C22h22O5	[M-H]-	3'-Hydroxy-4'-O-methylglabridin	Others	Others	175554-11-7	B	20500	17800	23100	10600	10100	7430	20400	15300	11100	17200	16700	9970	--	--
mws4134	611.15	612.121	C20H32N6O12S2	[M-H]-	Oxidized Glutathione	Amino acids and derivatives	Amino acids and derivatives	121-24-4	A	156000	155000	310000	86800	139000	144000	241000	256000	198000	149000	183000	213000	--	--
mws4169	479.15	478.125	C23H26O11	[M+H]+	Calceorioside B	Phenolic acids	Phenolic acids	105471-98-5	B	49100	48500	57500	73300	51700	67100	55400	52600	61400	26800	27600	28600	--	--
mws4170	179.06	180.053	C6H12O6	[M-H]-	D-Glucose	Others	Saccharides and Alcohols	14431-43-7	A	5290000	5920000	4250000	6890000	5560000	5590000	4300000	8470000	5560000	5810000	4370000	4840000	--	--
mws4175	175.03	176.024	C6H8O6	[M-H]-	D-Glucurono-6,3-lactone	Others	Others	32449-92-6	B	1760000	1410000	1700000	956000	1200000	1650000	1410000	1780000	1390000	1300000	1400000	1330000	--	--
mws4176	237.12	236.103	C12H16N2O3	[M+H]+	DL-Alanyl-DL-phenylalanine	Amino acids and derivatives	Amino acids and derivatives	1999-45-7	A	798000	597000	845000	433000	499000	418000	568000	438000	547000	201000	380000	501000	--	--
mws5035	279.17	278.147	C15H22N2O3	[M+H]+	Leucylphenylalanine	Amino acids and derivatives	Amino acids and derivatives	56217-82-4	B	1060000	937000	1140000	555000	656000	531000	778000	634000	788000	404000	515000	508000	--	--
mws5037	203.14	202.118	C9H18N2O3	[M+H]+	Alanylleucine	Amino acids and derivatives	Amino acids and derivatives	1999-42-4	A	2710000	2240000	2170000	1440000	1620000	1470000	2590000	1370000	1980000	962000	1180000	1080000	--	--
mws5038	341.11	342.096	C12H22O11	[M-H]-	Isomaltulose	Others	Saccharides and Alcohols	13718-94-0	A	2630000	3180000	3900000	4210000	1900000	2630000	5940000	6280000	3030000	1960000	1810000	2080000	--	--
mws5039	341.09	340.065	C15H16O9	[M+H]+	Esculin Hydrate	Lignans and Coumarins	Coumarins	66778-17-4	B	22900	15900	17900	21000	16600	16700	12800	10400	15400	12900	9510	13000	--	--
mws5040	365.11	364.078	C12H21O11Na	[M+H]+	Turanose	Others	Saccharides and Alcohols	547-25-1	A	14200000	13500000	20300000	16400000	24900000	23400000	18100000	26000000	14400000	17700000	21100000	33700000	--	--
mws5041	189.12	188.103	C8H16N2O3	[M+H]+	Glycylisoleucine	Amino acids and derivatives	Amino acids and derivatives	19461-38-2	A	1400000	1060000	1460000	588000	563000	585000	1120000	934000	193000	494000	777000	680000	--	--
mws5042	223.11	222.089	C12h14N2O3	[M+H]+	Glycylphenylalanine	Amino acids and derivatives	Amino acids and derivatives	721-66-4	A	2040000	1630000	2060000	853000	930000	846000	1800000	1300000	1530000	801000	1070000	1020000	--	--
mws5045	215.17	216.156	C12H24O3	[M-H]-	12-Hydroxydodecanoic acid	Lipids	Free fatty acids	505-95-3	A	2440	1780	1700	1900	1980	4390	1860	1810	1210	2990	2990	3110	--	--
pmb0037	166.1	165.105	C10H15NO	[M+H]+	Hordenine	Alkaloids	Alkaloids	539-15-1	B	4870	20100	15300	3250	7130	3000	3070	10300	3940	3970	3750	3930	C06199	ko00350,ko01100
pmb0149	351	350.222	C22h34O4	[M+H]+	MAG(18:4)isomer1	Lipids	Glycerol ester	-	A	34500	27300	53100	17800	16200	13900	63600	64900	51500	27800	26200	25100	--	--
pmb0160	353.3	352.237	C22h36O4	[M+H]+	MAG(18:3)isomer5	Lipids	Glycerol ester	-	A	1200000	795000	1370000	564000	414000	351000	1010000	581000	603000	790000	755000	614000	--	--
pmb0287	351.4	350.222	C22h34O4	[M+H]+	MAG(18:4)isomer2	Lipids	Glycerol ester	-	A	7570	14600	6510	5560	1680	2930	14000	4520	8440	6110	6500	6040	--	--
pmb0296	357.2	356.265	C22h40O4	[M+H]+	MAG(18:1)isomer2	Lipids	Glycerol ester	-	A	302000	202000	399000	230000	185000	165000	260000	218000	183000	216000	225000	189000	--	--
pmb0382	339.1	338.067	C19H14O6	[M+H]+	O-Feruloyl 4-hydroxylcoumarin	Lignans and Coumarins	Coumarins	-	B	8700	14100	11600	14200	6190	7050	14900	15400	10000	13900	12300	11400	--	--
pmb0423	193.1	194.049	C10H10O4	[M-H]-	Hydroxy-methoxycinnamate	Phenolic acids	Phenolic acids	-	B	4810	3970	5810	4530	5550	5710	2170	3970	1010	3460	4850	5860	--	--
pmb0484	104.1	103.091	C5H13NO	[M+H]+	Choline	Alkaloids	Alkaloids	62-49-7	A	54000000	52500000	55400000	49300000	46800000	53000000	55800000	54500000	51200000	43400000	46300000	47100000	C00114	ko00260,ko00564,ko01100,ko02010
pmb0492	584.2	583.268	C34H37N3O6	[M+H]+	N',N'',N'''-p-Coumaroyl-cinnamoyl-caffeoyl spermidine	Alkaloids	Phenolamine	-	B	126000	80300	277000	35100	58000	45500	113000	187000	138000	77300	97300	95100	--	--
pmb0530	664.2	663.08	C22h27N7O14P2	[M+H]+	Nicotinic acid adenine dinucleotide	Nucleotides and derivatives	Nucleotides and derivatives	53-84-9	A	1430000	1110000	1300000	547000	803000	734000	888000	1040000	972000	1230000	1690000	1770000	C00003	ko00190,ko00730,ko00760,ko01100
pmb0542	535.1	534.08	C24H22O14	[M+H]+	Cyanidin 3-O-malonylhexoside	Flavonoids	Anthocyanins	-	B	27800	16800	25200	24100	19800	20700	22200	12400	14900	8820	15400	14200	--	--
pmb0615	789.1	788.199	C34H44O21	[M+H]+	Hesperetin C-hexosyl-O-hexosyl-O-hexoside	Flavonoids	Dihydroflavonol	-	B	2200	1730	1190	1430	2000	3760	1550	1670	1350	1700	1800	1960	--	--
pmb0618	627.1	626.155	C28H34O16	[M+H]+	8-C-Hexosyl-hesperetin O-hexoside	Flavonoids	Flavonoid carbonoside	-	B	10400	10300	13200	6620	11500	5820	6250	15200	13000	5570	5920	5630	--	--
pmb0622	611.2	610.126	C27H30O16	[M+H]+	C-Hexosyl-luteolin O-hexoside	Flavonoids	Flavonoid carbonoside	-	B	45700	76800	44900	5560	14500	2000	67900	65500	69800	36900	52800	44200	--	--
pmb0624	611.1	610.126	C27H30O16	[M+H]+	6-C-Hexosyl-luteolin O-hexoside	Flavonoids	Flavonoid carbonoside	-	B	19400	41000	26500	5290	10700	2100	31400	38600	42000	16400	21200	24500	--	--
pmb0653	595.1	594.132	C27H30O15	[M+H]+	Di-C,C-hexosyl-apigenin	Flavonoids	Flavonoid	-	B	13000	7150	12000	9890	6630	5140	7540	6660	6300	2200	2270	2080	--	--
pmb0665	611.2	610.126	C27H30O16	[M+H]+	Luteolin 8-C-hexosyl-O-hexoside	Flavonoids	Flavonoid	-	B	8640	9860	9840	15300	9130	19000	1820	2930	5820	3110	6760	3890	--	--
pmb0672	771.1	770.172	C37H38O18	[M+H]+	6-C-Hexosyl-apigenin O-feruloylhexoside	Flavonoids	Flavonoid carbonoside	-	B	68500	33700	45500	46400	60300	100000	41300	33300	24800	11800	17900	18900	--	--
pmb0716	655.2	654.149	C29H34O17	[M+H]+	Tricin di-O-hexoside	Flavonoids	Flavonoid	-	B	478000	361000	432000	467000	455000	419000	418000	397000	403000	217000	256000	233000	--	--
pmb0749	369.1	368.093	C17H20O9	[M+H]+	O-Feruloyl quinic acid	Phenolic acids	Phenolic acids	1899-29-2	B	6850	3510	3970	1730	2140	2430	2750	1600	2180	1740	1780	1970	C02572	--
pmb0764	144.1	143.033	C6H9NOS	[M+H]+	4-Methyl-5-thiazoleethanol	Others	Others	137-00-8	A	14100	7690	8270	11000	13200	14700	10900	8370	8270	7580	5430	7160	C04294	ko00730,ko01100
pmb0767	302.4	301.272	C18H39NO2	[M+H]+	D-erythro-Dihydrosphingosine	Lipids	Sphingolipids	764-22-7	A	15400	14300	23500	11000	6590	8440	33100	24000	24600	14400	17300	14500	C00836	ko00600,ko01100
pmb0801	346	345.089	C14H19NO9	[M+H]+	4-Pyridoxic acid O-hexoside	Others	Vitamin	-	B	3460000	2630000	6210000	1670000	1880000	2180000	3060000	3650000	2930000	2520000	3550000	3450000	--	--
pmb0854	518.3	517.282	C26H48NO7P	[M+H]+	LysoPC 18:3	Lipids	LPC	-	A	47900000	73800000	46200000	33700000	27500000	22100000	42300000	47800000	29100000	35500000	37400000	34600000	--	--
pmb0855	496.3	495.296	C24H50NO7P	[M+H]+	LysoPC 16:0	Lipids	LPC	17364-16-8	A	4540000	6190000	8460000	7060000	4230000	4940000	10700000	12700000	6940000	6670000	7050000	5900000	--	--
pmb0856	480.31	479.268	C23H46NO7P	[M+H]+	LysoPE 18:1(2n isomer)	Lipids	LPE	-	A	1440000	1640000	2550000	3720000	1450000	1160000	2670000	2550000	1100000	2030000	1890000	1640000	--	--
pmb0863	492.3	491.268	C24H46NO7P	[M+H]+	LysoPC 16:2(2n isomer)	Lipids	LPC	-	A	1300000	2340000	1480000	277000	318000	219000	1110000	1680000	924000	862000	933000	778000	--	--
pmb0864	426.3	425.224	C19H40NO7P	[M+H]+	LysoPE 14:0	Lipids	LPE	-	A	145000	194000	285000	364000	169000	195000	471000	577000	284000	252000	259000	235000	--	--
pmb0865	518.2	517.282	C26H48NO7P	[M+H]+	LysoPC 18:3(2n isomer)	Lipids	LPC	-	A	40700000	67000000	40100000	27600000	22800000	18700000	36200000	40900000	23600000	29000000	29600000	26700000	--	--
pmb0874	478.6	477.253	C23H44NO7P	[M+H]+	LysoPE 18:2(2n isomer)	Lipids	LPE	-	A	14800	33800	28400	118000	32900	36800	29700	33200	14100	37700	36600	38100	--	--
pmb0876	454.2	453.253	C22h44NO7P	[M+H]+	LysoPE 16:0	Lipids	LPE	53862-35-4	A	129000	213000	340000	598000	140000	293000	819000	1110000	351000	408000	390000	316000	--	--
pmb0889	279.3	278.205	C18H30O2	[M+H]+	Punicic acid	Lipids	Free fatty acids	544-72-9	A	378000	502000	376000	1000000	694000	777000	433000	271000	407000	483000	545000	436000	C08364	--
pmb0890	355.1	354.251	C22h38O4	[M+H]+	MAG(18:2)	Lipids	Glycerol ester	-	A	1200000	1150000	878000	1250000	779000	1140000	1240000	1020000	1200000	1390000	1060000	818000	--	--
pmb0981	348.2	347.047	C10H14N5O7P	[M+H]+	Adenosine 5'-monophosphate	Nucleotides and derivatives	Nucleotides and derivatives	61-19-8	A	1710000	1380000	1870000	619000	815000	850000	1110000	1140000	1430000	1240000	1540000	1460000	C00020	ko00230,ko00908,ko01100,ko01110
pmb0998	364.1	363.042	C10H14N5O8P	[M+H]+	Guanosine 5'-monophosphate	Nucleotides and derivatives	Nucleotides and derivatives	85-32-5	A	21400	10200	11100	5720	8310	10400	7250	7880	8660	10600	12800	12900	C00144	ko00230,ko01100
pmb1096	118	117.053	C8H7N	[M+H]+	Indole	Alkaloids	Plumerane	120-72-9	A	154000	99400	103000	112000	173000	132000	99000	140000	52100	69500	87200	87500	C00463	ko00380,ko00400,ko00402,ko01100,ko01110
pmb1562	351	350.222	C22h34O4	[M+H]+	MAG(18:4)isomer3	Lipids	Glycerol ester	-	A	177000	147000	197000	87400	76000	68000	226000	222000	266000	122000	129000	98500	--	--
pmb1587	207.2	206.118	C13H18O2	[M+H]+	4-Hydroxy-3,5-diisopropylbenzaldehyde	Phenolic acids	Phenolic acids	10537-86-7	B	37100	48600	71800	22300	36500	26700	50400	70100	72000	44700	46300	45000	--	--
pmb1605	353.3	352.237	C22h36O4	[M+H]+	MAG(18:3)isomer3	Lipids	Glycerol ester	-	A	9340000	7770000	9340000	4000000	4550000	3590000	8800000	6010000	6440000	6660000	6160000	5020000	--	--
pmb1656	353.1	352.237	C22h36O4	[M+H]+	MAG(18:3)isomer4	Lipids	Glycerol ester	-	A	970000	846000	862000	335000	364000	367000	1020000	965000	1040000	784000	685000	571000	--	--
pmb1912	474.2	473.144	C20H23N7O7	[M+H]+	10-Formyl-THF	Alkaloids	Alkaloids	2800-34-2	B	1080000	1100000	1250000	1420000	1400000	1310000	1020000	1090000	1350000	646000	915000	895000	C00234	ko00670,ko00970,ko01100,ko01200
pmb2211	343.1	342.262	C19H38N2O3	[M+H]+	Cocamidopropyl βine	Alkaloids	Alkaloids	4292-10-8	A	52900	87900	21300	32300	30400	29900	49000	17800	41100	22400	22400	21100	--	--
pmb2319	482.3	481.282	C23H48NO7P	[M+H]+	LysoPC 15:0	Lipids	LPC	-	A	116000	117000	198000	178000	103000	122000	182000	334000	154000	146000	149000	125000	--	--
pmb2325	353.1	352.237	C22h36O4	[M+H]+	MAG(18:3)isomer2	Lipids	Glycerol ester	-	A	62700	70200	75300	40800	28900	27000	71700	54400	42400	49900	43800	36700	--	--
pmb2363	357.2	356.265	C22h40O4	[M+H]+	MAG(18:1)isomer1	Lipids	Glycerol ester	-	A	340000	209000	407000	244000	190000	187000	250000	239000	221000	246000	224000	166000	--	--
pmb2406	510.1	509.311	C25H52NO7P	[M+H]+	LysoPC 17:0	Lipids	LPC	-	A	9740	17400	17200	21300	10900	10900	34100	37900	16200	17300	16500	15300	--	--
pmb2444	353.2	352.237	C22h36O4	[M+H]+	MAG(18:3)isomer1	Lipids	Glycerol ester	-	A	33700000	32400000	28400000	16100000	16300000	15800000	34100000	30200000	30600000	28100000	25100000	22300000	--	--
pmb2591	245	246.089	C13H14N2O3	[M-H]-	Acetyltryptophan	Amino acids and derivatives	Amino acids and derivatives	2280-01-5	A	34600	22000	21000	19500	26100	15800	21600	27600	14500	25800	22500	20900	C03137	--
pmb2640	199	200.162	C12H24O2	[M-H]-	Lauric acid	Lipids	Free fatty acids	143-07-7	A	163000	142000	144000	131000	169000	130000	108000	62600	84500	146000	131000	117000	C02679	ko00061,ko01100,ko01110
pmb2643	225	226.176	C14H26O2	[M-H]-	Myristoleic acid	Lipids	Free fatty acids	544-64-9	A	28800	19100	21500	19800	23200	24100	18500	14800	15200	24900	22900	20200	C08322	--
pmb2778	295	296.214	C18H32O3	[M-H]-	9,10-EODE	Lipids	Free fatty acids	65167-83-1	A	151000	184000	153000	477000	259000	396000	183000	106000	156000	312000	271000	206000	--	--
pmb2786	293	294.199	C18H30O3	[M-H]-	9-HOTrE	Lipids	Free fatty acids	89886-42-0	A	734000	660000	783000	413000	449000	418000	754000	798000	872000	766000	687000	660000	--	--
pmb2787	293.2	294.199	C18H30O3	[M-H]-	9-KODE	Lipids	Free fatty acids	54232-59-6	A	181000	164000	179000	115000	121000	114000	197000	153000	163000	192000	169000	159000	--	--
pmb2792	293	294.199	C18H30O3	[M-H]-	13-HOTrE(r)	Lipids	Free fatty acids	74784-20-6	A	113000	196000	89500	129000	50500	67100	209000	99300	65000	115000	114000	99900	--	--
pmb2799	295	296.214	C18H32O3	[M-H]-	12,13-EODE	Lipids	Free fatty acids	6799-85-5	A	8320	6990	5660	15200	10500	13100	7100	4120	5930	9230	8250	8610	--	--
pmb2871	315.1	316.065	C13H16O9	[M-H]-	2,5-Dihydroxy benzoic acid O-hexside	Phenolic acids	Phenolic acids	-	A	7420000	4560000	8580000	6960000	6780000	6120000	10100000	8280000	10500000	8160000	7910000	7440000	--	--
pmb2922	565.1	566.029	C15H24N2O17P2	[M-H]-	Uridine 5'-diphospho-D-glucose	Nucleotides and derivatives	Nucleotides and derivatives	133-89-1	A	1300000	868000	1430000	769000	888000	1020000	1030000	1090000	928000	1210000	987000	997000	C00029	ko00040,ko00052,ko00053,ko00240,ko00500,ko00520,ko00561,ko00908,ko01100,ko01110
pmb2940	385.1	386.102	C17H22O10	[M-H]-	1-O-β-D-Glucopyranosyl sinapate	Phenolic acids	Phenolic acids	78185-48-5	B	5330	71400	8410	973	2070	970	41500	78600	56400	29700	30600	31300	--	--
pmb2957	465.1	466.073	C24H18O10	[M-H]-	Cyanidin O-syringic acid	Flavonoids	Anthocyanins	-	B	9160	14400	5520	4570	1920	3920	8780	10400	9070	5930	5800	5930	--	--
pmb3023	449.1	450.096	C22h22O11	[M-H]-	Eriodictyol C-hexoside	Flavonoids	Dihydroflavone	-	B	23500	12800	26500	496	761	2060	23800	9190	12600	16900	12700	10900	--	--
pmb3079	300.1	301.04	C8H16NO9P	[M-H]-	N-Acetyl-D-glucosamine 1-phosphate	Others	Others	-	B	491000	294000	123000	417000	524000	376000	430000	253000	458000	230000	215000	212000	C04256	--
pmb3081	289.1	289.99	C6H11PO11	[M-H]-	Glucarate O-Phosphoric acid	Others	Saccharides and Alcohols	-	B	17900000	26800000	20300000	24700000	34100000	22200000	16100000	21100000	26900000	32100000	24900000	23900000	--	--
pmb3107	359.1	360.088	C15H20O10	[M-H]-	Syringic acid O-glucoside	Phenolic acids	Phenolic acids	-	B	114000	94800	152000	69500	74300	73500	169000	114000	135000	120000	121000	116000	--	--
pmb3894	329.1	330.061	C17H14O7	[M-H]-	Di-O-methylquercetin	Flavonoids	Flavonols	2068-02-2	A	19400	22900	31500	23300	21100	21800	30100	19300	26000	25200	24100	25200	C01265	ko00944
pmd0130	468.3	467.268	C22H46NO7P	[M+H]+	LysoPC 14:0(2n isomer)	Lipids	LPC	-	A	1800000	1920000	2230000	2010000	1860000	1520000	1870000	2520000	1680000	1630000	1620000	1470000	--	--
pmd0132	496.33	495.296	C24H50NO7P	[M+H]+	LysoPC 16:0(2n isomer)	Lipids	LPC	-	A	3290000	4730000	6110000	5100000	3240000	3320000	7390000	8720000	5000000	5360000	4900000	4230000	--	--
pmd0160	452.3	453.253	C22h44NO7P	[M-H]-	LysoPE 16:0(2n isomer)	Lipids	LPE	-	A	138000	241000	426000	613000	164000	307000	893000	1240000	406000	589000	501000	508000	--	--
pme0001	609.2	610.16	C28H34O15	[M-H]-	Hesperetin 7-O-neohesperidoside(Neohesperidin)	Flavonoids	Dihydroflavone	13241-33-3	B	907	1980	1940	758	1280	2410	1050	1780	4500	2180	2690	2620	C09806	ko00941
pme0006	116.1	115.056	C5H9NO2	[M+H]+	L-Proline	Amino acids and derivatives	Amino acids and derivatives	147-85-3	A	5900000	3250000	3960000	6140000	4170000	5290000	6120000	3880000	4930000	3570000	4200000	4460000	C00148	ko00330,ko00332,ko00970,ko01100,ko01110,ko01230,ko02010
pme0008	176.1	175.084	C6H13N3O3	[M+H]+	L-Citrulline	Amino acids and derivatives	Amino acids and derivatives	372-75-8	A	3970000	3320000	2720000	4050000	2990000	4050000	4030000	2550000	3020000	2530000	3280000	2950000	C00327	ko00220,ko01100,ko01110,ko01230
pme0014	148.1	147.045	C5H9NO4	[M+H]+	L-Glutamic acid	Amino acids and derivatives	Amino acids and derivatives	56-86-0	A	6340000	6340000	6370000	5460000	5060000	6230000	6000000	5620000	6580000	4820000	4550000	4790000	C00025	ko00220,ko00250,ko00330,ko00332,ko00340,ko00430,ko00480,ko00630,ko00650,ko00660,ko00860,ko00910,ko00970,ko01100,ko01110,ko01200,ko01210,ko01230,ko02010
pme0021	166	165.07	C9H11NO2	[M+H]+	L-Phenylalanine	Amino acids and derivatives	Amino acids and derivatives	63-91-2	A	1270000	954000	909000	1340000	2010000	986000	1320000	1970000	1240000	812000	1030000	1020000	C00079	ko00360,ko00400,ko00460,ko00940,ko00960,ko00966,ko00970,ko00998,ko01100,ko01110,ko01210,ko01230,ko02010
pme0033	137	136.033	C5H4N4O	[M+H]+	Hypoxanthine	Nucleotides and derivatives	Nucleotides and derivatives	68-94-0	A	6880	10800	13000	3110	2600	1870	9910	7840	12500	4490	4490	4640	C00262	ko00230,ko01100
pme0040	136.1	135.049	C5H5N5	[M+H]+	Adenine	Nucleotides and derivatives	Nucleotides and derivatives	73-24-5	A	720000	616000	1270000	414000	500000	438000	486000	837000	592000	481000	616000	599000	C00147	ko00230,ko00908,ko01100
pme0085	359.3	360.07	C18H16O8	[M-H]-	Rosmarinic acid	Phenolic acids	Phenolic acids	537-15-5	B	226000	138000	344000	186000	188000	357000	227000	267000	165000	252000	207000	251000	C01850	ko00350,ko01100
pme0122	189.2	188.103	C8H16N2O3	[M+H]+	N6-Acetyl-L-lysine	Amino acids and derivatives	Amino acids and derivatives	692-04-6	B	349000	360000	259000	241000	227000	297000	301000	233000	277000	170000	262000	241000	C02727	ko00310,ko01100
pme0128	159.2	160.075	C6H12N2O3	[M-H]-	D-Alanyl-D-Alanine	Amino acids and derivatives	Amino acids and derivatives	923-16-0	A	8190	1900	10700	5470	7100	4330	6970	12300	10300	9510	10200	9770	C00993	ko01100,ko01502
pme0137	187.2	188.069	C7H12N2O4	[M-H]-	N-α-Acetyl-L-glutamine	Amino acids and derivatives	Amino acids and derivatives	2490-97-3	A	73300	57500	76800	48000	43400	61600	91300	63500	52600	65900	63000	54900	--	--
pme0166	167.1	166.042	C6H6N4O2	[M+H]+	1-Methylxanthine	Nucleotides and derivatives	Nucleotides and derivatives	6136-37-4	A	7310	5070	10500	5730	4680	7280	6600	5470	7090	5490	5210	5200	C16358	ko00232,ko01100,ko01110
pme0170	217.1	216.108	C8H16N4O3	[M+H]+	N-α-Acetyl-L-arginine	Amino acids and derivatives	Amino acids and derivatives	155-84-0	B	49900	42000	63500	17500	19300	24000	44800	33800	46300	24400	30900	24100	--	--
pme0183	152.1	151.043	C5H5N5O	[M+H]+	2-Hydroxy-6-aminopurine	Nucleotides and derivatives	Nucleotides and derivatives	3373-53-3	A	422000	276000	287000	439000	360000	534000	375000	190000	287000	223000	297000	273000	--	--
pme0230	268.1	267.084	C10H13N5O4	[M+H]+	Adenosine	Nucleotides and derivatives	Nucleotides and derivatives	58-61-7	A	3610000	3420000	6550000	1570000	2010000	1840000	3990000	5240000	4860000	2620000	3350000	3200000	C00212	ko00230,ko01100,ko02010
pme0241	123.04	122.032	C7H6O2	[M+H]+	Benzoic acid	Phenolic acids	Phenolic acids	65-85-0	A	185000	160000	206000	48200	35900	44100	217000	162000	161000	144000	210000	175000	C00180	ko00360,ko01100,ko01110
pme0256	151.03	152.028	C5H4N4O2	[M-H]-	Xanthine	Nucleotides and derivatives	Nucleotides and derivatives	69-89-6	A	8290	24500	50100	14800	19600	13200	17600	15200	19100	19700	19500	18600	C00385	ko00230,ko00232,ko01100,ko01110
pme0257	111.03	112.023	C4H4N2O2	[M-H]-	Uracil	Nucleotides and derivatives	Nucleotides and derivatives	66-22-8	A	28300	33600	33300	35600	39800	39700	35700	27900	25800	30400	30700	31800	C00106	ko00240,ko00410,ko00770,ko01100
pme0274	132.09	131.085	C6H13NO2	[M+H]+	6-Aminocaproic acid	Organic acids	Organic acids	60-32-2	B	9330000	5350000	5810000	10200000	14600000	9180000	8110000	11400000	8960000	6400000	8000000	7640000	C02378	ko01100
pme0281	165.03	166.021	C8H6O4	[M-H]-	Terephthalic acid	Phenolic acids	Phenolic acids	100-21-0	A	5720000	4820000	6660000	5130000	4900000	4880000	4940000	6390000	5640000	5540000	5480000	5150000	C06337	ko01100
pme0282	165.03	166.021	C8H6O4	[M-H]-	Phthalic acid	Organic acids	Organic acids	88-99-3	A	666000	537000	783000	557000	536000	545000	547000	730000	665000	633000	620000	628000	C01606	ko01100,ko02010
pme0295	146.07	145.065	C6H11NO3	[M+H]+	4-Acetamidobutyric acid	Organic acids	Organic acids	3025-96-5	A	1010000	1120000	1450000	515000	320000	427000	1800000	1510000	1330000	654000	945000	919000	C02946	ko00330,ko01100
pme0460	291	290.067	C15H14O6	[M+H]+	L-Epicatechin	Flavonoids	Flavanols	490-46-0	B	23100	3270	6430	24200	24400	9350	34200	5910	6630	9480	10100	9470	C09727	ko00941,ko01100,ko01110
pme0490	124	123.027	C6H5NO2	[M+H]+	Nicotinic acid	Others	Vitamin	59-67-6	B	122000	940000	130000	49700	56300	55200	755000	315000	586000	203000	236000	235000	C00253	ko00760,ko00960,ko01100,ko01110
pme0500	503.44	504.14	C18H32O16	[M-H]-	D-(+)-Melezitose	Others	Saccharides and Alcohols	597-12-6	B	6290	11600	2670	8740	1540	8480	2430	8410	3540	8300	8780	8590	--	--
pme0516	179.16	180.053	C6H12O6	[M-H]-	Inositol	Others	Saccharides and Alcohols	87-89-8	B	145000	220000	156000	205000	179000	197000	132000	175000	186000	177000	164000	159000	C00137	ko00052,ko00053,ko00562,ko01100,ko01110,ko02010,ko04070
pme0519	341	342.096	C12H22O11	[M-H]-	D-(+)-Sucrose	Others	Saccharides and Alcohols	57-50-1	A	8850000	12000000	12300000	9070000	11800000	12300000	11800000	14200000	10600000	11900000	10400000	10900000	--	--
pme0534	195.16	196.047	C6H12O7	[M-H]-	Gluconic acid	Others	Saccharides and Alcohols	526-95-4	A	5120000	4950000	4720000	4570000	4110000	5150000	4290000	4900000	4420000	4840000	4520000	4400000	C00257	ko00030,ko01100,ko01110,ko01200
pme1086	306	307.068	C10H17N3O6S	[M-H]-	Glutathione reduced form	Amino acids and derivatives	Amino acids and derivatives	70-18-8	B	546000	825000	553000	679000	549000	757000	918000	486000	506000	647000	621000	696000	C00051	ko00270,ko00480,ko01100,ko02010
pme1109	152	151.043	C5H5N5O	[M+H]+	Guanine	Nucleotides and derivatives	Nucleotides and derivatives	73-40-5	A	171000	144000	147000	129000	112000	172000	145000	68900	152000	90100	117000	109000	C00242	ko00230,ko01100
pme1137	140	139.022	C6H5NO3	[M+H]+	6-Hydroxynicotinic acid	Alkaloids	Alkaloids	5006-66-6	B	28200	22500	24400	20900	26600	19900	23000	17400	29600	13800	20500	22700	C01020	ko00760,ko01100
pme1173	137	136.033	C5H4N4O	[M+H]+	Allopurinol	Nucleotides and derivatives	Nucleotides and derivatives	315-30-0	A	8220	35900	22400	2650	4110	1560	30800	54300	39600	12900	15900	16900	--	--
pme1178	284.09	283.078	C10H13N5O5	[M+H]+	Guanosine	Nucleotides and derivatives	Nucleotides and derivatives	118-00-3	A	1740000	1310000	2190000	1170000	1030000	1250000	1480000	2900000	1490000	1360000	1600000	1690000	C00387	ko00230,ko01100,ko02010
pme1210	150	149.042	C5H11NO2S	[M+H]+	L-Methionine	Amino acids and derivatives	Amino acids and derivatives	63-68-3	A	798000	1110000	599000	509000	518000	704000	861000	636000	700000	454000	671000	632000	C00073	ko00270,ko00966,ko00970,ko01100,ko01110,ko01210,ko01230
pme1228	221.1	220.075	C12h12N2O3	[M+H]+	5-Hydroxy-L-tryptophan	Amino acids and derivatives	Amino acids and derivatives	56-69-9	B	278000	197000	236000	183000	276000	210000	206000	231000	250000	137000	173000	158000	C00643	ko00380,ko01100
pme1286	385	384.103	C14H20N6O5S	[M+H]+	S-(5'-Adenosy)-L-homocysteine	Amino acids and derivatives	Amino acids and derivatives	979-92-0	B	310000	515000	661000	26200	28300	40800	643000	654000	462000	315000	489000	373000	C00021	ko00270,ko01100,ko01230
pme1373	306	307.042	C9H14N3O7P	[M-H]-	2'-Deoxycytidine-5'-monophosphate	Nucleotides and derivatives	Nucleotides and derivatives	1032-65-1	B	14800	13200	11100	9290	13900	14100	13600	12700	10700	12500	10900	11900	C00239	ko00240,ko01100
pme1439	165.05	164.041	C9H8O3	[M+H]+	p-Coumaric acid	Phenolic acids	Phenolic acids	501-98-4	A	21000	15100	18700	13500	9040	14300	15500	16500	15500	7550	7730	7340	C00811	ko00130,ko00350,ko00940,ko00950,ko00998,ko01100,ko01110
pme1474	298	297.075	C12h15N5O3S	[M+H]+	5'-Deoxy-5'-(methylthio)adenosine	Nucleotides and derivatives	Nucleotides and derivatives	2457-80-9	A	11600000	8960000	15000000	8060000	10500000	9650000	10600000	16200000	11700000	6180000	8650000	7790000	C00170	ko00270,ko00908,ko01100
pme1540	625.17	624.14	C28H32O16	[M+H]+	Isorhamnetin 3-O-neohesperidoside	Flavonoids	Flavonols	55033-90-4	B	925000	491000	648000	608000	846000	1300000	730000	470000	401000	487000	574000	513000	--	--
pme1691	147.12	146.106	C7H16NO2	[M+H]+	Acetylcholine	Alkaloids	Alkaloids	60-31-1	B	73100	102000	60300	40600	66900	87600	54600	56300	74500	38200	37000	38700	C08201	--
pme1738	138.07	137.064	C7H9N2O	[M+H]+	3-Carbamyl-1-methylpyridinium(1-Methylnicotinamide)	Others	Others	1005-24-9	A	63600	78800	76700	70800	109000	113000	41900	66500	65700	55700	67000	59600	C02918	ko00760,ko01100
pme2049	103	104.041	C4H8O3	[M-H]-	2-Hydroxybutanoic acid	Organic acids	Organic acids	600-15-7	A	60600	100000	86900	918	2960	579	94600	223000	106000	75900	73300	79100	C05984	ko00640
pme2237	181.08	182.067	C6H14O6	[M-H]-	Dulcitol	Others	Saccharides and Alcohols	608-66-2	B	9060	10600	7130	9300	9540	7630	8590	10900	10300	9960	8430	9230	C01697	ko00052,ko01100
pme2253	177.14	178.038	C6H10O6	[M-H]-	L-Gulonic-γ-lactone	Others	Saccharides and Alcohols	1128-23-0	B	101000	60900	83400	47800	68800	91400	71800	81000	64900	84800	84000	75600	C01040	ko00053,ko01100
pme2268	138	137.042	C7H7NO2	[M+H]+	Trigonelline	Alkaloids	Alkaloids	535-83-1	A	5180000	4440000	5590000	5810000	4930000	6180000	7280000	3940000	4940000	4120000	5120000	4950000	C01004	ko00760
pme2482	139.1	138.026	C7H6O3	[M+H]+	Protocatechuic aldehyde	Flavonoids	Flavanols	139-85-5	A	2350	2140	1250	1990	1320	2440	2760	505	3320	5720	5710	5920	C16700	ko00950
pme2559	174	175.039	C6H9NO5	[M-H]-	N-Acetylaspartate	Amino acids and derivatives	Amino acids and derivatives	997-55-7	A	276000	256000	327000	262000	217000	324000	355000	257000	252000	315000	282000	286000	C01042	ko00250,ko01100
pme2566	217	218.078	C8H14N2O5	[M-H]-	(5-L-Glutamyl)-L-amino acid	Amino acids and derivatives	Amino acids and derivatives	5875-41-2	A	15300	8990	14200	10700	5610	10000	23300	15900	15400	14700	13000	15200	C03740	ko00480,ko01100
pme2596	184.05	183.045	C8H9NO4	[M+H]+	4-Pyridoxic acid	Others	Vitamin	82-82-6	B	30800000	31200000	31600000	29900000	30900000	35300000	33200000	31600000	33000000	15800000	23500000	22300000	C00847	ko00750,ko01100
pme2602	184.1	185	C3H8NO6P	[M-H]-	O-Phospho-L-serine	Amino acids and derivatives	Amino acids and derivatives	407-41-0	A	10100	2870	5050	24600	10700	8800	5030	9250	9490	6280	6610	6990	C01005	ko00260,ko00270,ko00970,ko01100,ko01110,ko01200,ko01230
pme2617	166	165.036	C5H11NO3S	[M+H]+	Methionine sulfoxide	Amino acids and derivatives	Amino acids and derivatives	62697-73-8	B	2110000	2130000	2050000	2220000	2320000	2090000	2230000	2230000	2260000	1830000	2280000	2300000	--	--
pme2746	784.2	785.122	C27H33N9O15P2	[M-H]-	Flavin adenine dinucleotide(FAD)	Nucleotides and derivatives	Nucleotides and derivatives	146-14-5	A	70600	84400	88400	30800	47200	42400	41500	64000	58800	54100	53300	56300	C00016	ko00740,ko01100,ko01110
pme2758	162	163.039	C5H9NO5	[M-H]-	4-Hydroxy-L-glutamic acid	Amino acids and derivatives	Amino acids and derivatives	3913-68-6	A	31400	26400	30300	28100	32400	35400	28900	39200	34500	31300	29800	30200	C03079	--
pme2801	167	166.042	C6H6N4O2	[M+H]+	7-Methylxanthine	Nucleotides and derivatives	Nucleotides and derivatives	552-62-5	A	55300	45300	49900	49300	37900	49500	44200	42800	39200	21200	34600	27000	C16353	ko00232,ko01100,ko01110
pme2812	249	248.103	C13H16N2O3	[M+H]+	6-Hydroxymelatonin	Alkaloids	Alkaloids	2208-41-5	B	66700	73000	99100	2170	2700	2500	75800	73600	70400	16100	26400	19500	C05643	ko00380
pme2836	178.08	177.07	C10H11NO2	[M+H]+	5-Hydroxytryptophol	Alkaloids	Plumerane	154-02-9	B	14500	4920	6520	9190	3610	9770	7470	5830	7160	3830	3700	3880	--	--
pme2890	269	268.041	C8H16N2O4S2	[M+H]+	L-Homocystine	Amino acids and derivatives	Amino acids and derivatives	626-72-2	B	13500	14400	14100	8390	6570	7520	9700	13800	8460	9770	8900	9140	C01817	ko00270
pme2914	161	162.044	C6H10O5	[M-H]-	3-Hydroxy-3-methylpentane-1,5-dioic acid	Amino acids and derivatives	Amino acids and derivatives	503-49-1	A	90300	104000	138000	131000	72200	122000	92200	76800	87500	61100	62100	62200	C03761	--
pme3007	403	403.985	C9H14N2O12P2	[M-H]-	Uridine 5’-diphosphate	Nucleotides and derivatives	Nucleotides and derivatives	27821-45-0	B	64300	59500	66600	66200	60600	65700	62800	66600	63100	38100	47100	53400	C00015	ko00240,ko00908,ko01100
pme3011	104.06	103.056	C4H9NO2	[M+H]+	γ-Aminobutyric acid	Organic acids	Organic acids	56-12-2	A	16900000	12500000	15400000	14400000	14200000	14600000	19000000	15700000	16700000	12800000	13900000	13400000	C00334	ko00250,ko00330,ko00410,ko00650,ko00760,ko01100
pme3017	104	103.056	C4H9NO2	[M+H]+	2-Aminoisobutyric acid	Amino acids and derivatives	Amino acids and derivatives	62-57-7	A	5060000	5250000	5720000	4860000	4880000	5580000	5530000	5500000	5000000	3880000	4790000	4580000	C03665	--
pme3033	104	103.056	C4H9NO2	[M+H]+	N,N-Dimethylglycine	Amino acids and derivatives	Amino acids and derivatives	1118-68-9	B	10900000	8040000	10300000	9660000	9160000	9440000	13400000	9960000	11100000	7720000	9120000	8800000	C01026	ko00260,ko01100
pme3184	332	331.053	C10H14N5O6P	[M+H]+	2'-Deoxyadenosine-5'-monophosphate	Nucleotides and derivatives	Nucleotides and derivatives	653-63-4	A	21600	22200	29100	9290	6220	17600	12800	14900	16300	27800	30300	30000	C00360	ko00230,ko01100
pme3188	323	324.021	C9H13N2O9P	[M-H]-	Uridine 5'-monophosphate	Nucleotides and derivatives	Nucleotides and derivatives	58-97-9	A	29800	14200	32400	8760	8330	11900	20900	25300	17800	22400	16400	17800	C00105	ko00240,ko01100
pme3207	141.03	142.021	C6H6O4	[M-H]-	Trans,trans-Muconic acid	Organic acids	Organic acids	3588-17-8	B	280000	249000	165000	249000	272000	262000	518000	389000	270000	318000	231000	213000	--	--
pme3337	384	383.09	C14H17N5O8	[M+H]+	N6-Succinyl Adenosine	Nucleotides and derivatives	Nucleotides and derivatives	4542-23-8	A	3780000	2830000	8630000	3080000	8000000	2710000	4690000	4170000	6420000	2940000	4070000	4300000	--	--
pme3350	284	283.078	C10H13N5O5	[M+H]+	8-Hydroxy-2-deoxyguanosine	Nucleotides and derivatives	Nucleotides and derivatives	88847-89-6	A	1670	1390	3130	1300	2130	849	3030	1950	3700	1680	1580	1410	--	--
pme3382	160	161.059	C6H11NO4	[M-H]-	N-Acetylthreonine	Amino acids and derivatives	Amino acids and derivatives	17093-74-2	B	68600	62200	76500	84000	59500	87700	104000	66500	77300	76400	70500	82200	--	--
pme3388	189	188.114	C7H16N4O2	[M+H]+	H-HomoArg-OH	Amino acids and derivatives	Amino acids and derivatives	156-86-5	A	176000	93400	248000	162000	172000	167000	277000	308000	260000	169000	190000	173000	C01924	--
pme3705	193.14	194.033	C6H10O7	[M-H]-	D-Glucoronic acid	Others	Saccharides and Alcohols	6556-12-3	A	1660000	3240000	1630000	168000	125000	139000	4270000	2890000	3050000	2100000	2120000	1870000	C00191	ko00040,ko00053,ko00520,ko00562,ko01100
pme3732	244.09	243.073	C9H13N3O5	[M+H]+	Cytidine	Nucleotides and derivatives	Nucleotides and derivatives	65-46-3	B	94400	74100	106000	34200	37600	71200	44500	90300	59700	51400	63700	83600	C00475	ko00240,ko01100,ko02010
pme3827	198.2	197.059	C9H11NO4	[M+H]+	3,4-Dihydroxy-DL-phenylalanine	Amino acids and derivatives	Amino acids and derivatives	63-84-3	B	1880000	1660000	1830000	1200000	575000	1280000	1280000	1280000	1330000	963000	1220000	1200000	C00355	ko00350,ko00950,ko00965,ko01100,ko01110
pme3961	252	251.089	C10H13N5O3	[M+H]+	Deoxyadenosine	Nucleotides and derivatives	Nucleotides and derivatives	958-09-8	B	15000	21200	33700	7470	8400	11200	20000	22600	23000	12200	14000	16200	C00559	ko00230,ko01100,ko02010
pme3967	312	311.107	C12H17N5O5	[M+H]+	2-(Dimethylamino)guanosine	Nucleotides and derivatives	Nucleotides and derivatives	2140-67-2	A	302000	430000	877000	386000	368000	226000	475000	1350000	898000	364000	520000	472000	--	--
pme3968	166	165.057	C6H7N5O	[M+H]+	7-Methylguanine	Nucleotides and derivatives	Nucleotides and derivatives	578-76-7	A	52900	41000	25600	39300	23400	49400	48800	36200	36900	20100	31100	30900	C02242	--
pmf0437	438	439.006	C12h21NO11S3	[M-H]-	glucocheirolin	Others	Glucosinolates	15592-36-6	B	19200	35000	13200	17100	28100	24200	13700	18700	24000	21700	19600	21900	C08405	--
pmf0585	116.1	115.056	C5H9NO2	[M+H]+	DL-Proline	Amino acids and derivatives	Amino acids and derivatives	609-36-9	B	5680000	3350000	4280000	5990000	4680000	5180000	5620000	4540000	5580000	3800000	4610000	3570000	C16435	--
pmn001320	237.07	238.073	C12H14O5	[M-H]-	1-O-p-Cumaroylglycerol	Phenolic acids	Phenolic acids	106055-11-2	B	4060	886	4690	5500	3530	4770	4070	2060	6790	5490	3970	4860	--	--
pmn001338	445.1	446.068	C22h18O11	[M-H]-	Rhein-8-O-D-glucopyranoside	Quinones	Anthraquinone	-	B	722000	402000	817000	512000	565000	505000	732000	765000	566000	782000	595000	518000	--	--
pmn001367	315.07	316.065	C13H16O9	[M-H]-	Protocatechuic acid-4-glucoside	Phenolic acids	Phenolic acids	-	A	10200000	6470000	11300000	9710000	9930000	8240000	12800000	11500000	13800000	10500000	10500000	10100000	--	--
pmn001368	699.25	700.221	C32H44O17	[M-H]-	Olivin Diglucoside	Lignans and Coumarins	Lignans	-	B	17900	12400	15200	9200	19000	7100	14400	30800	23200	15400	16100	16800	--	--
pmn001372	711.25	712.221	C33H44O17	[M-H]-	Mesolipin diglucoside	Lignans and Coumarins	Lignans	-	B	5030	1710	3570	3370	2060	2780	4550	2770	4100	2220	2230	2210	--	--
pmn001378	519.16	520.168	C26H32O11	[M-H]-	Terpineol monoglucoside	Lignans and Coumarins	Lignans	-	B	31700	29000	41100	64500	51700	84600	33500	49400	41500	12700	13200	13300	--	--
pmn001380	187.1	188.093	C9H16O4	[M-H]-	Eucommiol	Others	Others	55930-44-4	B	64700	82800	83600	66000	76300	69900	95900	86800	80500	83900	81900	77500	C17878	--
pmn001381	349.13	350.137	C15H26O9	[M-H]-	Eucommia	Others	Others	-	B	13400	9990	20100	22100	17300	25400	10500	19300	30400	20000	19000	19400	--	--
pmn001382	515.12	516.105	C25H24O12	[M-H]-	Isochlorogenic acid A	Phenolic acids	Phenolic acids	2450-53-5	B	22400	55300	23200	8020	20500	12100	37900	43800	31700	36100	24200	31500	--	--
pmn001384	515.12	516.105	C25H24O12	[M-H]-	Isochlorogenic acid C	Phenolic acids	Phenolic acids	57378-72-0	B	19100	50300	27300	6740	17600	17400	33100	48400	37100	36300	32300	26700	--	--
pmn001394	405.1	406.108	C20H22O9	[M-H]-	2,3,5,4'-Tetrahydroxy-stilbene-2-O-D-glucopyranoside	Others	Stilbene	-	B	1650000	1290000	1690000	1520000	1370000	1790000	1120000	1450000	1300000	1810000	1580000	1760000	--	--
pmn001399	405.1	406.108	C20H22O9	[M-H]-	2,4,6,4'-Tetrahydroxy-stilbene-2-O-D-glucopyranoside	Others	Stilbene	-	B	1870000	1130000	1610000	1350000	1390000	1700000	933000	1130000	1080000	1300000	1460000	1350000	--	--
pmn001400	375.1	376.099	C19H20O8	[M-H]-	2,3,5,4'-Tetrahydroxy-stilbene-2-O-D-xylose pyranoside	Others	Stilbene	-	B	8540	8320	7700	6060	6040	6320	8000	8600	7680	8910	10200	7790	--	--
pmn001405	447.1	448.082	C22h20O11	[M-H]-	Luteolin-7-O-glucoside	Flavonoids	Flavonoid	5373-11-5	B	1640000	1400000	1370000	882000	1250000	1150000	946000	1430000	1290000	1450000	1370000	1050000	C03951	ko00944
pmn001419	325.09	326.085	C15H18O8	[M-H]-	1-O-[(E)-p-Cumaroyl]-β-D-glucopyranose	Phenolic acids	Phenolic acids	-	B	393000	253000	307000	272000	377000	353000	354000	244000	241000	358000	322000	341000	--	--
pmn001434	408.04	409.032	C14H19NO9S2	[M-H]-	Glucotropaeolin	Others	Glucosinolates	499-26-3	A	20500000	53800000	20100000	27900000	14700000	26100000	32400000	8620000	25800000	21300000	23900000	24500000	C02153	ko00966,ko01110,ko01210
pmn001470	751.2	752.181	C34H40O19	[M-H]-	Arillatose A	Phenolic acids	Phenolic acids	291746-00-4	A	5840	2950	5240	1550	3750	5560	3200	4730	5320	3080	5500	7230	--	--
pmn001471	405.1	406.073	C19H18O10	[M-H]-	Lancerin	Phenolic acids	Phenolic acids	81991-99-3	B	807000	431000	628000	500000	589000	647000	438000	405000	396000	570000	539000	552000	C10075	--
pmn001492	187.1	188.041	C12h8O3	[M-H]-	Ayapin	Lignans and Coumarins	Coumarins	494-56-4	B	50900	60700	64100	51100	51600	52200	70900	64300	56900	64700	62900	62500	C18078	--
pmn001511	285.1	286.09	C13H18O7	[M-H]-	3-Hydroxy-5-Methylphenol-1-Oxy-β-D-Glucose	Phenolic acids	Phenolic acids	-	B	73800	10000	55800	28400	59200	29200	39300	62600	51100	68500	38300	35800	--	--
pmn001517	329.1	330.113	C15H22O8	[M-H]-	3,4,5-Trimethoxyphenyl-β-D-Glucopyranoside	Phenolic acids	Phenolic acids	-	A	2940000	2450000	2550000	3060000	2790000	2310000	3340000	2770000	2960000	2810000	2840000	2340000	--	--
pmn001528	625	626.034	C28H18O17	[M-H]-	"Tetragallic Acid(3""-O-galloyl-4""-O-galloyl-4-O-galloyl-galloyl acid)"	Phenolic acids	Phenolic acids	-	B	2830	1230	1190	2750	4320	4450	1290	4000	1610	2710	2660	2680	--	--
pmn001564	505.2	506.154	C25H30O11	[M-H]-	Shomaside E	Phenolic acids	Phenolic acids	-	B	64900	117000	53400	9490	10700	25300	154000	93500	123000	93800	94200	70100	--	--
pmn001565	593.2	594.132	C27H30O15	[M-H]-	Shomaside B	Phenolic acids	Phenolic acids	-	B	14900	7280	14900	11100	9940	8840	8930	15300	3660	13400	15400	12600	--	--
pmn001578	255.23	256.219	C16H32O2	[M-H]-	Hexadecanoic acid	Phenolic acids	Phenolic acids	57-10-3	A	33200000	38400000	35100000	32000000	39400000	38000000	29900000	39000000	34200000	40400000	34500000	44700000	C00249	ko00061,ko00062,ko00071,ko00073,ko01040,ko01100,ko01212
pmn001583	609.1	610.126	C27H30O16	[M-H]-	Bioquercetin	Flavonoids	Flavonols	52525-35-6	B	24700	24300	19100	48200	29000	63500	21600	16000	30600	46400	51500	38500	--	--
pmn001588	665.2	666.184	C24H42O21	[M-H]-	Nystose	Others	Saccharides and Alcohols	13133-07-8	B	12700	13600	15000	34000	7210	14600	20800	6590	8520	11200	11600	11700	--	--
pmn001642	503.1	504.071	C23H20O13	[M-H]-	Kaempferol 3-O-β-(2''-O-acetyl-β-D-glucuronide)	Flavonoids	Flavonols	-	A	370000	276000	283000	261000	273000	391000	289000	291000	206000	337000	307000	298000	--	--
pmn001668	415.1	416.128	C22H24O8	[M-H]-	Apigenin-3-O-α-L-rhamnoside	Flavonoids	Flavonoid	-	B	4220	4100	5360	9570	3300	6980	3960	2820	4210	4260	6090	5430	--	--
pmn001671	547.2	548.146	C23H32O15	[M-H]-	β-D-Furanofructosyl-α-D-(6-mustard acyl)glucoside	Phenolic acids	Phenolic acids	-	B	13900	9480	10900	3810	11100	5270	23300	25500	24200	14800	13700	14400	--	--
pmn001672	547.2	548.146	C23H32O15	[M-H]-	β-D-Furanofructosyl-α-D-(3-mustard acyl)glucoside	Phenolic acids	Phenolic acids	-	B	12300	6860	8950	6030	7210	6620	14700	16200	18400	13700	13100	10100	--	--
pmn001688	295.23	296.214	C18H32O3	[M-H]-	9S-Hyroxy-10E,12E-octadecadienoic acid	Lipids	Free fatty acids	-	A	133000	168000	144000	312000	218000	262000	172000	101000	160000	213000	195000	180000	--	--
pmn001689	311.22	312.208	C18H32O4	[M-H]-	9-Hydroxy-12-oxo-10-octadecenoic acid	Lipids	Free fatty acids	-	A	73900	44400	150000	15100	20100	13100	75700	75600	71300	63500	63900	63100	--	--
pmn001690	327.1	328.133	C16H24O7	[M-H]-	3-Hydroxy-4-isopropylbenzylalcohol 3-glucoside	Phenolic acids	Phenolic acids	-	B	20900	11800	8830	11900	10200	11500	16000	8280	7670	17000	10800	9640	--	--
pmn001691	327.22	328.202	C18H32O5	[M-H]-	9,12,13-Trihyroxy-10,15-octadecadienoic acid	Lipids	Free fatty acids	-	A	29100	24800	77400	7090	8670	8340	57200	41100	53300	33400	33500	33100	--	--
pmn001694	329.23	330.217	C18H34O5	[M-H]-	9,10,13-Trihyroxy-11-octadecadienoic acid	Lipids	Free fatty acids	-	A	25400	32300	40300	30800	29000	27400	38500	23900	32500	32000	32700	32000	--	--
pmn001697	445.08	446.068	C22h18O11	[M-H]-	Apigenin-7-O-β-D-glucuronide	Flavonoids	Flavonoid	-	B	80800	33900	69800	39400	41500	76000	22400	26100	20700	4050	4210	4190	--	--
pmn001700	455.35	456.329	C30H48O3	[M-H]-	24,30-Dihydroxy-12(13)-enolupinol	Terpenoids	Triterpene	-	B	166000	113000	125000	176000	123000	114000	142000	112000	140000	222000	151000	128000	--	--
pmn001727	474.18	475.161	C24H29NO9	[M-H]-	N-(4-O-(β-D-Glucopyranosyl)-E-feruloyl)-tyramine	Alkaloids	Phenolamine	-	B	6810	7810	6340	5050	5990	5050	5440	5290	6610	7050	7140	6880	--	--
pmp000029	292.2	291.166	C17H25NO3	[M+H]+	Neostemocochinine	Alkaloids	Alkaloids	-	B	53700	26300	67300	38400	31000	50000	26000	32900	21500	13800	27200	35200	--	--
pmp000087	269.1	268.081	C13H16O6	[M+H]+	2-Feruloyl-sn-glycerol	Phenolic acids	Phenolic acids	-	B	36800	31700	34600	33200	36200	35900	32500	27800	26900	21700	25500	19000	--	--
pmp000116	433.1	432.088	C22h20O10	[M+H]+	Apigenin-8-C-glucoside	Flavonoids	Flavonoid carbonoside	3681-93-4	B	34100	38900	18300	19200	24500	33000	16900	17100	22200	5780	5590	5560	C01460	ko00941,ko00944
pmp000142	448.3	447.304	C27H45NO4	[M+H]+	Verticine N-oxide	Alkaloids	Steroid alkaloids	-	B	1430000	864000	2070000	468000	525000	1360000	2170000	1630000	1230000	730000	1050000	987000	--	--
pmp000311	585.22	584.18	C27H36O14	[M+H]+	Ara-4'-O-β-D-glucosyl-5-O-methylvisamminolB	Others	Others	-	B	46500	106000	86300	9820	29900	4200	82900	66700	96100	27900	34400	29800	--	--
pmp000417	417.12	416.093	C22h20O9	[M+H]+	Daidzein-4'-glucoside	Flavonoids	Isoflavones	-	B	3390	2660	6950	4790	5580	13500	6480	5750	6480	2820	2450	2750	--	--
pmp000444	487.34	486.303	C30H46O5	[M+H]+	27,28-Dicarboxyl ursolic acid	Terpenoids	Triterpene	-	A	1770	720	2040	492	866	230	1120	864	1040	1540	1520	1470	--	--
pmp000479	252.2	251.206	C16H29NO	[M+H]+	N-isobutyl-2E,4E-dodedienamide	Alkaloids	Alkaloids	-	B	13400	15900	10700	12000	7520	9220	18200	11700	6740	11300	9560	8850	--	--
pmp000602	395.13	394.108	C19H22O9	[M+H]+	6-Hydroxymusizin-8-O-B-D-glucoside	Others	Others	-	B	46600	39300	43100	42200	24900	41000	43800	26900	36200	14400	20700	19900	--	--
pmp000607	479.11	478.091	C22H22O12	[M+H]+	1-Demethyl orange blunt-leaf casein-2-O-B-D-glucopyranoside	Quinones	Anthraquinone	-	B	129000	45500	71400	56600	101000	134000	71400	43800	51600	34400	39200	49500	--	--
pmp000627	261.16	260.138	C15H20N2O2	[M+H]+	Isobaptifoline	Alkaloids	Sesquiterpene alkaloids	-	B	4860	5930	5070	6680	5730	7250	4200	3930	6190	4810	4670	4690	--	--
pmp000632	265.2	264.167	C15H24N2O2	[M+H]+	Sophoranol	Alkaloids	Alkaloids	3411-37-8	B	18400	24700	21800	18100	21900	16700	13600	18200	12300	11900	14100	20300	C17069	--
pmp000695	375.12	374.102	C16H22O10	[M+H]+	Swertiamarin	Terpenoids	Sesquiterpenoids	-	B	37900	39700	37300	29200	42000	47100	36100	31400	27000	18700	21700	21800	--	--
pmp000703	538.15	520.152	C22H32O14	[M+NH4]+	6'-O-D-Glucosylsweroside	Terpenoids	Sesquiterpenoids	-	B	40800	51800	50900	86100	59000	60800	46500	27500	35200	14900	32500	26000	--	--
pmp000885	759.21	758.172	C36H38O18	[M+H]+	6'''-Vanilloylspinosin	Flavonoids	Flavonoid carbonoside	-	B	13800	45800	34900	2160	503	674	28600	8080	22800	4850	4910	4770	--	--
pmp000985	679.22	678.184	C32H38O16	[M+H]+	Hexandraside E	Flavonoids	Flavonols	139955-75-2	B	3150	11500	7600	1060	1250	1330	10700	9040	10600	1900	1950	1920	--	--
pmp001052	408.18	390.131	C17H26O10	[M+NH4]+	Penstemonoside	Terpenoids	Monoterpenoids	81203-56-7	B	33400	32400	37700	11800	9250	15800	75600	110000	105000	24600	30500	35500	--	--
pmp001073	168.1	167.085	C9H13NO2	[M+H]+	Synephrine	Alkaloids	Amphetamine alkaloids	94-07-5	B	304000	521000	363000	91300	86900	146000	299000	259000	298000	166000	226000	192000	C04548	--
pmp001198	132.1	131.085	C6H13NO2	[M+H]+	6-Deoxyfagomine	Alkaloids	Alkaloids	197449-09-5	A	14900000	8310000	8990000	15600000	23200000	14300000	12900000	17300000	13800000	10200000	12800000	12800000	--	--
pmp001245	280.15	280.138	C15H22NO4+	[M]+	Feruloylcholine	Alkaloids	Alkaloids	85927-25-9	B	341	227	118	200	721	850	361	480	302	1280	1240	1320	--	--
pmp001248	428.19	428.168	C20H30NO9+	[M]+	Caffeoylcholine 5-glucoside	Alkaloids	Alkaloids	-	B	39100	28700	29700	41500	44600	44500	39500	46700	39700	32600	32000	33100	--	--
pmp001249	428.19	428.168	C20H30NO9+	[M]+	Caffeoylcholine 6-glucoside	Alkaloids	Alkaloids	-	B	43500	25500	28000	38200	48200	32900	34600	46500	42000	37800	33400	36800	--	--
pmp001250	520.34	520.304	C26H51NO7P+	[M]+	PC(18:2)	Lipids	PC	-	A	6340000	14400000	5270000	20100000	9640000	10900000	6960000	5570000	3660000	7630000	7530000	7160000	--	--
pmp001251	520.34	520.304	C26H51NO7P+	[M]+	PC(18:2)isomer	Lipids	PC	-	A	6060000	14100000	5350000	19400000	9400000	10700000	6960000	5300000	3540000	7710000	7960000	7130000	--	--
pmp001257	272.22	271.194	C15H29NO3	[M+H]+	Tridecanoyl glycine	Amino acids and derivatives	Amino acids and derivatives	-	A	1160000	359000	961000	709000	1020000	1160000	406000	752000	504000	436000	520000	558000	--	--
pmp001264	274.28	273.243	C16H35NO2	[M+H]+	Hexadecylsphingosine	Lipids	Sphingolipids	-	A	10700000	11400000	10000000	13100000	14500000	14100000	10900000	13200000	13400000	8530000	9340000	8720000	--	--
pmp001267	320.3	319.263	C22h37NO	[M+H]+	2-(Dodecylamino)-3-phenyl-1-propanol	Others	Others	-	B	9200	9470	9820	6680	5050	7360	15900	7710	11000	6010	9010	8650	--	--
pmp001270	494.33	493.282	C24H48NO7P	[M+H]+	LysoPC(16:2)	Lipids	LPC	-	A	33000000	48600000	31800000	20700000	22200000	14400000	24100000	32600000	18400000	23500000	25200000	21700000	--	--
pmp001271	679.39	678.339	C33H58O14	[M+H]+	2,3-Dihydroxypropyl-9,12-octadecadienoate-hexose-hexose	Lipids	Free fatty acids	-	A	170000	91600	297000	116000	69500	92500	124000	93300	118000	125000	123000	102000	--	--
pmp001272	478.29	477.253	C23H44NO7P	[M+H]+	3-{(2-Aminoethoxy)(hydroxy)phosphoryl]oxy}-2-12-octadecadienoate	Alkaloids	Alkaloids	-	A	1290000	2650000	1770000	5390000	1710000	2050000	2530000	1540000	960000	2140000	2030000	1860000	--	--
pmp001273	520.34	519.296	C26H50NO7P	[M+H]+	LysoPC(18:2)	Lipids	LPC	-	A	6530000	14200000	5410000	20000000	9840000	10800000	6960000	5580000	3680000	7590000	7810000	7000000	--	--
pmp001274	542.32	541.282	C28H48NO7P	[M+H]+	2-Hydroxy-5,8,11,14,17-icosapentaenoyloxy ]propyl-2-(trimethylammonio)ethyl phosphate	Alkaloids	Alkaloids	-	A	45400	104000	39200	127000	69200	75700	46500	36500	26900	65900	55000	55300	--	--
pmp001275	672.42	671.363	C32h61O14N	[M+H]+	3-Hydroxypropyl palmitate glc-glucosamine	Alkaloids	Alkaloids	-	A	1560000	1680000	1480000	1880000	1220000	1660000	1800000	1210000	1400000	1410000	1380000	1320000	--	--
pmp001276	677.37	676.324	C33H56O14	[M+H]+	2,3-Dihydroxypropyl-9,12,15-octadecatrienoate-hexose-hexose	Lipids	Free fatty acids	-	A	747000	955000	789000	1020000	677000	923000	978000	755000	745000	880000	788000	723000	--	--
pmp001277	454.3	453.253	C22h44NO7P	[M+H]+	3-{(2-Aminoethoxy)(hydroxy)phosphoryl]oxy}-2-hydroxypropyl palmitate	Alkaloids	Alkaloids	-	A	153000	288000	462000	789000	191000	364000	1080000	1510000	469000	575000	542000	483000	--	--
pmp001278	496.34	495.296	C24H50NO7P	[M+H]+	LysoPC(16:1)	Lipids	LPC	-	A	5160000	7380000	9740000	7620000	4960000	5540000	11900000	14600000	8010000	7710000	8090000	7060000	--	--
pmp001279	518.32	517.276	C22h48N3O9P	[M+H]+	Bis(N,N-diethylethanaminium)-2-acetamido-1,5-anhydro-2-deoxy-1-[-hydroxy(phosphonato)methyl]-D-glucitol	Alkaloids	Alkaloids	-	A	130000	172000	229000	165000	113000	127000	316000	362000	193000	224000	208000	176000	--	--
pmp001280	480.31	479.268	C23H46NO7P	[M+H]+	3-{[(2-Aminoethoxy)(hydroxy)phosphoryl]oxy}-2-hydroxypropyl-9,12-octadecenoate	Alkaloids	Alkaloids	-	A	1270000	1630000	2360000	3510000	1350000	1070000	2510000	2350000	985000	1920000	1740000	1560000	--	--
pmp001281	522.36	521.311	C26H52NO7P	[M+H]+	LysoPC(18:1)	Lipids	LPC	-	A	12000000	16900000	12600000	22000000	13300000	10700000	9880000	11200000	5840000	11600000	13200000	10900000	--	--
pmp001282	544.34	543.296	C28H50NO7P	[M+H]+	Propyl2-(trimethylammonio)ethyl phosphate	Others	Others	-	A	95700	130000	98000	172000	104000	75400	87200	84400	41200	115000	98100	92300	--	--
pmp001283	355.29	354.251	C22h38O4	[M+H]+	Glyceryl linoleate	Lipids	Glycerol ester	26545-74-4	A	687000	676000	882000	669000	505000	539000	812000	462000	525000	633000	619000	553000	--	--
pmp001284	331.28	330.251	C19H38O4	[M+H]+	Glycerin Monopalmitate	Lipids	Glycerol ester	542-44-9	A	32100	44000	49000	15300	16300	13600	33700	21500	27100	26700	25800	22900	--	--
pmp001285	149.02	148.012	C8H4O3	[M+H]+	Phthalic anhydride	Phenolic acids	Phenolic acids	85-44-9	A	578000	652000	505000	559000	462000	471000	616000	591000	889000	517000	502000	481000	--	--
pmp001286	524.37	523.325	C26H54NO7P	[M+H]+	LysoPC(18:0)	Lipids	LPC	-	A	32800	60200	98100	140000	65900	79300	167000	208000	69200	108000	105000	80700	--	--
pmp001287	120.08	119.067	C8H9N	[M+H]+	N-Benzylmethylene isomethylamine	Alkaloids	Alkaloids	-	A	29300000	22700000	20700000	31300000	44300000	23000000	29600000	44400000	28000000	21900000	26000000	25500000	--	--
pmp001309	465.1	464.076	C22h20O12	[M+H]+	6-Hydroxykaempferol-7-O-glucoside	Flavonoids	Flavonols	-	A	41100	33100	43000	73900	48500	82400	13800	12300	18600	17300	14500	15800	--	--
