# Supplementary material for: Metabolomic and Transcriptomic Profiling Provide Novel Insights into Fruit Ripening and Ripening Disorder Caused by 1-MCP Treatments in Papaya
Source: Int J Mol Sci. 2021 Jan 18;22(2):916. doi: 10.3390/ijms22020916 (PMC7831311; doi:10.3390/ijms22020916)
Supplement: Supplementary file 1 [file ijms-22-00916-s001.zip › Supplementary Materials/Table S2.xlsx]

## Sheet: CK-6 vs 1-MCP2h-6
Index	Formula	Compounds	Class I	Class II	CAS	Level	CK-6-1	CK-6-2	CK-6-3	MCP2h-6-1	MCP2h-6-2	MCP2h-6-3	VIP	Fold_Change	Log2FC	Type
mws0146	C7H7NO2	Nicotinic Acid Methyl Ester(Methyl Nicotinate)	Alkaloids	Alkaloids	93-60-7	B	581000	1060000	843000	292000	481000	219000	1.61981	0.399356	-1.32425	down
pmb0037	C10H15NO	Hordenine	Alkaloids	Alkaloids	539-15-1	B	3070	10300	3940	4870	20100	15300	1.12149	2.3264	1.2181	up
pmp001277	C22h44NO7P	3-{(2-Aminoethoxy)(hydroxy)phosphoryl]oxy}-2-hydroxypropyl palmitate	Alkaloids	Alkaloids	-	A	1080000	1510000	469000	153000	288000	462000	1.51154	0.295195	-1.76026	down
mws0582	C12h19N3O6S	S-(methyl)glutathione	Amino acids and derivatives	Amino acids and derivatives	2922-56-7	A	10200	11200	21000	26300	26600	32700	1.61599	2.01887	1.01355	up
mws0057	C22h22O11	Eriodictyol 7-O-glucoside	Flavonoids	Dihydroflavone	38965-51-4	B	3860	1880	1390	1750	1140	365	1.17277	0.456522	-1.13124	down
mws0913	C22h20O11	Trifolin	Flavonoids	Flavonols	23627-87-4	B	3490	9410	10400	23300	10100	20400	1.35087	2.30901	1.20728	up
mws1422	C15H14O5	(-)-Epiafzelechin	Flavonoids	Flavanols	24808-04-6	B	39100	37000	33500	79600	83900	92300	1.88618	2.33394	1.22277	up
mws2221	C22H18O10	Catechin gallate	Flavonoids	Flavanols	130405-40-2	A	5390	4490	5800	2780	2560	2100	1.82185	0.47449	-1.07555	down
pmb0665	C27H30O16	Luteolin 8-C-hexosyl-O-hexoside	Flavonoids	Flavonoid	-	B	1820	2930	5820	8640	9860	9840	1.62648	2.68117	1.42286	up
pmn001697	C22h18O11	Apigenin-7-O-β-D-glucuronide	Flavonoids	Flavonoid	-	B	22400	26100	20700	80800	33900	69800	1.62387	2.66618	1.41478	up
pmp001309	C22h20O12	6-Hydroxykaempferol-7-O-glucoside	Flavonoids	Flavonols	-	A	13800	12300	18600	41100	33100	43000	1.82637	2.62192	1.39063	up
mws0126	C26H54NO7P	1-Stearoyl-sn-glycero-3-phosphocholine	Lipids	LPC	19420-57-6	A	204000	256000	88000	39600	78500	128000	1.25948	0.449088	-1.15493	down
pmb0864	C19H40NO7P	LysoPE 14:0	Lipids	LPE	-	A	471000	577000	284000	145000	194000	285000	1.52731	0.468468	-1.09398	down
pmb0876	C22h44NO7P	LysoPE 16:0	Lipids	LPE	53862-35-4	A	819000	1110000	351000	129000	213000	340000	1.53228	0.299123	-1.74119	down
pmd0160	C22h44NO7P	LysoPE 16:0(2n isomer)	Lipids	LPE	-	A	893000	1240000	406000	138000	241000	426000	1.49497	0.317054	-1.6572	down
pmp001286	C26H54NO7P	LysoPC(18:0)	Lipids	LPC	-	A	167000	208000	69200	32800	60200	98100	1.29292	0.430212	-1.21688	down
mws0847	C6H7N5	1-Methyladenine	Nucleotides and derivatives	Nucleotides and derivatives	5142-22-3	A	197000	107000	283000	759000	652000	399000	1.65349	3.08348	1.62456	up
mws0275	C4H6O5	L-(-)-Malic acid	Organic acids	Organic acids	636-61-3	A	1500000	2200000	6060000	9720000	18600000	10300000	1.63377	3.95697	1.9844	up
YC512119	C18H39NO3	Phytosphingosine	Others	Others	554-62-1	A	8400000	11100000	8470000	17400000	11600000	28900000	1.44719	2.07008	1.04968	up
pmb0423	C10H10O4	Hydroxy-methoxycinnamate	Phenolic acids	Phenolic acids	-	B	2170	3970	1010	4810	3970	5810	1.35781	2.04056	1.02896	up
pmb0749	C17H20O9	O-Feruloyl quinic acid	Phenolic acids	Phenolic acids	1899-29-2	B	2750	1600	2180	6850	3510	3970	1.5815	2.19449	1.13388	up
pmb2940	C17H22O10	1-O-β-D-Glucopyranosyl sinapate	Phenolic acids	Phenolic acids	78185-48-5	B	41500	78600	56400	5330	71400	8410	1.19974	0.48238	-1.05176	down
pmn001671	C23H32O15	β-D-Furanofructosyl-α-D-(6-mustard acyl)glucoside	Phenolic acids	Phenolic acids	-	B	23300	25500	24200	13900	9480	10900	1.83222	0.469589	-1.09053	down
pmp001052	C17H26O10	Penstemonoside	Terpenoids	Monoterpenoids	81203-56-7	B	75600	110000	105000	33400	32400	37700	1.85456	0.35616	-1.4894	down

## Sheet: CK-6 vs 1-MCP16h-6
Table S2 Total differentially accumulated metabolites (DAMs) identified in present study
Index	Formula	Compounds	Class I	Class II	CAS	Level	CK-6-1	CK-6-2	CK-6-3	MCP16h-6-1	MCP16h-6-2	MCP16h-6-3	VIP	Fold_Change	Log2FC	Type
mws0146	C7H7NO2	Nicotinic Acid Methyl Ester(Methyl Nicotinate)	Alkaloids	Alkaloids	93-60-7	B	581000	1060000	843000	11300	18400	12000	1.47651	0.0167874	-5.89647	down
mws1478	C10H14N2	Nicotine	Alkaloids	Alkaloids	54-11-5	A	4300000	3720000	2790000	2050000	901000	2150000	1.18512	0.471878	-1.08351	down
mws1580	C20H27NO11	Amygdalin	Alkaloids	Alkaloids	29883-15-6	B	2400	2700	2820	8260	4320	4120	1.24403	2.10859	1.07628	up
pmb0492	C34H37N3O6	N',N'',N'''-p-Coumaroyl-cinnamoyl-caffeoyl spermidine	Alkaloids	Phenolamine	-	B	113000	187000	138000	35100	58000	45500	1.3954	0.316438	-1.66	down
pme2812	C13H16N2O3	6-Hydroxymelatonin	Alkaloids	Alkaloids	2208-41-5	B	75800	73600	70400	2170	2700	2500	1.4875	0.0335305	-4.89838	down
pmp000142	C27H45NO4	Verticine N-oxide	Alkaloids	Steroid alkaloids	-	B	2170000	1630000	1230000	468000	525000	1360000	1.12318	0.467793	-1.09606	down
pmp001073	C9H13NO2	Synephrine	Alkaloids	Amphetamine alkaloids	94-07-5	B	299000	259000	298000	91300	86900	146000	1.40625	0.378738	-1.40073	down
pmp001274	C28H48NO7P	2-Hydroxy-5,8,11,14,17-icosapentaenoyloxy ]propyl-2-(trimethylammonio)ethyl phosphate	Alkaloids	Alkaloids	-	A	46500	36500	26900	127000	69200	75700	1.29295	2.47407	1.30688	up
pmp001279	C22h48N3O9P	Bis(N,N-diethylethanaminium)-2-acetamido-1,5-anhydro-2-deoxy-1-[-hydroxy(phosphonato)methyl]-D-glucitol	Alkaloids	Alkaloids	-	A	316000	362000	193000	165000	113000	127000	1.28522	0.464983	-1.10475	down
mws0520	C12h13NO4	N-Acetyl-L-tyrosine	Amino acids and derivatives	Amino acids and derivatives	537-55-3	A	84700	81200	107000	25300	53700	27700	1.32525	0.390986	-1.35481	down
pme0170	C8H16N4O3	N-α-Acetyl-L-arginine	Amino acids and derivatives	Amino acids and derivatives	155-84-0	B	44800	33800	46300	17500	19300	24000	1.39241	0.486789	-1.03863	down
pme1286	C14H20N6O5S	S-(5'-Adenosy)-L-homocysteine	Amino acids and derivatives	Amino acids and derivatives	979-92-0	B	643000	654000	462000	26200	28300	40800	1.47832	0.0541785	-4.20614	down
pme2566	C8H14N2O5	(5-L-Glutamyl)-L-amino acid	Amino acids and derivatives	Amino acids and derivatives	5875-41-2	A	23300	15900	15400	10700	5610	10000	1.25568	0.481868	-1.05329	down
mws0059	C27H30O16	Rutin	Flavonoids	Flavonols	153-18-4	B	13100	10900	20600	28700	21300	45400	1.18324	2.13901	1.09695	up
mws0072	C22h20O10	Apigenin 5-O-glucoside	Flavonoids	Flavonoid	28757-27-9	B	8250	11000	9420	30800	18400	17000	1.33159	2.30903	1.20729	up
mws0089	C22h20O11	Kaempferol 7-O-glucosdie	Flavonoids	Flavonols	16290-07-6	A	2970	6530	3900	14300	14900	17900	1.40439	3.51493	1.81349	up
mws0176	C27H31ClO15	Pelargonin chloride	Flavonoids	Anthocyanins	17334-58-6	B	1420	1170	1300	349	525	866	1.26644	0.447301	-1.16068	down
mws0183	C7H6O4	Protocatechuic acid	Flavonoids	Flavanols	99-50-3	A	40500	16100	26700	52500	54300	98600	1.19537	2.46579	1.30205	up
mws1422	C15H14O5	(-)-Epiafzelechin	Flavonoids	Flavanols	24808-04-6	B	39100	37000	33500	16700	20600	16400	1.45139	0.489964	-1.02925	down
pmb0622	C27H30O16	C-Hexosyl-luteolin O-hexoside	Flavonoids	Flavonoid carbonoside	-	B	67900	65500	69800	5560	14500	2000	1.35757	0.108563	-3.2034	down
pmb0624	C27H30O16	6-C-Hexosyl-luteolin O-hexoside	Flavonoids	Flavonoid carbonoside	-	B	31400	38600	42000	5290	10700	2100	1.3446	0.161518	-2.63023	down
pmb0665	C27H30O16	Luteolin 8-C-hexosyl-O-hexoside	Flavonoids	Flavonoid	-	B	1820	2930	5820	15300	9130	19000	1.32153	4.1088	2.03872	up
pmb0672	C37H38O18	6-C-Hexosyl-apigenin O-feruloylhexoside	Flavonoids	Flavonoid carbonoside	-	B	41300	33300	24800	46400	60300	100000	1.17356	2.07948	1.05622	up
pmb2957	C24H18O10	Cyanidin O-syringic acid	Flavonoids	Anthocyanins	-	B	8780	10400	9070	4570	1920	3920	1.3213	0.368496	-1.44028	down
pmb3023	C22h22O11	Eriodictyol C-hexoside	Flavonoids	Dihydroflavone	-	B	23800	9190	12600	496	761	2060	1.39912	0.0727572	-3.78077	down
pmn001583	C27H30O16	Bioquercetin	Flavonoids	Flavonols	52525-35-6	B	21600	16000	30600	48200	29000	63500	1.14668	2.06305	1.04478	up
pmn001697	C22h18O11	Apigenin-7-O-β-D-glucuronide	Flavonoids	Flavonoid	-	B	22400	26100	20700	39400	41500	76000	1.2959	2.26734	1.181	up
pmp000885	C36H38O18	6'''-Vanilloylspinosin	Flavonoids	Flavonoid carbonoside	-	B	28600	8080	22800	2160	503	674	1.38702	0.0561029	-4.15578	down
pmp000985	C32H38O16	Hexandraside E	Flavonoids	Flavonols	139955-75-2	B	10700	9040	10600	1060	1250	1330	1.48384	0.119974	-3.05921	down
pmp001309	C22h20O12	6-Hydroxykaempferol-7-O-glucoside	Flavonoids	Flavonols	-	A	13800	12300	18600	73900	48500	82400	1.44011	4.58166	2.19587	up
mws0092	C27H34O11	Arctiin	Lignans and Coumarins	Lignans	20362-31-6	B	1340000	788000	1030000	55300	178000	78700	1.42389	0.0987967	-3.33939	down
mws1077	C16H18O9	Scopolin	Lignans and Coumarins	Coumarins	531-44-2	B	24500	251000	254000	21500	18700	31300	1.03633	0.135033	-2.88862	down
pmb0149	C22h34O4	MAG(18:4)isomer1	Lipids	Glycerol ester	-	A	63600	64900	51500	17800	16200	13900	1.47307	0.266111	-1.9099	down
pmb0287	C22h34O4	MAG(18:4)isomer2	Lipids	Glycerol ester	-	A	14000	4520	8440	5560	1680	2930	1.08498	0.377226	-1.4065	down
pmb0767	C18H39NO2	D-erythro-Dihydrosphingosine	Lipids	Sphingolipids	764-22-7	A	33100	24000	24600	11000	6590	8440	1.42599	0.318605	-1.65016	down
pmb0863	C24H46NO7P	LysoPC 16:2(2n isomer)	Lipids	LPC	-	A	1110000	1680000	924000	277000	318000	219000	1.43425	0.219171	-2.18987	down
pmb0889	C18H30O2	Punicic acid	Lipids	Free fatty acids	544-72-9	A	433000	271000	407000	1000000	694000	777000	1.35079	2.22412	1.15324	up
pmb1562	C22h34O4	MAG(18:4)isomer3	Lipids	Glycerol ester	-	A	226000	222000	266000	87400	76000	68000	1.46761	0.32409	-1.62554	down
pmb1656	C22h36O4	MAG(18:3)isomer4	Lipids	Glycerol ester	-	A	1020000	965000	1040000	335000	364000	367000	1.4847	0.352397	-1.50473	down
pmb2406	C25H52NO7P	LysoPC 17:0	Lipids	LPC	-	A	34100	37900	16200	21300	10900	10900	1.06806	0.488662	-1.03309	down
pmb2778	C18H32O3	9,10-EODE	Lipids	Free fatty acids	65167-83-1	A	183000	106000	156000	477000	259000	396000	1.31276	2.54382	1.347	up
pmb2799	C18H32O3	12,13-EODE	Lipids	Free fatty acids	6799-85-5	A	7100	4120	5930	15200	10500	13100	1.34225	2.26239	1.17785	up
pmn001689	C18H32O4	9-Hydroxy-12-oxo-10-octadecenoic acid	Lipids	Free fatty acids	-	A	75700	75600	71300	15100	20100	13100	1.46978	0.216981	-2.20436	down
pmn001691	C18H32O5	9,12,13-Trihyroxy-10,15-octadecadienoic acid	Lipids	Free fatty acids	-	A	57200	41100	53300	7090	8670	8340	1.47812	0.158971	-2.65316	down
pmp001250	C26H51NO7P+	PC(18:2)	Lipids	PC	-	A	6960000	5570000	3660000	20100000	9640000	10900000	1.23421	2.51019	1.3278	up
pmp001251	C26H51NO7P+	PC(18:2)isomer	Lipids	PC	-	A	6960000	5300000	3540000	19400000	9400000	10700000	1.23147	2.5	1.32193	up
pmp001273	C26H50NO7P	LysoPC(18:2)	Lipids	LPC	-	A	6960000	5580000	3680000	20000000	9840000	10800000	1.23992	2.50555	1.32513	up
mws0874	C10H14N5O7P	3'-Aenylic acid	Nucleotides and derivatives	Nucleotides and derivatives	84-21-9	A	747	2100	938	356	526	329	1.23746	0.319947	-1.64409	down
mws0884	C10H12N5O6P	Cyclic AMP	Nucleotides and derivatives	Nucleotides and derivatives	60-92-4	A	16300	12000	11900	3190	4640	5510	1.41224	0.331841	-1.59144	down
mws1060	C10H12N4O5	9-(β-D-Arabinofuranosyl)hypoxanthine	Nucleotides and derivatives	Nucleotides and derivatives	7013-16-3	B	193000	395000	342000	21600	29600	15800	1.45019	0.072043	-3.795	down
pme0033	C5H4N4O	Hypoxanthine	Nucleotides and derivatives	Nucleotides and derivatives	68-94-0	A	9910	7840	12500	3110	2600	1870	1.43018	0.250579	-1.99667	down
pme0230	C10H13N5O4	Adenosine	Nucleotides and derivatives	Nucleotides and derivatives	58-61-7	A	3990000	5240000	4860000	1570000	2010000	1840000	1.44599	0.38467	-1.37831	down
pme1173	C5H4N4O	Allopurinol	Nucleotides and derivatives	Nucleotides and derivatives	315-30-0	A	30800	54300	39600	2650	4110	1560	1.44696	0.0667201	-3.90573	down
pme3188	C9H13N2O9P	Uridine 5'-monophosphate	Nucleotides and derivatives	Nucleotides and derivatives	58-97-9	A	20900	25300	17800	8760	8330	11900	1.39021	0.452969	-1.14252	down
pme3350	C10H13N5O5	8-Hydroxy-2-deoxyguanosine	Nucleotides and derivatives	Nucleotides and derivatives	88847-89-6	A	3030	1950	3700	1300	2130	849	1.12282	0.492972	-1.02042	down
pme3961	C10H13N5O3	Deoxyadenosine	Nucleotides and derivatives	Nucleotides and derivatives	958-09-8	B	20000	22600	23000	7470	8400	11200	1.42663	0.412652	-1.277	down
pme3967	C12H17N5O5	2-(Dimethylamino)guanosine	Nucleotides and derivatives	Nucleotides and derivatives	2140-67-2	A	475000	1350000	898000	386000	368000	226000	1.19227	0.359897	-1.47434	down
mws0192	C4H6O4	Succinic acid	Organic acids	Organic acids	110-15-6	A	13800000	21800000	16500000	2380000	2340000	3680000	1.44993	0.161228	-2.63282	down
mws0206	C4H8O3	(S)-2-Hydroxybutanoicacid	Organic acids	Organic acids	3347-90-8	A	77300	179000	94500	605	980	666	1.47642	0.00641676	-7.28394	down
mws0275	C4H6O5	L-(-)-Malic acid	Organic acids	Organic acids	636-61-3	A	1500000	2200000	6060000	11400000	6370000	9850000	1.20109	2.82992	1.50076	up
mws0341	C6H12O3	(S)-(-)-2-Hydroxyisocaproic acid	Organic acids	Organic acids	13748-90-8	A	80600	137000	87700	14300	22200	18000	1.44304	0.178513	-2.4859	down
mws0470	C4H6O4	Methylmalonic acid	Organic acids	Organic acids	516-05-2	A	12600000	19800000	14600000	2280000	2230000	3460000	1.44947	0.169574	-2.56001	down
mws0574	C4H8O3	α-Hydroxyisobutyric acid	Organic acids	Organic acids	594-61-6	A	113000	265000	125000	3070	2150	1100	1.46257	0.0125646	-6.31449	down
mws0576	C4H8O3	3-Hydroxybutyrate	Organic acids	Organic acids	300-85-6	A	6540000	12500000	7580000	290000	237000	346000	1.47289	0.0327949	-4.93039	down
mws0972	C6H12O3	5-Hydroxyhexanoic acid	Organic acids	Organic acids	185956-02-9	A	85500	60300	59600	9560	18300	11300	1.44147	0.190652	-2.39098	down
mws1189	C6H10O7	D-Galacturonic acid(Gal A)	Organic acids	Organic acids	91510-62-2	B	3610000	2420000	2820000	132000	132000	124000	1.48628	0.0438418	-4.51155	down
mws1213	C6H10O7	Aldehydo-D-galacturonate	Organic acids	Organic acids	685-73-4	A	4150000	2820000	2910000	166000	139000	144000	1.48526	0.0454453	-4.45972	down
pme0295	C6H11NO3	4-Acetamidobutyric acid	Organic acids	Organic acids	3025-96-5	A	1800000	1510000	1330000	515000	320000	427000	1.44781	0.271983	-1.87841	down
pme2049	C4H8O3	2-Hydroxybutanoic acid	Organic acids	Organic acids	600-15-7	A	94600	223000	106000	918	2960	579	1.44797	0.0105217	-6.57049	down
YC512119	C18H39NO3	Phytosphingosine	Others	Others	554-62-1	A	8400000	11100000	8470000	41300000	46900000	48200000	1.47777	4.87665	2.28589	up
mws0232	C17H20N4O6	Riboflavin	Others	Vitamin	83-88-5	B	631000	579000	642000	74800	73900	65700	1.48708	0.115767	-3.11071	down
mws2104	C7H14O6	D-Pinitol	Others	Others	10284-63-6	B	28600	27200	27200	5240	9490	5890	1.4433	0.248434	-2.00907	down
mws4008	C16H26O2	Sclareolide	Others	Others	564-20-5	B	39900	36400	35800	3480	6500	4700	1.46651	0.130955	-2.93286	down
pme0490	C6H5NO2	Nicotinic acid	Others	Vitamin	59-67-6	B	755000	315000	586000	49700	56300	55200	1.45462	0.097343	-3.36078	down
pme3705	C6H10O7	D-Glucoronic acid	Others	Saccharides and Alcohols	6556-12-3	A	4270000	2890000	3050000	168000	125000	139000	1.48417	0.0423115	-4.56281	down
pmp000311	C27H36O14	Ara-4'-O-β-D-glucosyl-5-O-methylvisamminolB	Others	Others	-	B	82900	66700	96100	9820	29900	4200	1.29467	0.178755	-2.48395	down
Li512115	C25H24O12	3,4-Dicaffeoylquinic acid	Phenolic acids	Phenolic acids	14534-61-3	B	36900	50900	39800	7780	13300	11200	1.4351	0.252978	-1.98292	down
mws1195	C10H10O3	Methyl p-coumarate	Phenolic acids	Phenolic acids	3943-97-3	A	404000	421000	409000	552	1300	266	1.47476	0.00171637	-9.18642	down
mws1203	C8H8O	Phenylacetaldehyde	Phenolic acids	Phenolic acids	122-78-1	A	5000	7100	3890	490	280	217	1.45706	0.0617261	-4.01798	down
pmb0423	C10H10O4	Hydroxy-methoxycinnamate	Phenolic acids	Phenolic acids	-	B	2170	3970	1010	4530	5550	5710	1.12403	2.20839	1.143	up
pmb1587	C13H18O2	4-Hydroxy-3,5-diisopropylbenzaldehyde	Phenolic acids	Phenolic acids	10537-86-7	B	50400	70100	72000	22300	36500	26700	1.34993	0.444156	-1.17086	down
pmb2940	C17H22O10	1-O-β-D-Glucopyranosyl sinapate	Phenolic acids	Phenolic acids	78185-48-5	B	41500	78600	56400	973	2070	970	1.4668	0.0227365	-5.45884	down
pme0241	C7H6O2	Benzoic acid	Phenolic acids	Phenolic acids	65-85-0	A	217000	162000	161000	48200	35900	44100	1.46812	0.237407	-2.07456	down
pmn001382	C25H24O12	Isochlorogenic acid A	Phenolic acids	Phenolic acids	2450-53-5	B	37900	43800	31700	8020	20500	12100	1.31837	0.358201	-1.48116	down
pmn001384	C25H24O12	Isochlorogenic acid C	Phenolic acids	Phenolic acids	57378-72-0	B	33100	48400	37100	6740	17600	17400	1.26988	0.351939	-1.5066	down
pmn001564	C25H30O11	Shomaside E	Phenolic acids	Phenolic acids	-	B	154000	93500	123000	9490	10700	25300	1.42192	0.12278	-3.02585	down
pmn001671	C23H32O15	β-D-Furanofructosyl-α-D-(6-mustard acyl)glucoside	Phenolic acids	Phenolic acids	-	B	23300	25500	24200	3810	11100	5270	1.35343	0.276438	-1.85497	down
pmn001672	C23H32O15	β-D-Furanofructosyl-α-D-(3-mustard acyl)glucoside	Phenolic acids	Phenolic acids	-	B	14700	16200	18400	6030	7210	6620	1.46002	0.40284	-1.31172	down
mws1526	C16H22O9	Sweroside	Terpenoids	Sesquiterpenoids	14215-86-2	B	163000	165000	166000	347000	340000	323000	1.48565	2.04453	1.03177	up
pmp001052	C17H26O10	Penstemonoside	Terpenoids	Monoterpenoids	81203-56-7	B	75600	110000	105000	11800	9250	15800	1.45842	0.126807	-2.9793	down

## Sheet: 1-MCP2h-6 vs 1-MCP16h-6
Index	Formula	Compounds	Class I	Class II	CAS	Level	MCP2h-6-1	MCP2h-6-2	MCP2h-6-3	MCP16h-6-1	MCP16h-6-2	MCP16h-6-3	VIP	Fold_Change	Log2FC	Type
mws0146	C7H7NO2	Nicotinic Acid Methyl Ester(Methyl Nicotinate)	Alkaloids	Alkaloids	93-60-7	B	292000	481000	219000	11300	18400	12000	1.54757	0.0420363	-4.57222	down
mws1478	C10H14N2	Nicotine	Alkaloids	Alkaloids	54-11-5	A	2880000	3670000	4480000	2050000	901000	2150000	1.25317	0.462466	-1.11258	down
pmb0037	C10H15NO	Hordenine	Alkaloids	Alkaloids	539-15-1	B	4870	20100	15300	3250	7130	3000	1.12311	0.332257	-1.58963	down
pmb0492	C34H37N3O6	N',N'',N'''-p-Coumaroyl-cinnamoyl-caffeoyl spermidine	Alkaloids	Phenolamine	-	B	126000	80300	277000	35100	58000	45500	1.28903	0.286778	-1.80199	down
pme2812	C13H16N2O3	6-Hydroxymelatonin	Alkaloids	Alkaloids	2208-41-5	B	66700	73000	99100	2170	2700	2500	1.56364	0.0308626	-5.01799	down
pmp001073	C9H13NO2	Synephrine	Alkaloids	Amphetamine alkaloids	94-07-5	B	304000	521000	363000	91300	86900	146000	1.4857	0.272896	-1.87358	down
mws0219	C4H7NO4	L-AsparticAcid	Amino acids and derivatives	Amino acids and derivatives	56-84-8	A	8220000	3860000	5300000	12500000	12500000	14900000	1.40366	2.29574	1.19896	up
mws5041	C8H16N2O3	Glycylisoleucine	Amino acids and derivatives	Amino acids and derivatives	19461-38-2	A	1400000	1060000	1460000	588000	563000	585000	1.51433	0.442857	-1.17509	down
mws5042	C12h14N2O3	Glycylphenylalanine	Amino acids and derivatives	Amino acids and derivatives	721-66-4	A	2040000	1630000	2060000	853000	930000	846000	1.52938	0.458813	-1.12402	down
pme0170	C8H16N4O3	N-α-Acetyl-L-arginine	Amino acids and derivatives	Amino acids and derivatives	155-84-0	B	49900	42000	63500	17500	19300	24000	1.4887	0.391248	-1.35384	down
pme1286	C14H20N6O5S	S-(5'-Adenosy)-L-homocysteine	Amino acids and derivatives	Amino acids and derivatives	979-92-0	B	310000	515000	661000	26200	28300	40800	1.54272	0.0641319	-3.96281	down
pme2602	C3H8NO6P	O-Phospho-L-serine	Amino acids and derivatives	Amino acids and derivatives	407-41-0	A	10100	2870	5050	24600	10700	8800	1.10353	2.44728	1.29118	up
mws0057	C22h22O11	Eriodictyol 7-O-glucoside	Flavonoids	Dihydroflavone	38965-51-4	B	1750	1140	365	1880	2100	3790	1.09711	2.3871	1.25526	up
mws0072	C22h20O10	Apigenin 5-O-glucoside	Flavonoids	Flavonoid	28757-27-9	B	6740	9560	5660	30800	18400	17000	1.43184	3.01457	1.59195	up
mws0176	C27H31ClO15	Pelargonin chloride	Flavonoids	Anthocyanins	17334-58-6	B	2820	1400	1130	349	525	866	1.28875	0.325234	-1.62045	down
mws0183	C7H6O4	Protocatechuic acid	Flavonoids	Flavanols	99-50-3	A	19100	44200	17900	52500	54300	98600	1.253	2.52956	1.33888	up
mws1422	C15H14O5	(-)-Epiafzelechin	Flavonoids	Flavanols	24808-04-6	B	79600	83900	92300	16700	20600	16400	1.55966	0.20993	-2.25202	down
pmb0622	C27H30O16	C-Hexosyl-luteolin O-hexoside	Flavonoids	Flavonoid carbonoside	-	B	45700	76800	44900	5560	14500	2000	1.3944	0.13178	-2.92379	down
pmb0624	C27H30O16	6-C-Hexosyl-luteolin O-hexoside	Flavonoids	Flavonoid carbonoside	-	B	19400	41000	26500	5290	10700	2100	1.35016	0.20817	-2.26416	down
pmb2957	C24H18O10	Cyanidin O-syringic acid	Flavonoids	Anthocyanins	-	B	9160	14400	5520	4570	1920	3920	1.25277	0.357978	-1.48206	down
pmb3023	C22h22O11	Eriodictyol C-hexoside	Flavonoids	Dihydroflavone	-	B	23500	12800	26500	496	761	2060	1.49579	0.0528185	-4.24281	down
pmn001583	C27H30O16	Bioquercetin	Flavonoids	Flavonols	52525-35-6	B	24700	24300	19100	48200	29000	63500	1.27725	2.06608	1.0469	up
pmp000885	C36H38O18	6'''-Vanilloylspinosin	Flavonoids	Flavonoid carbonoside	-	B	13800	45800	34900	2160	503	674	1.48902	0.0353122	-4.82369	down
pmp000985	C32H38O16	Hexandraside E	Flavonoids	Flavonols	139955-75-2	B	3150	11500	7600	1060	1250	1330	1.43556	0.163596	-2.61179	down
mws0092	C27H34O11	Arctiin	Lignans and Coumarins	Lignans	20362-31-6	B	1400000	1620000	940000	55300	178000	78700	1.50949	0.0787879	-3.66588	down
pmb0149	C22h34O4	MAG(18:4)isomer1	Lipids	Glycerol ester	-	A	34500	27300	53100	17800	16200	13900	1.39969	0.416884	-1.26228	down
pmb0160	C22h36O4	MAG(18:3)isomer5	Lipids	Glycerol ester	-	A	1200000	795000	1370000	564000	414000	351000	1.41161	0.394948	-1.34027	down
pmb0287	C22h34O4	MAG(18:4)isomer2	Lipids	Glycerol ester	-	A	7570	14600	6510	5560	1680	2930	1.23778	0.354603	-1.49573	down
pmb0767	C18H39NO2	D-erythro-Dihydrosphingosine	Lipids	Sphingolipids	764-22-7	A	15400	14300	23500	11000	6590	8440	1.33709	0.489286	-1.03125	down
pmb0854	C26H48NO7P	LysoPC 18:3	Lipids	LPC	-	A	47900000	73800000	46200000	33700000	27500000	22100000	1.37451	0.496129	-1.01121	down
pmb0863	C24H46NO7P	LysoPC 16:2(2n isomer)	Lipids	LPC	-	A	1300000	2340000	1480000	277000	318000	219000	1.53307	0.158984	-2.65304	down
pmb0865	C26H48NO7P	LysoPC 18:3(2n isomer)	Lipids	LPC	-	A	40700000	67000000	40100000	27600000	22800000	18700000	1.38363	0.467524	-1.09689	down
pmb1562	C22h34O4	MAG(18:4)isomer3	Lipids	Glycerol ester	-	A	177000	147000	197000	87400	76000	68000	1.50532	0.444146	-1.17089	down
pmb1605	C22h36O4	MAG(18:3)isomer3	Lipids	Glycerol ester	-	A	9340000	7770000	9340000	4000000	4550000	3590000	1.52262	0.458979	-1.1235	down
pmb1656	C22h36O4	MAG(18:3)isomer4	Lipids	Glycerol ester	-	A	970000	846000	862000	335000	364000	367000	1.55636	0.398058	-1.32895	down
pmb2325	C22h36O4	MAG(18:3)isomer2	Lipids	Glycerol ester	-	A	62700	70200	75300	40800	28900	27000	1.47601	0.464457	-1.10638	down
pmb2778	C18H32O3	9,10-EODE	Lipids	Free fatty acids	65167-83-1	A	151000	184000	153000	477000	259000	396000	1.41905	2.31967	1.21392	up
pmn001689	C18H32O4	9-Hydroxy-12-oxo-10-octadecenoic acid	Lipids	Free fatty acids	-	A	73900	44400	150000	15100	20100	13100	1.41602	0.180022	-2.47375	down
pmn001691	C18H32O5	9,12,13-Trihyroxy-10,15-octadecadienoic acid	Lipids	Free fatty acids	-	A	29100	24800	77400	7090	8670	8340	1.42181	0.183549	-2.44576	down
pmp001284	C19H38O4	Glycerin Monopalmitate	Lipids	Glycerol ester	542-44-9	A	32100	44000	49000	15300	16300	13600	1.51658	0.361311	-1.46869	down
mws0847	C6H7N5	1-Methyladenine	Nucleotides and derivatives	Nucleotides and derivatives	5142-22-3	A	759000	652000	399000	293000	253000	276000	1.38465	0.454144	-1.13878	down
mws0874	C10H14N5O7P	3'-Aenylic acid	Nucleotides and derivatives	Nucleotides and derivatives	84-21-9	A	2950	1700	1740	356	526	329	1.50593	0.189515	-2.39962	down
mws0884	C10H12N5O6P	Cyclic AMP	Nucleotides and derivatives	Nucleotides and derivatives	60-92-4	A	22900	17900	11200	3190	4640	5510	1.45885	0.256538	-1.96275	down
mws1060	C10H12N4O5	9-(β-D-Arabinofuranosyl)hypoxanthine	Nucleotides and derivatives	Nucleotides and derivatives	7013-16-3	B	55800	242000	175000	21600	29600	15800	1.39751	0.141709	-2.819	down
pmb0981	C10H14N5O7P	Adenosine 5'-monophosphate	Nucleotides and derivatives	Nucleotides and derivatives	61-19-8	A	1710000	1380000	1870000	619000	815000	850000	1.48009	0.460484	-1.11878	down
pme0033	C5H4N4O	Hypoxanthine	Nucleotides and derivatives	Nucleotides and derivatives	68-94-0	A	6880	10800	13000	3110	2600	1870	1.4839	0.247066	-2.01703	down
pme0230	C10H13N5O4	Adenosine	Nucleotides and derivatives	Nucleotides and derivatives	58-61-7	A	3610000	3420000	6550000	1570000	2010000	1840000	1.40106	0.399116	-1.32512	down
pme1173	C5H4N4O	Allopurinol	Nucleotides and derivatives	Nucleotides and derivatives	315-30-0	A	8220	35900	22400	2650	4110	1560	1.40148	0.125075	-2.99913	down
pme2746	C27H33N9O15P2	Flavin adenine dinucleotide(FAD)	Nucleotides and derivatives	Nucleotides and derivatives	146-14-5	A	70600	84400	88400	30800	47200	42400	1.45968	0.494659	-1.01549	down
pme3184	C10H14N5O6P	2'-Deoxyadenosine-5'-monophosphate	Nucleotides and derivatives	Nucleotides and derivatives	653-63-4	A	21600	22200	29100	9290	6220	17600	1.26733	0.454184	-1.13865	down
pme3188	C9H13N2O9P	Uridine 5'-monophosphate	Nucleotides and derivatives	Nucleotides and derivatives	58-97-9	A	29800	14200	32400	8760	8330	11900	1.3218	0.37945	-1.39802	down
pme3961	C10H13N5O3	Deoxyadenosine	Nucleotides and derivatives	Nucleotides and derivatives	958-09-8	B	15000	21200	33700	7470	8400	11200	1.36177	0.387268	-1.3686	down
mws0192	C4H6O4	Succinic acid	Organic acids	Organic acids	110-15-6	A	16700000	14200000	39200000	2380000	2340000	3680000	1.48229	0.119829	-3.06095	down
mws0206	C4H8O3	(S)-2-Hydroxybutanoicacid	Organic acids	Organic acids	3347-90-8	A	40600	74200	69000	605	980	666	1.56113	0.012247	-6.35143	down
mws0341	C6H12O3	(S)-(-)-2-Hydroxyisocaproic acid	Organic acids	Organic acids	13748-90-8	A	71100	57500	179000	14300	22200	18000	1.42389	0.177178	-2.49673	down
mws0470	C4H6O4	Methylmalonic acid	Organic acids	Organic acids	516-05-2	A	16000000	13800000	36000000	2280000	2230000	3460000	1.48997	0.121125	-3.04544	down
mws0574	C4H8O3	α-Hydroxyisobutyric acid	Organic acids	Organic acids	594-61-6	A	66100	189000	128000	3070	2150	1100	1.53726	0.016497	-5.92165	down
mws0576	C4H8O3	3-Hydroxybutyrate	Organic acids	Organic acids	300-85-6	A	2760000	14100000	3850000	290000	237000	346000	1.48834	0.0421535	-4.5682	down
mws0851	C8H15NaO2	Sodium Valproate	Organic acids	Organic acids	1069-66-5	A	10300000	21700000	8160000	6860000	7140000	2210000	1.09984	0.403635	-1.30888	down
mws0972	C6H12O3	5-Hydroxyhexanoic acid	Organic acids	Organic acids	185956-02-9	A	49900	59900	61700	9560	18300	11300	1.51698	0.228338	-2.13076	down
mws1189	C6H10O7	D-Galacturonic acid(Gal A)	Organic acids	Organic acids	91510-62-2	B	1480000	2760000	1430000	132000	132000	124000	1.55111	0.0684303	-3.86922	down
mws1213	C6H10O7	Aldehydo-D-galacturonate	Organic acids	Organic acids	685-73-4	A	1510000	3280000	1970000	166000	139000	144000	1.54815	0.0664201	-3.91224	down
pme0295	C6H11NO3	4-Acetamidobutyric acid	Organic acids	Organic acids	3025-96-5	A	1010000	1120000	1450000	515000	320000	427000	1.48532	0.352514	-1.50425	down
pme2049	C4H8O3	2-Hydroxybutanoic acid	Organic acids	Organic acids	600-15-7	A	60600	100000	86900	918	2960	579	1.52754	0.0180081	-5.79521	down
YC512119	C18H39NO3	Phytosphingosine	Others	Others	554-62-1	A	17400000	11600000	28900000	41300000	46900000	48200000	1.36173	2.35579	1.23621	up
mws0232	C17H20N4O6	Riboflavin	Others	Vitamin	83-88-5	B	218000	884000	344000	74800	73900	65700	1.42624	0.148271	-2.75369	down
mws0491	C8H11N	Phenethylamine	Others	Others	64-04-0	B	5300000	3150000	2990000	1590000	2110000	1920000	1.34394	0.491259	-1.02545	down
mws0655	C8H10NO6P	Pyridoxal 5'-phosphate	Others	Vitamin	54-47-7	B	29600	31200	25000	14100	19300	1620	1.0099	0.408159	-1.2928	down
mws2104	C7H14O6	D-Pinitol	Others	Others	10284-63-6	B	20300	30500	17400	5240	9490	5890	1.458	0.302346	-1.72573	down
mws4008	C16H26O2	Sclareolide	Others	Others	564-20-5	B	30400	28500	26000	3480	6500	4700	1.53656	0.172909	-2.53191	down
mws4113	C22h22O5	3'-Hydroxy-4'-O-methylglabridin	Others	Others	175554-11-7	B	20500	17800	23100	10600	10100	7430	1.47922	0.458143	-1.12613	down
pmb0801	C14H19NO9	4-Pyridoxic acid O-hexoside	Others	Vitamin	-	B	3460000	2630000	6210000	1670000	1880000	2180000	1.24791	0.465854	-1.10205	down
pme0490	C6H5NO2	Nicotinic acid	Others	Vitamin	59-67-6	B	122000	940000	130000	49700	56300	55200	1.19302	0.135235	-2.88646	down
pme3705	C6H10O7	D-Glucoronic acid	Others	Saccharides and Alcohols	6556-12-3	A	1660000	3240000	1630000	168000	125000	139000	1.54589	0.0661562	-3.91798	down
pmp000311	C27H36O14	Ara-4'-O-β-D-glucosyl-5-O-methylvisamminolB	Others	Others	-	B	46500	106000	86300	9820	29900	4200	1.32975	0.18392	-2.44285	down
Li512115	C25H24O12	3,4-Dicaffeoylquinic acid	Phenolic acids	Phenolic acids	14534-61-3	B	27700	54400	28900	7780	13300	11200	1.44308	0.290811	-1.78185	down
mws0180	C7H6O4	2,5-Dihydroxybenzoic acid	Phenolic acids	Phenolic acids	490-79-9	B	15700	7420	31800	24900	60300	93700	1.14245	3.25747	1.70375	up
mws1195	C10H10O3	Methyl p-coumarate	Phenolic acids	Phenolic acids	3943-97-3	A	478000	424000	700000	552	1300	266	1.55225	0.0013221	-9.56296	down
mws1203	C8H8O	Phenylacetaldehyde	Phenolic acids	Phenolic acids	122-78-1	A	6400	5990	7900	490	280	217	1.54463	0.0486447	-4.36157	down
mws2367	C14H20O7	Salidroside	Phenolic acids	Phenolic acids	10338-51-9	B	2850	2320	3400	6640	8920	9090	1.5094	2.87631	1.52422	up
pmb0749	C17H20O9	O-Feruloyl quinic acid	Phenolic acids	Phenolic acids	1899-29-2	B	6850	3510	3970	1730	2140	2430	1.34735	0.439637	-1.18561	down
pmb2940	C17H22O10	1-O-β-D-Glucopyranosyl sinapate	Phenolic acids	Phenolic acids	78185-48-5	B	5330	71400	8410	973	2070	970	1.31196	0.0471341	-4.40708	down
pme0241	C7H6O2	Benzoic acid	Phenolic acids	Phenolic acids	65-85-0	A	185000	160000	206000	48200	35900	44100	1.54604	0.232668	-2.10366	down
pmn001382	C25H24O12	Isochlorogenic acid A	Phenolic acids	Phenolic acids	2450-53-5	B	22400	55300	23200	8020	20500	12100	1.18167	0.402577	-1.31266	down
pmn001384	C25H24O12	Isochlorogenic acid C	Phenolic acids	Phenolic acids	57378-72-0	B	19100	50300	27300	6740	17600	17400	1.12527	0.431644	-1.21209	down
pmn001528	C28H18O17	"Tetragallic Acid(3""-O-galloyl-4""-O-galloyl-4-O-galloyl-galloyl acid)"	Phenolic acids	Phenolic acids	-	B	2830	1230	1190	2750	4320	4450	1.2553	2.19429	1.13375	up
pmn001564	C25H30O11	Shomaside E	Phenolic acids	Phenolic acids	-	B	64900	117000	53400	9490	10700	25300	1.43099	0.193328	-2.37088	down
pmp000444	C30H46O5	27,28-Dicarboxyl ursolic acid	Terpenoids	Triterpene	-	A	1770	720	2040	492	866	230	1.14322	0.350552	-1.5123	down
pmp001052	C17H26O10	Penstemonoside	Terpenoids	Monoterpenoids	81203-56-7	B	33400	32400	37700	11800	9250	15800	1.4978	0.356039	-1.48989	down
