# Supplementary material for: Metabolomic and Transcriptomic Profiling Provide Novel Insights into Fruit Ripening and Ripening Disorder Caused by 1-MCP Treatments in Papaya
Source: Int J Mol Sci. 2021 Jan 18;22(2):916. doi: 10.3390/ijms22020916 (PMC7831311; doi:10.3390/ijms22020916)
Supplement: Supplementary file 1 [file ijms-22-00916-s001.zip › Supplementary Materials/Table S3.xlsx]

## Sheet: all
Index	Formula	Compounds	Class I	Class II	CAS	Level	CK-6_vs_MCP2h-6	CK-6_vs_MCP16h-6	MCP2h-6_vs_MCP16h-6	MCP2h-6-1	MCP2h-6-2	MCP2h-6-3	MCP16h-6-1	MCP16h-6-2	MCP16h-6-3	CK-6-1	CK-6-2	CK-6-3	cpd_ID	kegg_map
Li512115	C25H24O12	3,4-Dicaffeoylquinic acid	Phenolic acids	Phenolic acids	14534-61-3	B	FALSE	TRUE	TRUE	27700	54400	28900	7780	13300	11200	36900	50900	39800	--	--
YC512119	C18H39NO3	Phytosphingosine	Others	Others	554-62-1	A	TRUE	TRUE	TRUE	17400000	11600000	28900000	41300000	46900000	48200000	8400000	11100000	8470000	--	--
mws0057	C22h22O11	Eriodictyol 7-O-glucoside	Flavonoids	Dihydroflavone	38965-51-4	B	TRUE	FALSE	TRUE	1750	1140	365	1880	2100	3790	3860	1880	1390	--	--
mws0059	C27H30O16	Rutin	Flavonoids	Flavonols	153-18-4	B	FALSE	TRUE	FALSE	15200	19800	15000	28700	21300	45400	13100	10900	20600	--	--
mws0072	C22h20O10	Apigenin 5-O-glucoside	Flavonoids	Flavonoid	28757-27-9	B	FALSE	TRUE	TRUE	6740	9560	5660	30800	18400	17000	8250	11000	9420	--	--
mws0089	C22h20O11	Kaempferol 7-O-glucosdie	Flavonoids	Flavonols	16290-07-6	A	FALSE	TRUE	FALSE	12800	2000	24800	14300	14900	17900	2970	6530	3900	--	--
mws0092	C27H34O11	Arctiin	Lignans and Coumarins	Lignans	20362-31-6	B	FALSE	TRUE	TRUE	1400000	1620000	940000	55300	178000	78700	1340000	788000	1030000	C16915	--
mws0126	C26H54NO7P	1-Stearoyl-sn-glycero-3-phosphocholine	Lipids	LPC	19420-57-6	A	TRUE	FALSE	FALSE	39600	78500	128000	162000	68400	94800	204000	256000	88000	--	--
mws0146	C7H7NO2	Nicotinic Acid Methyl Ester(Methyl Nicotinate)	Alkaloids	Alkaloids	93-60-7	B	TRUE	TRUE	TRUE	292000	481000	219000	11300	18400	12000	581000	1060000	843000	--	--
mws0176	C27H31ClO15	Pelargonin chloride	Flavonoids	Anthocyanins	17334-58-6	B	FALSE	TRUE	TRUE	2820	1400	1130	349	525	866	1420	1170	1300	C08725	ko00942
mws0180	C7H6O4	2,5-Dihydroxybenzoic acid	Phenolic acids	Phenolic acids	490-79-9	B	FALSE	FALSE	TRUE	15700	7420	31800	24900	60300	93700	31800	41000	31400	C00628	ko00350,ko01100
mws0183	C7H6O4	Protocatechuic acid	Flavonoids	Flavanols	99-50-3	A	FALSE	TRUE	TRUE	19100	44200	17900	52500	54300	98600	40500	16100	26700	C00230	ko00400,ko01100,ko01110
mws0192	C4H6O4	Succinic acid	Organic acids	Organic acids	110-15-6	A	FALSE	TRUE	TRUE	16700000	14200000	39200000	2380000	2340000	3680000	13800000	21800000	16500000	C00042	ko00020,ko00190,ko00250,ko00310,ko00350,ko00360,ko00620,ko00630,ko00640,ko00650,ko00760,ko00920,ko01100,ko01110,ko01200
mws0206	C4H8O3	(S)-2-Hydroxybutanoicacid	Organic acids	Organic acids	3347-90-8	A	FALSE	TRUE	TRUE	40600	74200	69000	605	980	666	77300	179000	94500	--	--
mws0219	C4H7NO4	L-AsparticAcid	Amino acids and derivatives	Amino acids and derivatives	56-84-8	A	FALSE	FALSE	TRUE	8220000	3860000	5300000	12500000	12500000	14900000	7330000	8020000	6960000	C00049	ko00220,ko00250,ko00260,ko00261,ko00270,ko00300,ko00340,ko00410,ko00460,ko00710,ko00760,ko00770,ko00970,ko01100,ko01110,ko01200,ko01210,ko01230,ko02010
mws0232	C17H20N4O6	Riboflavin	Others	Vitamin	83-88-5	B	FALSE	TRUE	TRUE	218000	884000	344000	74800	73900	65700	631000	579000	642000	C00255	ko00740,ko01100,ko01110,ko02010
mws0275	C4H6O5	L-(-)-Malic acid	Organic acids	Organic acids	636-61-3	A	TRUE	TRUE	FALSE	9720000	18600000	10300000	11400000	6370000	9850000	1500000	2200000	6060000	C00497	ko00650,ko01100
mws0341	C6H12O3	(S)-(-)-2-Hydroxyisocaproic acid	Organic acids	Organic acids	13748-90-8	A	FALSE	TRUE	TRUE	71100	57500	179000	14300	22200	18000	80600	137000	87700	--	--
mws0470	C4H6O4	Methylmalonic acid	Organic acids	Organic acids	516-05-2	A	FALSE	TRUE	TRUE	16000000	13800000	36000000	2280000	2230000	3460000	12600000	19800000	14600000	C02170	ko00240,ko00280,ko00640,ko01100
mws0491	C8H11N	Phenethylamine	Others	Others	64-04-0	B	FALSE	FALSE	TRUE	5300000	3150000	2990000	1590000	2110000	1920000	1980000	3020000	2350000	C05332	ko00360,ko01100
mws0520	C12h13NO4	N-Acetyl-L-tyrosine	Amino acids and derivatives	Amino acids and derivatives	537-55-3	A	FALSE	TRUE	FALSE	32700	42600	67100	25300	53700	27700	84700	81200	107000	--	--
mws0574	C4H8O3	α-Hydroxyisobutyric acid	Organic acids	Organic acids	594-61-6	A	FALSE	TRUE	TRUE	66100	189000	128000	3070	2150	1100	113000	265000	125000	--	--
mws0576	C4H8O3	3-Hydroxybutyrate	Organic acids	Organic acids	300-85-6	A	FALSE	TRUE	TRUE	2760000	14100000	3850000	290000	237000	346000	6540000	12500000	7580000	--	--
mws0582	C12h19N3O6S	S-(methyl)glutathione	Amino acids and derivatives	Amino acids and derivatives	2922-56-7	A	TRUE	FALSE	FALSE	26300	26600	32700	18600	33100	20900	10200	11200	21000	C11347	--
mws0655	C8H10NO6P	Pyridoxal 5'-phosphate	Others	Vitamin	54-47-7	B	FALSE	FALSE	TRUE	29600	31200	25000	14100	19300	1620	23000	22200	15600	C00018	ko00730,ko00750,ko01100
mws0847	C6H7N5	1-Methyladenine	Nucleotides and derivatives	Nucleotides and derivatives	5142-22-3	A	TRUE	FALSE	TRUE	759000	652000	399000	293000	253000	276000	197000	107000	283000	C02216	--
mws0851	C8H15NaO2	Sodium Valproate	Organic acids	Organic acids	1069-66-5	A	FALSE	FALSE	TRUE	10300000	21700000	8160000	6860000	7140000	2210000	12000000	7830000	10500000	--	--
mws0874	C10H14N5O7P	3'-Aenylic acid	Nucleotides and derivatives	Nucleotides and derivatives	84-21-9	A	FALSE	TRUE	TRUE	2950	1700	1740	356	526	329	747	2100	938	C01367	ko00230,ko01100
mws0884	C10H12N5O6P	Cyclic AMP	Nucleotides and derivatives	Nucleotides and derivatives	60-92-4	A	FALSE	TRUE	TRUE	22900	17900	11200	3190	4640	5510	16300	12000	11900	C00575	ko00230,ko01100
mws0913	C22h20O11	Trifolin	Flavonoids	Flavonols	23627-87-4	B	TRUE	FALSE	FALSE	23300	10100	20400	11300	17800	15800	3490	9410	10400	C12626	ko00944
mws0972	C6H12O3	5-Hydroxyhexanoic acid	Organic acids	Organic acids	185956-02-9	A	FALSE	TRUE	TRUE	49900	59900	61700	9560	18300	11300	85500	60300	59600	--	--
mws1060	C10H12N4O5	9-(β-D-Arabinofuranosyl)hypoxanthine	Nucleotides and derivatives	Nucleotides and derivatives	7013-16-3	B	FALSE	TRUE	TRUE	55800	242000	175000	21600	29600	15800	193000	395000	342000	--	--
mws1077	C16H18O9	Scopolin	Lignans and Coumarins	Coumarins	531-44-2	B	FALSE	TRUE	FALSE	8400	718000	24300	21500	18700	31300	24500	251000	254000	C01527	ko00940,ko01110
mws1189	C6H10O7	D-Galacturonic acid(Gal A)	Organic acids	Organic acids	91510-62-2	B	FALSE	TRUE	TRUE	1480000	2760000	1430000	132000	132000	124000	3610000	2420000	2820000	C00333	ko00040,ko00053,ko00520,ko01100,ko02010
mws1195	C10H10O3	Methyl p-coumarate	Phenolic acids	Phenolic acids	3943-97-3	A	FALSE	TRUE	TRUE	478000	424000	700000	552	1300	266	404000	421000	409000	--	--
mws1203	C8H8O	Phenylacetaldehyde	Phenolic acids	Phenolic acids	122-78-1	A	FALSE	TRUE	TRUE	6400	5990	7900	490	280	217	5000	7100	3890	C00601	ko00360,ko01100
mws1213	C6H10O7	Aldehydo-D-galacturonate	Organic acids	Organic acids	685-73-4	A	FALSE	TRUE	TRUE	1510000	3280000	1970000	166000	139000	144000	4150000	2820000	2910000	--	--
mws1422	C15H14O5	(-)-Epiafzelechin	Flavonoids	Flavanols	24808-04-6	B	TRUE	TRUE	TRUE	79600	83900	92300	16700	20600	16400	39100	37000	33500	C12128	ko00941,ko01110
mws1478	C10H14N2	Nicotine	Alkaloids	Alkaloids	54-11-5	A	FALSE	TRUE	TRUE	2880000	3670000	4480000	2050000	901000	2150000	4300000	3720000	2790000	C00745	ko00960,ko01110
mws1526	C16H22O9	Sweroside	Terpenoids	Sesquiterpenoids	14215-86-2	B	FALSE	TRUE	FALSE	254000	159000	186000	347000	340000	323000	163000	165000	166000	C17071	--
mws1580	C20H27NO11	Amygdalin	Alkaloids	Alkaloids	29883-15-6	B	FALSE	TRUE	FALSE	2030	5210	4180	8260	4320	4120	2400	2700	2820	C08325	ko00460,ko01100,ko01110
mws2104	C7H14O6	D-Pinitol	Others	Others	10284-63-6	B	FALSE	TRUE	TRUE	20300	30500	17400	5240	9490	5890	28600	27200	27200	--	--
mws2221	C22H18O10	Catechin gallate	Flavonoids	Flavanols	130405-40-2	A	TRUE	FALSE	FALSE	2780	2560	2100	3710	3870	5330	5390	4490	5800	--	--
mws2367	C14H20O7	Salidroside	Phenolic acids	Phenolic acids	10338-51-9	B	FALSE	FALSE	TRUE	2850	2320	3400	6640	8920	9090	6770	4740	5270	C06046	ko00350,ko01100
mws4008	C16H26O2	Sclareolide	Others	Others	564-20-5	B	FALSE	TRUE	TRUE	30400	28500	26000	3480	6500	4700	39900	36400	35800	--	--
mws4113	C22h22O5	3'-Hydroxy-4'-O-methylglabridin	Others	Others	175554-11-7	B	FALSE	FALSE	TRUE	20500	17800	23100	10600	10100	7430	20400	15300	11100	--	--
mws5041	C8H16N2O3	Glycylisoleucine	Amino acids and derivatives	Amino acids and derivatives	19461-38-2	A	FALSE	FALSE	TRUE	1400000	1060000	1460000	588000	563000	585000	1120000	934000	193000	--	--
mws5042	C12h14N2O3	Glycylphenylalanine	Amino acids and derivatives	Amino acids and derivatives	721-66-4	A	FALSE	FALSE	TRUE	2040000	1630000	2060000	853000	930000	846000	1800000	1300000	1530000	--	--
pmb0037	C10H15NO	Hordenine	Alkaloids	Alkaloids	539-15-1	B	TRUE	FALSE	TRUE	4870	20100	15300	3250	7130	3000	3070	10300	3940	C06199	ko00350,ko01100
pmb0149	C22h34O4	MAG(18:4)isomer1	Lipids	Glycerol ester	-	A	FALSE	TRUE	TRUE	34500	27300	53100	17800	16200	13900	63600	64900	51500	--	--
pmb0160	C22h36O4	MAG(18:3)isomer5	Lipids	Glycerol ester	-	A	FALSE	FALSE	TRUE	1200000	795000	1370000	564000	414000	351000	1010000	581000	603000	--	--
pmb0287	C22h34O4	MAG(18:4)isomer2	Lipids	Glycerol ester	-	A	FALSE	TRUE	TRUE	7570	14600	6510	5560	1680	2930	14000	4520	8440	--	--
pmb0423	C10H10O4	Hydroxy-methoxycinnamate	Phenolic acids	Phenolic acids	-	B	TRUE	TRUE	FALSE	4810	3970	5810	4530	5550	5710	2170	3970	1010	--	--
pmb0492	C34H37N3O6	N',N'',N'''-p-Coumaroyl-cinnamoyl-caffeoyl spermidine	Alkaloids	Phenolamine	-	B	FALSE	TRUE	TRUE	126000	80300	277000	35100	58000	45500	113000	187000	138000	--	--
pmb0622	C27H30O16	C-Hexosyl-luteolin O-hexoside	Flavonoids	Flavonoid carbonoside	-	B	FALSE	TRUE	TRUE	45700	76800	44900	5560	14500	2000	67900	65500	69800	--	--
pmb0624	C27H30O16	6-C-Hexosyl-luteolin O-hexoside	Flavonoids	Flavonoid carbonoside	-	B	FALSE	TRUE	TRUE	19400	41000	26500	5290	10700	2100	31400	38600	42000	--	--
pmb0665	C27H30O16	Luteolin 8-C-hexosyl-O-hexoside	Flavonoids	Flavonoid	-	B	TRUE	TRUE	FALSE	8640	9860	9840	15300	9130	19000	1820	2930	5820	--	--
pmb0672	C37H38O18	6-C-Hexosyl-apigenin O-feruloylhexoside	Flavonoids	Flavonoid carbonoside	-	B	FALSE	TRUE	FALSE	68500	33700	45500	46400	60300	100000	41300	33300	24800	--	--
pmb0749	C17H20O9	O-Feruloyl quinic acid	Phenolic acids	Phenolic acids	1899-29-2	B	TRUE	FALSE	TRUE	6850	3510	3970	1730	2140	2430	2750	1600	2180	C02572	--
pmb0767	C18H39NO2	D-erythro-Dihydrosphingosine	Lipids	Sphingolipids	764-22-7	A	FALSE	TRUE	TRUE	15400	14300	23500	11000	6590	8440	33100	24000	24600	C00836	ko00600,ko01100
pmb0801	C14H19NO9	4-Pyridoxic acid O-hexoside	Others	Vitamin	-	B	FALSE	FALSE	TRUE	3460000	2630000	6210000	1670000	1880000	2180000	3060000	3650000	2930000	--	--
pmb0854	C26H48NO7P	LysoPC 18:3	Lipids	LPC	-	A	FALSE	FALSE	TRUE	47900000	73800000	46200000	33700000	27500000	22100000	42300000	47800000	29100000	--	--
pmb0863	C24H46NO7P	LysoPC 16:2(2n isomer)	Lipids	LPC	-	A	FALSE	TRUE	TRUE	1300000	2340000	1480000	277000	318000	219000	1110000	1680000	924000	--	--
pmb0864	C19H40NO7P	LysoPE 14:0	Lipids	LPE	-	A	TRUE	FALSE	FALSE	145000	194000	285000	364000	169000	195000	471000	577000	284000	--	--
pmb0865	C26H48NO7P	LysoPC 18:3(2n isomer)	Lipids	LPC	-	A	FALSE	FALSE	TRUE	40700000	67000000	40100000	27600000	22800000	18700000	36200000	40900000	23600000	--	--
pmb0876	C22h44NO7P	LysoPE 16:0	Lipids	LPE	53862-35-4	A	TRUE	FALSE	FALSE	129000	213000	340000	598000	140000	293000	819000	1110000	351000	--	--
pmb0889	C18H30O2	Punicic acid	Lipids	Free fatty acids	544-72-9	A	FALSE	TRUE	FALSE	378000	502000	376000	1000000	694000	777000	433000	271000	407000	C08364	--
pmb0981	C10H14N5O7P	Adenosine 5'-monophosphate	Nucleotides and derivatives	Nucleotides and derivatives	61-19-8	A	FALSE	FALSE	TRUE	1710000	1380000	1870000	619000	815000	850000	1110000	1140000	1430000	C00020	ko00230,ko00908,ko01100,ko01110
pmb1562	C22h34O4	MAG(18:4)isomer3	Lipids	Glycerol ester	-	A	FALSE	TRUE	TRUE	177000	147000	197000	87400	76000	68000	226000	222000	266000	--	--
pmb1587	C13H18O2	4-Hydroxy-3,5-diisopropylbenzaldehyde	Phenolic acids	Phenolic acids	10537-86-7	B	FALSE	TRUE	FALSE	37100	48600	71800	22300	36500	26700	50400	70100	72000	--	--
pmb1605	C22h36O4	MAG(18:3)isomer3	Lipids	Glycerol ester	-	A	FALSE	FALSE	TRUE	9340000	7770000	9340000	4000000	4550000	3590000	8800000	6010000	6440000	--	--
pmb1656	C22h36O4	MAG(18:3)isomer4	Lipids	Glycerol ester	-	A	FALSE	TRUE	TRUE	970000	846000	862000	335000	364000	367000	1020000	965000	1040000	--	--
pmb2325	C22h36O4	MAG(18:3)isomer2	Lipids	Glycerol ester	-	A	FALSE	FALSE	TRUE	62700	70200	75300	40800	28900	27000	71700	54400	42400	--	--
pmb2406	C25H52NO7P	LysoPC 17:0	Lipids	LPC	-	A	FALSE	TRUE	FALSE	9740	17400	17200	21300	10900	10900	34100	37900	16200	--	--
pmb2778	C18H32O3	9,10-EODE	Lipids	Free fatty acids	65167-83-1	A	FALSE	TRUE	TRUE	151000	184000	153000	477000	259000	396000	183000	106000	156000	--	--
pmb2799	C18H32O3	12,13-EODE	Lipids	Free fatty acids	6799-85-5	A	FALSE	TRUE	FALSE	8320	6990	5660	15200	10500	13100	7100	4120	5930	--	--
pmb2940	C17H22O10	1-O-β-D-Glucopyranosyl sinapate	Phenolic acids	Phenolic acids	78185-48-5	B	TRUE	TRUE	TRUE	5330	71400	8410	973	2070	970	41500	78600	56400	--	--
pmb2957	C24H18O10	Cyanidin O-syringic acid	Flavonoids	Anthocyanins	-	B	FALSE	TRUE	TRUE	9160	14400	5520	4570	1920	3920	8780	10400	9070	--	--
pmb3023	C22h22O11	Eriodictyol C-hexoside	Flavonoids	Dihydroflavone	-	B	FALSE	TRUE	TRUE	23500	12800	26500	496	761	2060	23800	9190	12600	--	--
pmd0160	C22h44NO7P	LysoPE 16:0(2n isomer)	Lipids	LPE	-	A	TRUE	FALSE	FALSE	138000	241000	426000	613000	164000	307000	893000	1240000	406000	--	--
pme0033	C5H4N4O	Hypoxanthine	Nucleotides and derivatives	Nucleotides and derivatives	68-94-0	A	FALSE	TRUE	TRUE	6880	10800	13000	3110	2600	1870	9910	7840	12500	C00262	ko00230,ko01100
pme0170	C8H16N4O3	N-α-Acetyl-L-arginine	Amino acids and derivatives	Amino acids and derivatives	155-84-0	B	FALSE	TRUE	TRUE	49900	42000	63500	17500	19300	24000	44800	33800	46300	--	--
pme0230	C10H13N5O4	Adenosine	Nucleotides and derivatives	Nucleotides and derivatives	58-61-7	A	FALSE	TRUE	TRUE	3610000	3420000	6550000	1570000	2010000	1840000	3990000	5240000	4860000	C00212	ko00230,ko01100,ko02010
pme0241	C7H6O2	Benzoic acid	Phenolic acids	Phenolic acids	65-85-0	A	FALSE	TRUE	TRUE	185000	160000	206000	48200	35900	44100	217000	162000	161000	C00180	ko00360,ko01100,ko01110
pme0295	C6H11NO3	4-Acetamidobutyric acid	Organic acids	Organic acids	3025-96-5	A	FALSE	TRUE	TRUE	1010000	1120000	1450000	515000	320000	427000	1800000	1510000	1330000	C02946	ko00330,ko01100
pme0490	C6H5NO2	Nicotinic acid	Others	Vitamin	59-67-6	B	FALSE	TRUE	TRUE	122000	940000	130000	49700	56300	55200	755000	315000	586000	C00253	ko00760,ko00960,ko01100,ko01110
pme1173	C5H4N4O	Allopurinol	Nucleotides and derivatives	Nucleotides and derivatives	315-30-0	A	FALSE	TRUE	TRUE	8220	35900	22400	2650	4110	1560	30800	54300	39600	--	--
pme1286	C14H20N6O5S	S-(5'-Adenosy)-L-homocysteine	Amino acids and derivatives	Amino acids and derivatives	979-92-0	B	FALSE	TRUE	TRUE	310000	515000	661000	26200	28300	40800	643000	654000	462000	C00021	ko00270,ko01100,ko01230
pme2049	C4H8O3	2-Hydroxybutanoic acid	Organic acids	Organic acids	600-15-7	A	FALSE	TRUE	TRUE	60600	100000	86900	918	2960	579	94600	223000	106000	C05984	ko00640
pme2566	C8H14N2O5	(5-L-Glutamyl)-L-amino acid	Amino acids and derivatives	Amino acids and derivatives	5875-41-2	A	FALSE	TRUE	FALSE	15300	8990	14200	10700	5610	10000	23300	15900	15400	C03740	ko00480,ko01100
pme2602	C3H8NO6P	O-Phospho-L-serine	Amino acids and derivatives	Amino acids and derivatives	407-41-0	A	FALSE	FALSE	TRUE	10100	2870	5050	24600	10700	8800	5030	9250	9490	C01005	ko00260,ko00270,ko00970,ko00998,ko00999,ko01100,ko01200,ko01230
pme2746	C27H33N9O15P2	Flavin adenine dinucleotide(FAD)	Nucleotides and derivatives	Nucleotides and derivatives	146-14-5	A	FALSE	FALSE	TRUE	70600	84400	88400	30800	47200	42400	41500	64000	58800	C00016	ko00740,ko01100,ko01110
pme2812	C13H16N2O3	6-Hydroxymelatonin	Alkaloids	Alkaloids	2208-41-5	B	FALSE	TRUE	TRUE	66700	73000	99100	2170	2700	2500	75800	73600	70400	C05643	ko00380
pme3184	C10H14N5O6P	2'-Deoxyadenosine-5'-monophosphate	Nucleotides and derivatives	Nucleotides and derivatives	653-63-4	A	FALSE	FALSE	TRUE	21600	22200	29100	9290	6220	17600	12800	14900	16300	C00360	ko00230,ko01100
pme3188	C9H13N2O9P	Uridine 5'-monophosphate	Nucleotides and derivatives	Nucleotides and derivatives	58-97-9	A	FALSE	TRUE	TRUE	29800	14200	32400	8760	8330	11900	20900	25300	17800	C00105	ko00240,ko01100
pme3350	C10H13N5O5	8-Hydroxy-2-deoxyguanosine	Nucleotides and derivatives	Nucleotides and derivatives	88847-89-6	A	FALSE	TRUE	FALSE	1670	1390	3130	1300	2130	849	3030	1950	3700	--	--
pme3705	C6H10O7	D-Glucoronic acid	Others	Saccharides and Alcohols	6556-12-3	A	FALSE	TRUE	TRUE	1660000	3240000	1630000	168000	125000	139000	4270000	2890000	3050000	C00191	ko00040,ko00053,ko00520,ko00562,ko01100
pme3961	C10H13N5O3	Deoxyadenosine	Nucleotides and derivatives	Nucleotides and derivatives	958-09-8	B	FALSE	TRUE	TRUE	15000	21200	33700	7470	8400	11200	20000	22600	23000	C00559	ko00230,ko01100,ko02010
pme3967	C12H17N5O5	2-(Dimethylamino)guanosine	Nucleotides and derivatives	Nucleotides and derivatives	2140-67-2	A	FALSE	TRUE	FALSE	302000	430000	877000	386000	368000	226000	475000	1350000	898000	--	--
pmn001382	C25H24O12	Isochlorogenic acid A	Phenolic acids	Phenolic acids	2450-53-5	B	FALSE	TRUE	TRUE	22400	55300	23200	8020	20500	12100	37900	43800	31700	--	--
pmn001384	C25H24O12	Isochlorogenic acid C	Phenolic acids	Phenolic acids	57378-72-0	B	FALSE	TRUE	TRUE	19100	50300	27300	6740	17600	17400	33100	48400	37100	--	--
pmn001528	C28H18O17	"Tetragallic Acid(3""-O-galloyl-4""-O-galloyl-4-O-galloyl-galloyl acid)"	Phenolic acids	Phenolic acids	-	B	FALSE	FALSE	TRUE	2830	1230	1190	2750	4320	4450	1290	4000	1610	--	--
pmn001564	C25H30O11	Shomaside E	Phenolic acids	Phenolic acids	-	B	FALSE	TRUE	TRUE	64900	117000	53400	9490	10700	25300	154000	93500	123000	--	--
pmn001583	C27H30O16	Bioquercetin	Flavonoids	Flavonols	52525-35-6	B	FALSE	TRUE	TRUE	24700	24300	19100	48200	29000	63500	21600	16000	30600	--	--
pmn001671	C23H32O15	β-D-Furanofructosyl-α-D-(6-mustard acyl)glucoside	Phenolic acids	Phenolic acids	-	B	TRUE	TRUE	FALSE	13900	9480	10900	3810	11100	5270	23300	25500	24200	--	--
pmn001672	C23H32O15	β-D-Furanofructosyl-α-D-(3-mustard acyl)glucoside	Phenolic acids	Phenolic acids	-	B	FALSE	TRUE	FALSE	12300	6860	8950	6030	7210	6620	14700	16200	18400	--	--
pmn001689	C18H32O4	9-Hydroxy-12-oxo-10-octadecenoic acid	Lipids	Free fatty acids	-	A	FALSE	TRUE	TRUE	73900	44400	150000	15100	20100	13100	75700	75600	71300	--	--
pmn001691	C18H32O5	9,12,13-Trihyroxy-10,15-octadecadienoic acid	Lipids	Free fatty acids	-	A	FALSE	TRUE	TRUE	29100	24800	77400	7090	8670	8340	57200	41100	53300	--	--
pmn001697	C22h18O11	Apigenin-7-O-β-D-glucuronide	Flavonoids	Flavonoid	-	B	TRUE	TRUE	FALSE	80800	33900	69800	39400	41500	76000	22400	26100	20700	--	--
pmp000142	C27H45NO4	Verticine N-oxide	Alkaloids	Steroid alkaloids	-	B	FALSE	TRUE	FALSE	1430000	864000	2070000	468000	525000	1360000	2170000	1630000	1230000	--	--
pmp000311	C27H36O14	Ara-4'-O-β-D-glucosyl-5-O-methylvisamminolB	Others	Others	-	B	FALSE	TRUE	TRUE	46500	106000	86300	9820	29900	4200	82900	66700	96100	--	--
pmp000444	C30H46O5	27,28-Dicarboxyl ursolic acid	Terpenoids	Triterpene	-	A	FALSE	FALSE	TRUE	1770	720	2040	492	866	230	1120	864	1040	--	--
pmp000885	C36H38O18	6'''-Vanilloylspinosin	Flavonoids	Flavonoid carbonoside	-	B	FALSE	TRUE	TRUE	13800	45800	34900	2160	503	674	28600	8080	22800	--	--
pmp000985	C32H38O16	Hexandraside E	Flavonoids	Flavonols	139955-75-2	B	FALSE	TRUE	TRUE	3150	11500	7600	1060	1250	1330	10700	9040	10600	--	--
pmp001052	C17H26O10	Penstemonoside	Terpenoids	Monoterpenoids	81203-56-7	B	TRUE	TRUE	TRUE	33400	32400	37700	11800	9250	15800	75600	110000	105000	--	--
pmp001073	C9H13NO2	Synephrine	Alkaloids	Amphetamine alkaloids	94-07-5	B	FALSE	TRUE	TRUE	304000	521000	363000	91300	86900	146000	299000	259000	298000	C04548	--
pmp001250	C26H51NO7P+	PC(18:2)	Lipids	PC	-	A	FALSE	TRUE	FALSE	6340000	14400000	5270000	20100000	9640000	10900000	6960000	5570000	3660000	--	--
pmp001251	C26H51NO7P+	PC(18:2)isomer	Lipids	PC	-	A	FALSE	TRUE	FALSE	6060000	14100000	5350000	19400000	9400000	10700000	6960000	5300000	3540000	--	--
pmp001273	C26H50NO7P	LysoPC(18:2)	Lipids	LPC	-	A	FALSE	TRUE	FALSE	6530000	14200000	5410000	20000000	9840000	10800000	6960000	5580000	3680000	--	--
pmp001274	C28H48NO7P	2-Hydroxy-5,8,11,14,17-icosapentaenoyloxy ]propyl-2-(trimethylammonio)ethyl phosphate	Alkaloids	Alkaloids	-	A	FALSE	TRUE	FALSE	45400	104000	39200	127000	69200	75700	46500	36500	26900	--	--
pmp001277	C22h44NO7P	3-{(2-Aminoethoxy)(hydroxy)phosphoryl]oxy}-2-hydroxypropyl palmitate	Alkaloids	Alkaloids	-	A	TRUE	FALSE	FALSE	153000	288000	462000	789000	191000	364000	1080000	1510000	469000	--	--
pmp001279	C22h48N3O9P	Bis(N,N-diethylethanaminium)-2-acetamido-1,5-anhydro-2-deoxy-1-[-hydroxy(phosphonato)methyl]-D-glucitol	Alkaloids	Alkaloids	-	A	FALSE	TRUE	FALSE	130000	172000	229000	165000	113000	127000	316000	362000	193000	--	--
pmp001284	C19H38O4	Glycerin Monopalmitate	Lipids	Glycerol ester	542-44-9	A	FALSE	FALSE	TRUE	32100	44000	49000	15300	16300	13600	33700	21500	27100	--	--
pmp001286	C26H54NO7P	LysoPC(18:0)	Lipids	LPC	-	A	TRUE	FALSE	FALSE	32800	60200	98100	140000	65900	79300	167000	208000	69200	--	--
pmp001309	C22h20O12	6-Hydroxykaempferol-7-O-glucoside	Flavonoids	Flavonols	-	A	TRUE	TRUE	FALSE	41100	33100	43000	73900	48500	82400	13800	12300	18600	--	--

## Sheet: common
Index	Formula	Compounds	Class I	Class II	CAS	Level	CK-6_vs_MCP2h-6	CK-6_vs_MCP16h-6	MCP2h-6_vs_MCP16h-6	MCP2h-6-1	MCP2h-6-2	MCP2h-6-3	MCP16h-6-1	MCP16h-6-2	MCP16h-6-3	CK-6-1	CK-6-2	CK-6-3	cpd_ID	kegg_map
YC512119	C18H39NO3	Phytosphingosine	Others	Others	554-62-1	A	TRUE	TRUE	TRUE	17400000	11600000	28900000	41300000	46900000	48200000	8400000	11100000	8470000	--	--
mws0146	C7H7NO2	Nicotinic Acid Methyl Ester(Methyl Nicotinate)	Alkaloids	Alkaloids	93-60-7	B	TRUE	TRUE	TRUE	292000	481000	219000	11300	18400	12000	581000	1060000	843000	--	--
mws1422	C15H14O5	(-)-Epiafzelechin	Flavonoids	Flavanols	24808-04-6	B	TRUE	TRUE	TRUE	79600	83900	92300	16700	20600	16400	39100	37000	33500	C12128	ko00941,ko01110
pmb2940	C17H22O10	1-O-β-D-Glucopyranosyl sinapate	Phenolic acids	Phenolic acids	78185-48-5	B	TRUE	TRUE	TRUE	5330	71400	8410	973	2070	970	41500	78600	56400	--	--
pmp001052	C17H26O10	Penstemonoside	Terpenoids	Monoterpenoids	81203-56-7	B	TRUE	TRUE	TRUE	33400	32400	37700	11800	9250	15800	75600	110000	105000	--	--

## Sheet: CK-6 vs S-6+CK-6 vs L-6
Index	Formula	Compounds	Class I	Class II	CAS	Level	CK-6_vs_MCP2h-6	CK-6_vs_MCP16h-6	MCP2h-6-1	MCP2h-6-2	MCP2h-6-3	MCP16h-6-1	MCP16h-6-2	MCP16h-6-3	CK-6-1	CK-6-2	CK-6-3	cpd_ID	kegg_map
Li512115	C25H24O12	3,4-Dicaffeoylquinic acid	Phenolic acids	Phenolic acids	14534-61-3	B	FALSE	TRUE	27700	54400	28900	7780	13300	11200	36900	50900	39800	--	--
YC512119	C18H39NO3	Phytosphingosine	Others	Others	554-62-1	A	TRUE	TRUE	17400000	11600000	28900000	41300000	46900000	48200000	8400000	11100000	8470000	--	--
mws0057	C22h22O11	Eriodictyol 7-O-glucoside	Flavonoids	Dihydroflavone	38965-51-4	B	TRUE	FALSE	1750	1140	365	1880	2100	3790	3860	1880	1390	--	--
mws0059	C27H30O16	Rutin	Flavonoids	Flavonols	153-18-4	B	FALSE	TRUE	15200	19800	15000	28700	21300	45400	13100	10900	20600	--	--
mws0072	C22h20O10	Apigenin 5-O-glucoside	Flavonoids	Flavonoid	28757-27-9	B	FALSE	TRUE	6740	9560	5660	30800	18400	17000	8250	11000	9420	--	--
mws0089	C22h20O11	Kaempferol 7-O-glucosdie	Flavonoids	Flavonols	16290-07-6	A	FALSE	TRUE	12800	2000	24800	14300	14900	17900	2970	6530	3900	--	--
mws0092	C27H34O11	Arctiin	Lignans and Coumarins	Lignans	20362-31-6	B	FALSE	TRUE	1400000	1620000	940000	55300	178000	78700	1340000	788000	1030000	C16915	--
mws0126	C26H54NO7P	1-Stearoyl-sn-glycero-3-phosphocholine	Lipids	LPC	19420-57-6	A	TRUE	FALSE	39600	78500	128000	162000	68400	94800	204000	256000	88000	--	--
mws0146	C7H7NO2	Nicotinic Acid Methyl Ester(Methyl Nicotinate)	Alkaloids	Alkaloids	93-60-7	B	TRUE	TRUE	292000	481000	219000	11300	18400	12000	581000	1060000	843000	--	--
mws0176	C27H31ClO15	Pelargonin chloride	Flavonoids	Anthocyanins	17334-58-6	B	FALSE	TRUE	2820	1400	1130	349	525	866	1420	1170	1300	C08725	ko00942
mws0183	C7H6O4	Protocatechuic acid	Flavonoids	Flavanols	99-50-3	A	FALSE	TRUE	19100	44200	17900	52500	54300	98600	40500	16100	26700	C00230	ko00400,ko01100,ko01110
mws0192	C4H6O4	Succinic acid	Organic acids	Organic acids	110-15-6	A	FALSE	TRUE	16700000	14200000	39200000	2380000	2340000	3680000	13800000	21800000	16500000	C00042	ko00020,ko00190,ko00250,ko00310,ko00350,ko00360,ko00620,ko00630,ko00640,ko00650,ko00760,ko00920,ko01100,ko01110,ko01200
mws0206	C4H8O3	(S)-2-Hydroxybutanoicacid	Organic acids	Organic acids	3347-90-8	A	FALSE	TRUE	40600	74200	69000	605	980	666	77300	179000	94500	--	--
mws0232	C17H20N4O6	Riboflavin	Others	Vitamin	83-88-5	B	FALSE	TRUE	218000	884000	344000	74800	73900	65700	631000	579000	642000	C00255	ko00740,ko01100,ko01110,ko02010
mws0275	C4H6O5	L-(-)-Malic acid	Organic acids	Organic acids	636-61-3	A	TRUE	TRUE	9720000	18600000	10300000	11400000	6370000	9850000	1500000	2200000	6060000	C00497	ko00650,ko01100
mws0341	C6H12O3	(S)-(-)-2-Hydroxyisocaproic acid	Organic acids	Organic acids	13748-90-8	A	FALSE	TRUE	71100	57500	179000	14300	22200	18000	80600	137000	87700	--	--
mws0470	C4H6O4	Methylmalonic acid	Organic acids	Organic acids	516-05-2	A	FALSE	TRUE	16000000	13800000	36000000	2280000	2230000	3460000	12600000	19800000	14600000	C02170	ko00240,ko00280,ko00640,ko01100
mws0520	C12h13NO4	N-Acetyl-L-tyrosine	Amino acids and derivatives	Amino acids and derivatives	537-55-3	A	FALSE	TRUE	32700	42600	67100	25300	53700	27700	84700	81200	107000	--	--
mws0574	C4H8O3	α-Hydroxyisobutyric acid	Organic acids	Organic acids	594-61-6	A	FALSE	TRUE	66100	189000	128000	3070	2150	1100	113000	265000	125000	--	--
mws0576	C4H8O3	3-Hydroxybutyrate	Organic acids	Organic acids	300-85-6	A	FALSE	TRUE	2760000	14100000	3850000	290000	237000	346000	6540000	12500000	7580000	--	--
mws0582	C12h19N3O6S	S-(methyl)glutathione	Amino acids and derivatives	Amino acids and derivatives	2922-56-7	A	TRUE	FALSE	26300	26600	32700	18600	33100	20900	10200	11200	21000	C11347	--
mws0847	C6H7N5	1-Methyladenine	Nucleotides and derivatives	Nucleotides and derivatives	5142-22-3	A	TRUE	FALSE	759000	652000	399000	293000	253000	276000	197000	107000	283000	C02216	--
mws0874	C10H14N5O7P	3'-Aenylic acid	Nucleotides and derivatives	Nucleotides and derivatives	84-21-9	A	FALSE	TRUE	2950	1700	1740	356	526	329	747	2100	938	C01367	ko00230,ko01100
mws0884	C10H12N5O6P	Cyclic AMP	Nucleotides and derivatives	Nucleotides and derivatives	60-92-4	A	FALSE	TRUE	22900	17900	11200	3190	4640	5510	16300	12000	11900	C00575	ko00230,ko01100
mws0913	C22h20O11	Trifolin	Flavonoids	Flavonols	23627-87-4	B	TRUE	FALSE	23300	10100	20400	11300	17800	15800	3490	9410	10400	C12626	ko00944
mws0972	C6H12O3	5-Hydroxyhexanoic acid	Organic acids	Organic acids	185956-02-9	A	FALSE	TRUE	49900	59900	61700	9560	18300	11300	85500	60300	59600	--	--
mws1060	C10H12N4O5	9-(β-D-Arabinofuranosyl)hypoxanthine	Nucleotides and derivatives	Nucleotides and derivatives	7013-16-3	B	FALSE	TRUE	55800	242000	175000	21600	29600	15800	193000	395000	342000	--	--
mws1077	C16H18O9	Scopolin	Lignans and Coumarins	Coumarins	531-44-2	B	FALSE	TRUE	8400	718000	24300	21500	18700	31300	24500	251000	254000	C01527	ko00940,ko01110
mws1189	C6H10O7	D-Galacturonic acid(Gal A)	Organic acids	Organic acids	91510-62-2	B	FALSE	TRUE	1480000	2760000	1430000	132000	132000	124000	3610000	2420000	2820000	C00333	ko00040,ko00053,ko00520,ko01100,ko02010
mws1195	C10H10O3	Methyl p-coumarate	Phenolic acids	Phenolic acids	3943-97-3	A	FALSE	TRUE	478000	424000	700000	552	1300	266	404000	421000	409000	--	--
mws1203	C8H8O	Phenylacetaldehyde	Phenolic acids	Phenolic acids	122-78-1	A	FALSE	TRUE	6400	5990	7900	490	280	217	5000	7100	3890	C00601	ko00360,ko01100
mws1213	C6H10O7	Aldehydo-D-galacturonate	Organic acids	Organic acids	685-73-4	A	FALSE	TRUE	1510000	3280000	1970000	166000	139000	144000	4150000	2820000	2910000	--	--
mws1422	C15H14O5	(-)-Epiafzelechin	Flavonoids	Flavanols	24808-04-6	B	TRUE	TRUE	79600	83900	92300	16700	20600	16400	39100	37000	33500	C12128	ko00941,ko01110
mws1478	C10H14N2	Nicotine	Alkaloids	Alkaloids	54-11-5	A	FALSE	TRUE	2880000	3670000	4480000	2050000	901000	2150000	4300000	3720000	2790000	C00745	ko00960,ko01110
mws1526	C16H22O9	Sweroside	Terpenoids	Sesquiterpenoids	14215-86-2	B	FALSE	TRUE	254000	159000	186000	347000	340000	323000	163000	165000	166000	C17071	--
mws1580	C20H27NO11	Amygdalin	Alkaloids	Alkaloids	29883-15-6	B	FALSE	TRUE	2030	5210	4180	8260	4320	4120	2400	2700	2820	C08325	ko00460,ko01100,ko01110
mws2104	C7H14O6	D-Pinitol	Others	Others	10284-63-6	B	FALSE	TRUE	20300	30500	17400	5240	9490	5890	28600	27200	27200	--	--
mws2221	C22H18O10	Catechin gallate	Flavonoids	Flavanols	130405-40-2	A	TRUE	FALSE	2780	2560	2100	3710	3870	5330	5390	4490	5800	--	--
mws4008	C16H26O2	Sclareolide	Others	Others	564-20-5	B	FALSE	TRUE	30400	28500	26000	3480	6500	4700	39900	36400	35800	--	--
pmb0037	C10H15NO	Hordenine	Alkaloids	Alkaloids	539-15-1	B	TRUE	FALSE	4870	20100	15300	3250	7130	3000	3070	10300	3940	C06199	ko00350,ko01100
pmb0149	C22h34O4	MAG(18:4)isomer1	Lipids	Glycerol ester	-	A	FALSE	TRUE	34500	27300	53100	17800	16200	13900	63600	64900	51500	--	--
pmb0287	C22h34O4	MAG(18:4)isomer2	Lipids	Glycerol ester	-	A	FALSE	TRUE	7570	14600	6510	5560	1680	2930	14000	4520	8440	--	--
pmb0423	C10H10O4	Hydroxy-methoxycinnamate	Phenolic acids	Phenolic acids	-	B	TRUE	TRUE	4810	3970	5810	4530	5550	5710	2170	3970	1010	--	--
pmb0492	C34H37N3O6	N',N'',N'''-p-Coumaroyl-cinnamoyl-caffeoyl spermidine	Alkaloids	Phenolamine	-	B	FALSE	TRUE	126000	80300	277000	35100	58000	45500	113000	187000	138000	--	--
pmb0622	C27H30O16	C-Hexosyl-luteolin O-hexoside	Flavonoids	Flavonoid carbonoside	-	B	FALSE	TRUE	45700	76800	44900	5560	14500	2000	67900	65500	69800	--	--
pmb0624	C27H30O16	6-C-Hexosyl-luteolin O-hexoside	Flavonoids	Flavonoid carbonoside	-	B	FALSE	TRUE	19400	41000	26500	5290	10700	2100	31400	38600	42000	--	--
pmb0665	C27H30O16	Luteolin 8-C-hexosyl-O-hexoside	Flavonoids	Flavonoid	-	B	TRUE	TRUE	8640	9860	9840	15300	9130	19000	1820	2930	5820	--	--
pmb0672	C37H38O18	6-C-Hexosyl-apigenin O-feruloylhexoside	Flavonoids	Flavonoid carbonoside	-	B	FALSE	TRUE	68500	33700	45500	46400	60300	100000	41300	33300	24800	--	--
pmb0749	C17H20O9	O-Feruloyl quinic acid	Phenolic acids	Phenolic acids	1899-29-2	B	TRUE	FALSE	6850	3510	3970	1730	2140	2430	2750	1600	2180	C02572	--
pmb0767	C18H39NO2	D-erythro-Dihydrosphingosine	Lipids	Sphingolipids	764-22-7	A	FALSE	TRUE	15400	14300	23500	11000	6590	8440	33100	24000	24600	C00836	ko00600,ko01100
pmb0863	C24H46NO7P	LysoPC 16:2(2n isomer)	Lipids	LPC	-	A	FALSE	TRUE	1300000	2340000	1480000	277000	318000	219000	1110000	1680000	924000	--	--
pmb0864	C19H40NO7P	LysoPE 14:0	Lipids	LPE	-	A	TRUE	FALSE	145000	194000	285000	364000	169000	195000	471000	577000	284000	--	--
pmb0876	C22h44NO7P	LysoPE 16:0	Lipids	LPE	53862-35-4	A	TRUE	FALSE	129000	213000	340000	598000	140000	293000	819000	1110000	351000	--	--
pmb0889	C18H30O2	Punicic acid	Lipids	Free fatty acids	544-72-9	A	FALSE	TRUE	378000	502000	376000	1000000	694000	777000	433000	271000	407000	C08364	--
pmb1562	C22h34O4	MAG(18:4)isomer3	Lipids	Glycerol ester	-	A	FALSE	TRUE	177000	147000	197000	87400	76000	68000	226000	222000	266000	--	--
pmb1587	C13H18O2	4-Hydroxy-3,5-diisopropylbenzaldehyde	Phenolic acids	Phenolic acids	10537-86-7	B	FALSE	TRUE	37100	48600	71800	22300	36500	26700	50400	70100	72000	--	--
pmb1656	C22h36O4	MAG(18:3)isomer4	Lipids	Glycerol ester	-	A	FALSE	TRUE	970000	846000	862000	335000	364000	367000	1020000	965000	1040000	--	--
pmb2406	C25H52NO7P	LysoPC 17:0	Lipids	LPC	-	A	FALSE	TRUE	9740	17400	17200	21300	10900	10900	34100	37900	16200	--	--
pmb2778	C18H32O3	9,10-EODE	Lipids	Free fatty acids	65167-83-1	A	FALSE	TRUE	151000	184000	153000	477000	259000	396000	183000	106000	156000	--	--
pmb2799	C18H32O3	12,13-EODE	Lipids	Free fatty acids	6799-85-5	A	FALSE	TRUE	8320	6990	5660	15200	10500	13100	7100	4120	5930	--	--
pmb2940	C17H22O10	1-O-β-D-Glucopyranosyl sinapate	Phenolic acids	Phenolic acids	78185-48-5	B	TRUE	TRUE	5330	71400	8410	973	2070	970	41500	78600	56400	--	--
pmb2957	C24H18O10	Cyanidin O-syringic acid	Flavonoids	Anthocyanins	-	B	FALSE	TRUE	9160	14400	5520	4570	1920	3920	8780	10400	9070	--	--
pmb3023	C22h22O11	Eriodictyol C-hexoside	Flavonoids	Dihydroflavone	-	B	FALSE	TRUE	23500	12800	26500	496	761	2060	23800	9190	12600	--	--
pmd0160	C22h44NO7P	LysoPE 16:0(2n isomer)	Lipids	LPE	-	A	TRUE	FALSE	138000	241000	426000	613000	164000	307000	893000	1240000	406000	--	--
pme0033	C5H4N4O	Hypoxanthine	Nucleotides and derivatives	Nucleotides and derivatives	68-94-0	A	FALSE	TRUE	6880	10800	13000	3110	2600	1870	9910	7840	12500	C00262	ko00230,ko01100
pme0170	C8H16N4O3	N-α-Acetyl-L-arginine	Amino acids and derivatives	Amino acids and derivatives	155-84-0	B	FALSE	TRUE	49900	42000	63500	17500	19300	24000	44800	33800	46300	--	--
pme0230	C10H13N5O4	Adenosine	Nucleotides and derivatives	Nucleotides and derivatives	58-61-7	A	FALSE	TRUE	3610000	3420000	6550000	1570000	2010000	1840000	3990000	5240000	4860000	C00212	ko00230,ko01100,ko02010
pme0241	C7H6O2	Benzoic acid	Phenolic acids	Phenolic acids	65-85-0	A	FALSE	TRUE	185000	160000	206000	48200	35900	44100	217000	162000	161000	C00180	ko00360,ko01100,ko01110
pme0295	C6H11NO3	4-Acetamidobutyric acid	Organic acids	Organic acids	3025-96-5	A	FALSE	TRUE	1010000	1120000	1450000	515000	320000	427000	1800000	1510000	1330000	C02946	ko00330,ko01100
pme0490	C6H5NO2	Nicotinic acid	Others	Vitamin	59-67-6	B	FALSE	TRUE	122000	940000	130000	49700	56300	55200	755000	315000	586000	C00253	ko00760,ko00960,ko01100,ko01110
pme1173	C5H4N4O	Allopurinol	Nucleotides and derivatives	Nucleotides and derivatives	315-30-0	A	FALSE	TRUE	8220	35900	22400	2650	4110	1560	30800	54300	39600	--	--
pme1286	C14H20N6O5S	S-(5'-Adenosy)-L-homocysteine	Amino acids and derivatives	Amino acids and derivatives	979-92-0	B	FALSE	TRUE	310000	515000	661000	26200	28300	40800	643000	654000	462000	C00021	ko00270,ko01100,ko01230
pme2049	C4H8O3	2-Hydroxybutanoic acid	Organic acids	Organic acids	600-15-7	A	FALSE	TRUE	60600	100000	86900	918	2960	579	94600	223000	106000	C05984	ko00640
pme2566	C8H14N2O5	(5-L-Glutamyl)-L-amino acid	Amino acids and derivatives	Amino acids and derivatives	5875-41-2	A	FALSE	TRUE	15300	8990	14200	10700	5610	10000	23300	15900	15400	C03740	ko00480,ko01100
pme2812	C13H16N2O3	6-Hydroxymelatonin	Alkaloids	Alkaloids	2208-41-5	B	FALSE	TRUE	66700	73000	99100	2170	2700	2500	75800	73600	70400	C05643	ko00380
pme3188	C9H13N2O9P	Uridine 5'-monophosphate	Nucleotides and derivatives	Nucleotides and derivatives	58-97-9	A	FALSE	TRUE	29800	14200	32400	8760	8330	11900	20900	25300	17800	C00105	ko00240,ko01100
pme3350	C10H13N5O5	8-Hydroxy-2-deoxyguanosine	Nucleotides and derivatives	Nucleotides and derivatives	88847-89-6	A	FALSE	TRUE	1670	1390	3130	1300	2130	849	3030	1950	3700	--	--
pme3705	C6H10O7	D-Glucoronic acid	Others	Saccharides and Alcohols	6556-12-3	A	FALSE	TRUE	1660000	3240000	1630000	168000	125000	139000	4270000	2890000	3050000	C00191	ko00040,ko00053,ko00520,ko00562,ko01100
pme3961	C10H13N5O3	Deoxyadenosine	Nucleotides and derivatives	Nucleotides and derivatives	958-09-8	B	FALSE	TRUE	15000	21200	33700	7470	8400	11200	20000	22600	23000	C00559	ko00230,ko01100,ko02010
pme3967	C12H17N5O5	2-(Dimethylamino)guanosine	Nucleotides and derivatives	Nucleotides and derivatives	2140-67-2	A	FALSE	TRUE	302000	430000	877000	386000	368000	226000	475000	1350000	898000	--	--
pmn001382	C25H24O12	Isochlorogenic acid A	Phenolic acids	Phenolic acids	2450-53-5	B	FALSE	TRUE	22400	55300	23200	8020	20500	12100	37900	43800	31700	--	--
pmn001384	C25H24O12	Isochlorogenic acid C	Phenolic acids	Phenolic acids	57378-72-0	B	FALSE	TRUE	19100	50300	27300	6740	17600	17400	33100	48400	37100	--	--
pmn001564	C25H30O11	Shomaside E	Phenolic acids	Phenolic acids	-	B	FALSE	TRUE	64900	117000	53400	9490	10700	25300	154000	93500	123000	--	--
pmn001583	C27H30O16	Bioquercetin	Flavonoids	Flavonols	52525-35-6	B	FALSE	TRUE	24700	24300	19100	48200	29000	63500	21600	16000	30600	--	--
pmn001671	C23H32O15	β-D-Furanofructosyl-α-D-(6-mustard acyl)glucoside	Phenolic acids	Phenolic acids	-	B	TRUE	TRUE	13900	9480	10900	3810	11100	5270	23300	25500	24200	--	--
pmn001672	C23H32O15	β-D-Furanofructosyl-α-D-(3-mustard acyl)glucoside	Phenolic acids	Phenolic acids	-	B	FALSE	TRUE	12300	6860	8950	6030	7210	6620	14700	16200	18400	--	--
pmn001689	C18H32O4	9-Hydroxy-12-oxo-10-octadecenoic acid	Lipids	Free fatty acids	-	A	FALSE	TRUE	73900	44400	150000	15100	20100	13100	75700	75600	71300	--	--
pmn001691	C18H32O5	9,12,13-Trihyroxy-10,15-octadecadienoic acid	Lipids	Free fatty acids	-	A	FALSE	TRUE	29100	24800	77400	7090	8670	8340	57200	41100	53300	--	--
pmn001697	C22h18O11	Apigenin-7-O-β-D-glucuronide	Flavonoids	Flavonoid	-	B	TRUE	TRUE	80800	33900	69800	39400	41500	76000	22400	26100	20700	--	--
pmp000142	C27H45NO4	Verticine N-oxide	Alkaloids	Steroid alkaloids	-	B	FALSE	TRUE	1430000	864000	2070000	468000	525000	1360000	2170000	1630000	1230000	--	--
pmp000311	C27H36O14	Ara-4'-O-β-D-glucosyl-5-O-methylvisamminolB	Others	Others	-	B	FALSE	TRUE	46500	106000	86300	9820	29900	4200	82900	66700	96100	--	--
pmp000885	C36H38O18	6'''-Vanilloylspinosin	Flavonoids	Flavonoid carbonoside	-	B	FALSE	TRUE	13800	45800	34900	2160	503	674	28600	8080	22800	--	--
pmp000985	C32H38O16	Hexandraside E	Flavonoids	Flavonols	139955-75-2	B	FALSE	TRUE	3150	11500	7600	1060	1250	1330	10700	9040	10600	--	--
pmp001052	C17H26O10	Penstemonoside	Terpenoids	Monoterpenoids	81203-56-7	B	TRUE	TRUE	33400	32400	37700	11800	9250	15800	75600	110000	105000	--	--
pmp001073	C9H13NO2	Synephrine	Alkaloids	Amphetamine alkaloids	94-07-5	B	FALSE	TRUE	304000	521000	363000	91300	86900	146000	299000	259000	298000	C04548	--
pmp001250	C26H51NO7P+	PC(18:2)	Lipids	PC	-	A	FALSE	TRUE	6340000	14400000	5270000	20100000	9640000	10900000	6960000	5570000	3660000	--	--
pmp001251	C26H51NO7P+	PC(18:2)isomer	Lipids	PC	-	A	FALSE	TRUE	6060000	14100000	5350000	19400000	9400000	10700000	6960000	5300000	3540000	--	--
pmp001273	C26H50NO7P	LysoPC(18:2)	Lipids	LPC	-	A	FALSE	TRUE	6530000	14200000	5410000	20000000	9840000	10800000	6960000	5580000	3680000	--	--
pmp001274	C28H48NO7P	2-Hydroxy-5,8,11,14,17-icosapentaenoyloxy ]propyl-2-(trimethylammonio)ethyl phosphate	Alkaloids	Alkaloids	-	A	FALSE	TRUE	45400	104000	39200	127000	69200	75700	46500	36500	26900	--	--
pmp001277	C22h44NO7P	3-{(2-Aminoethoxy)(hydroxy)phosphoryl]oxy}-2-hydroxypropyl palmitate	Alkaloids	Alkaloids	-	A	TRUE	FALSE	153000	288000	462000	789000	191000	364000	1080000	1510000	469000	--	--
pmp001279	C22h48N3O9P	Bis(N,N-diethylethanaminium)-2-acetamido-1,5-anhydro-2-deoxy-1-[-hydroxy(phosphonato)methyl]-D-glucitol	Alkaloids	Alkaloids	-	A	FALSE	TRUE	130000	172000	229000	165000	113000	127000	316000	362000	193000	--	--
pmp001286	C26H54NO7P	LysoPC(18:0)	Lipids	LPC	-	A	TRUE	FALSE	32800	60200	98100	140000	65900	79300	167000	208000	69200	--	--
pmp001309	C22h20O12	6-Hydroxykaempferol-7-O-glucoside	Flavonoids	Flavonols	-	A	TRUE	TRUE	41100	33100	43000	73900	48500	82400	13800	12300	18600	--	--

## Sheet: CK-6 vs S-6+S-6 vs L-6
Index	Formula	Compounds	Class I	Class II	CAS	Level	CK-6_vs_MCP2h-6	MCP2h-6_vs_MCP16h-6	MCP2h-6-1	MCP2h-6-2	MCP2h-6-3	MCP16h-6-1	MCP16h-6-2	MCP16h-6-3	CK-6-1	CK-6-2	CK-6-3	cpd_ID	kegg_map
Li512115	C25H24O12	3,4-Dicaffeoylquinic acid	Phenolic acids	Phenolic acids	14534-61-3	B	FALSE	TRUE	27700	54400	28900	7780	13300	11200	36900	50900	39800	--	--
YC512119	C18H39NO3	Phytosphingosine	Others	Others	554-62-1	A	TRUE	TRUE	17400000	11600000	28900000	41300000	46900000	48200000	8400000	11100000	8470000	--	--
mws0057	C22h22O11	Eriodictyol 7-O-glucoside	Flavonoids	Dihydroflavone	38965-51-4	B	TRUE	TRUE	1750	1140	365	1880	2100	3790	3860	1880	1390	--	--
mws0072	C22h20O10	Apigenin 5-O-glucoside	Flavonoids	Flavonoid	28757-27-9	B	FALSE	TRUE	6740	9560	5660	30800	18400	17000	8250	11000	9420	--	--
mws0092	C27H34O11	Arctiin	Lignans and Coumarins	Lignans	20362-31-6	B	FALSE	TRUE	1400000	1620000	940000	55300	178000	78700	1340000	788000	1030000	C16915	--
mws0126	C26H54NO7P	1-Stearoyl-sn-glycero-3-phosphocholine	Lipids	LPC	19420-57-6	A	TRUE	FALSE	39600	78500	128000	162000	68400	94800	204000	256000	88000	--	--
mws0146	C7H7NO2	Nicotinic Acid Methyl Ester(Methyl Nicotinate)	Alkaloids	Alkaloids	93-60-7	B	TRUE	TRUE	292000	481000	219000	11300	18400	12000	581000	1060000	843000	--	--
mws0176	C27H31ClO15	Pelargonin chloride	Flavonoids	Anthocyanins	17334-58-6	B	FALSE	TRUE	2820	1400	1130	349	525	866	1420	1170	1300	C08725	ko00942
mws0180	C7H6O4	2,5-Dihydroxybenzoic acid	Phenolic acids	Phenolic acids	490-79-9	B	FALSE	TRUE	15700	7420	31800	24900	60300	93700	31800	41000	31400	C00628	ko00350,ko01100
mws0183	C7H6O4	Protocatechuic acid	Flavonoids	Flavanols	99-50-3	A	FALSE	TRUE	19100	44200	17900	52500	54300	98600	40500	16100	26700	C00230	ko00400,ko01100,ko01110
mws0192	C4H6O4	Succinic acid	Organic acids	Organic acids	110-15-6	A	FALSE	TRUE	16700000	14200000	39200000	2380000	2340000	3680000	13800000	21800000	16500000	C00042	ko00020,ko00190,ko00250,ko00310,ko00350,ko00360,ko00620,ko00630,ko00640,ko00650,ko00760,ko00920,ko01100,ko01110,ko01200
mws0206	C4H8O3	(S)-2-Hydroxybutanoicacid	Organic acids	Organic acids	3347-90-8	A	FALSE	TRUE	40600	74200	69000	605	980	666	77300	179000	94500	--	--
mws0219	C4H7NO4	L-AsparticAcid	Amino acids and derivatives	Amino acids and derivatives	56-84-8	A	FALSE	TRUE	8220000	3860000	5300000	12500000	12500000	14900000	7330000	8020000	6960000	C00049	ko00220,ko00250,ko00260,ko00261,ko00270,ko00300,ko00340,ko00410,ko00460,ko00710,ko00760,ko00770,ko00970,ko01100,ko01110,ko01200,ko01210,ko01230,ko02010
mws0232	C17H20N4O6	Riboflavin	Others	Vitamin	83-88-5	B	FALSE	TRUE	218000	884000	344000	74800	73900	65700	631000	579000	642000	C00255	ko00740,ko01100,ko01110,ko02010
mws0275	C4H6O5	L-(-)-Malic acid	Organic acids	Organic acids	636-61-3	A	TRUE	FALSE	9720000	18600000	10300000	11400000	6370000	9850000	1500000	2200000	6060000	C00497	ko00650,ko01100
mws0341	C6H12O3	(S)-(-)-2-Hydroxyisocaproic acid	Organic acids	Organic acids	13748-90-8	A	FALSE	TRUE	71100	57500	179000	14300	22200	18000	80600	137000	87700	--	--
mws0470	C4H6O4	Methylmalonic acid	Organic acids	Organic acids	516-05-2	A	FALSE	TRUE	16000000	13800000	36000000	2280000	2230000	3460000	12600000	19800000	14600000	C02170	ko00240,ko00280,ko00640,ko01100
mws0491	C8H11N	Phenethylamine	Others	Others	64-04-0	B	FALSE	TRUE	5300000	3150000	2990000	1590000	2110000	1920000	1980000	3020000	2350000	C05332	ko00360,ko01100
mws0574	C4H8O3	α-Hydroxyisobutyric acid	Organic acids	Organic acids	594-61-6	A	FALSE	TRUE	66100	189000	128000	3070	2150	1100	113000	265000	125000	--	--
mws0576	C4H8O3	3-Hydroxybutyrate	Organic acids	Organic acids	300-85-6	A	FALSE	TRUE	2760000	14100000	3850000	290000	237000	346000	6540000	12500000	7580000	--	--
mws0582	C12h19N3O6S	S-(methyl)glutathione	Amino acids and derivatives	Amino acids and derivatives	2922-56-7	A	TRUE	FALSE	26300	26600	32700	18600	33100	20900	10200	11200	21000	C11347	--
mws0655	C8H10NO6P	Pyridoxal 5'-phosphate	Others	Vitamin	54-47-7	B	FALSE	TRUE	29600	31200	25000	14100	19300	1620	23000	22200	15600	C00018	ko00730,ko00750,ko01100
mws0847	C6H7N5	1-Methyladenine	Nucleotides and derivatives	Nucleotides and derivatives	5142-22-3	A	TRUE	TRUE	759000	652000	399000	293000	253000	276000	197000	107000	283000	C02216	--
mws0851	C8H15NaO2	Sodium Valproate	Organic acids	Organic acids	1069-66-5	A	FALSE	TRUE	10300000	21700000	8160000	6860000	7140000	2210000	12000000	7830000	10500000	--	--
mws0874	C10H14N5O7P	3'-Aenylic acid	Nucleotides and derivatives	Nucleotides and derivatives	84-21-9	A	FALSE	TRUE	2950	1700	1740	356	526	329	747	2100	938	C01367	ko00230,ko01100
mws0884	C10H12N5O6P	Cyclic AMP	Nucleotides and derivatives	Nucleotides and derivatives	60-92-4	A	FALSE	TRUE	22900	17900	11200	3190	4640	5510	16300	12000	11900	C00575	ko00230,ko01100
mws0913	C22h20O11	Trifolin	Flavonoids	Flavonols	23627-87-4	B	TRUE	FALSE	23300	10100	20400	11300	17800	15800	3490	9410	10400	C12626	ko00944
mws0972	C6H12O3	5-Hydroxyhexanoic acid	Organic acids	Organic acids	185956-02-9	A	FALSE	TRUE	49900	59900	61700	9560	18300	11300	85500	60300	59600	--	--
mws1060	C10H12N4O5	9-(β-D-Arabinofuranosyl)hypoxanthine	Nucleotides and derivatives	Nucleotides and derivatives	7013-16-3	B	FALSE	TRUE	55800	242000	175000	21600	29600	15800	193000	395000	342000	--	--
mws1189	C6H10O7	D-Galacturonic acid(Gal A)	Organic acids	Organic acids	91510-62-2	B	FALSE	TRUE	1480000	2760000	1430000	132000	132000	124000	3610000	2420000	2820000	C00333	ko00040,ko00053,ko00520,ko01100,ko02010
mws1195	C10H10O3	Methyl p-coumarate	Phenolic acids	Phenolic acids	3943-97-3	A	FALSE	TRUE	478000	424000	700000	552	1300	266	404000	421000	409000	--	--
mws1203	C8H8O	Phenylacetaldehyde	Phenolic acids	Phenolic acids	122-78-1	A	FALSE	TRUE	6400	5990	7900	490	280	217	5000	7100	3890	C00601	ko00360,ko01100
mws1213	C6H10O7	Aldehydo-D-galacturonate	Organic acids	Organic acids	685-73-4	A	FALSE	TRUE	1510000	3280000	1970000	166000	139000	144000	4150000	2820000	2910000	--	--
mws1422	C15H14O5	(-)-Epiafzelechin	Flavonoids	Flavanols	24808-04-6	B	TRUE	TRUE	79600	83900	92300	16700	20600	16400	39100	37000	33500	C12128	ko00941,ko01110
mws1478	C10H14N2	Nicotine	Alkaloids	Alkaloids	54-11-5	A	FALSE	TRUE	2880000	3670000	4480000	2050000	901000	2150000	4300000	3720000	2790000	C00745	ko00960,ko01110
mws2104	C7H14O6	D-Pinitol	Others	Others	10284-63-6	B	FALSE	TRUE	20300	30500	17400	5240	9490	5890	28600	27200	27200	--	--
mws2221	C22H18O10	Catechin gallate	Flavonoids	Flavanols	130405-40-2	A	TRUE	FALSE	2780	2560	2100	3710	3870	5330	5390	4490	5800	--	--
mws2367	C14H20O7	Salidroside	Phenolic acids	Phenolic acids	10338-51-9	B	FALSE	TRUE	2850	2320	3400	6640	8920	9090	6770	4740	5270	C06046	ko00350,ko01100
mws4008	C16H26O2	Sclareolide	Others	Others	564-20-5	B	FALSE	TRUE	30400	28500	26000	3480	6500	4700	39900	36400	35800	--	--
mws4113	C22h22O5	3'-Hydroxy-4'-O-methylglabridin	Others	Others	175554-11-7	B	FALSE	TRUE	20500	17800	23100	10600	10100	7430	20400	15300	11100	--	--
mws5041	C8H16N2O3	Glycylisoleucine	Amino acids and derivatives	Amino acids and derivatives	19461-38-2	A	FALSE	TRUE	1400000	1060000	1460000	588000	563000	585000	1120000	934000	193000	--	--
mws5042	C12h14N2O3	Glycylphenylalanine	Amino acids and derivatives	Amino acids and derivatives	721-66-4	A	FALSE	TRUE	2040000	1630000	2060000	853000	930000	846000	1800000	1300000	1530000	--	--
pmb0037	C10H15NO	Hordenine	Alkaloids	Alkaloids	539-15-1	B	TRUE	TRUE	4870	20100	15300	3250	7130	3000	3070	10300	3940	C06199	ko00350,ko01100
pmb0149	C22h34O4	MAG(18:4)isomer1	Lipids	Glycerol ester	-	A	FALSE	TRUE	34500	27300	53100	17800	16200	13900	63600	64900	51500	--	--
pmb0160	C22h36O4	MAG(18:3)isomer5	Lipids	Glycerol ester	-	A	FALSE	TRUE	1200000	795000	1370000	564000	414000	351000	1010000	581000	603000	--	--
pmb0287	C22h34O4	MAG(18:4)isomer2	Lipids	Glycerol ester	-	A	FALSE	TRUE	7570	14600	6510	5560	1680	2930	14000	4520	8440	--	--
pmb0423	C10H10O4	Hydroxy-methoxycinnamate	Phenolic acids	Phenolic acids	-	B	TRUE	FALSE	4810	3970	5810	4530	5550	5710	2170	3970	1010	--	--
pmb0492	C34H37N3O6	N',N'',N'''-p-Coumaroyl-cinnamoyl-caffeoyl spermidine	Alkaloids	Phenolamine	-	B	FALSE	TRUE	126000	80300	277000	35100	58000	45500	113000	187000	138000	--	--
pmb0622	C27H30O16	C-Hexosyl-luteolin O-hexoside	Flavonoids	Flavonoid carbonoside	-	B	FALSE	TRUE	45700	76800	44900	5560	14500	2000	67900	65500	69800	--	--
pmb0624	C27H30O16	6-C-Hexosyl-luteolin O-hexoside	Flavonoids	Flavonoid carbonoside	-	B	FALSE	TRUE	19400	41000	26500	5290	10700	2100	31400	38600	42000	--	--
pmb0665	C27H30O16	Luteolin 8-C-hexosyl-O-hexoside	Flavonoids	Flavonoid	-	B	TRUE	FALSE	8640	9860	9840	15300	9130	19000	1820	2930	5820	--	--
pmb0749	C17H20O9	O-Feruloyl quinic acid	Phenolic acids	Phenolic acids	1899-29-2	B	TRUE	TRUE	6850	3510	3970	1730	2140	2430	2750	1600	2180	C02572	--
pmb0767	C18H39NO2	D-erythro-Dihydrosphingosine	Lipids	Sphingolipids	764-22-7	A	FALSE	TRUE	15400	14300	23500	11000	6590	8440	33100	24000	24600	C00836	ko00600,ko01100
pmb0801	C14H19NO9	4-Pyridoxic acid O-hexoside	Others	Vitamin	-	B	FALSE	TRUE	3460000	2630000	6210000	1670000	1880000	2180000	3060000	3650000	2930000	--	--
pmb0854	C26H48NO7P	LysoPC 18:3	Lipids	LPC	-	A	FALSE	TRUE	47900000	73800000	46200000	33700000	27500000	22100000	42300000	47800000	29100000	--	--
pmb0863	C24H46NO7P	LysoPC 16:2(2n isomer)	Lipids	LPC	-	A	FALSE	TRUE	1300000	2340000	1480000	277000	318000	219000	1110000	1680000	924000	--	--
pmb0864	C19H40NO7P	LysoPE 14:0	Lipids	LPE	-	A	TRUE	FALSE	145000	194000	285000	364000	169000	195000	471000	577000	284000	--	--
pmb0865	C26H48NO7P	LysoPC 18:3(2n isomer)	Lipids	LPC	-	A	FALSE	TRUE	40700000	67000000	40100000	27600000	22800000	18700000	36200000	40900000	23600000	--	--
pmb0876	C22h44NO7P	LysoPE 16:0	Lipids	LPE	53862-35-4	A	TRUE	FALSE	129000	213000	340000	598000	140000	293000	819000	1110000	351000	--	--
pmb0981	C10H14N5O7P	Adenosine 5'-monophosphate	Nucleotides and derivatives	Nucleotides and derivatives	61-19-8	A	FALSE	TRUE	1710000	1380000	1870000	619000	815000	850000	1110000	1140000	1430000	C00020	ko00230,ko00908,ko01100,ko01110
pmb1562	C22h34O4	MAG(18:4)isomer3	Lipids	Glycerol ester	-	A	FALSE	TRUE	177000	147000	197000	87400	76000	68000	226000	222000	266000	--	--
pmb1605	C22h36O4	MAG(18:3)isomer3	Lipids	Glycerol ester	-	A	FALSE	TRUE	9340000	7770000	9340000	4000000	4550000	3590000	8800000	6010000	6440000	--	--
pmb1656	C22h36O4	MAG(18:3)isomer4	Lipids	Glycerol ester	-	A	FALSE	TRUE	970000	846000	862000	335000	364000	367000	1020000	965000	1040000	--	--
pmb2325	C22h36O4	MAG(18:3)isomer2	Lipids	Glycerol ester	-	A	FALSE	TRUE	62700	70200	75300	40800	28900	27000	71700	54400	42400	--	--
pmb2778	C18H32O3	9,10-EODE	Lipids	Free fatty acids	65167-83-1	A	FALSE	TRUE	151000	184000	153000	477000	259000	396000	183000	106000	156000	--	--
pmb2940	C17H22O10	1-O-β-D-Glucopyranosyl sinapate	Phenolic acids	Phenolic acids	78185-48-5	B	TRUE	TRUE	5330	71400	8410	973	2070	970	41500	78600	56400	--	--
pmb2957	C24H18O10	Cyanidin O-syringic acid	Flavonoids	Anthocyanins	-	B	FALSE	TRUE	9160	14400	5520	4570	1920	3920	8780	10400	9070	--	--
pmb3023	C22h22O11	Eriodictyol C-hexoside	Flavonoids	Dihydroflavone	-	B	FALSE	TRUE	23500	12800	26500	496	761	2060	23800	9190	12600	--	--
pmd0160	C22h44NO7P	LysoPE 16:0(2n isomer)	Lipids	LPE	-	A	TRUE	FALSE	138000	241000	426000	613000	164000	307000	893000	1240000	406000	--	--
pme0033	C5H4N4O	Hypoxanthine	Nucleotides and derivatives	Nucleotides and derivatives	68-94-0	A	FALSE	TRUE	6880	10800	13000	3110	2600	1870	9910	7840	12500	C00262	ko00230,ko01100
pme0170	C8H16N4O3	N-α-Acetyl-L-arginine	Amino acids and derivatives	Amino acids and derivatives	155-84-0	B	FALSE	TRUE	49900	42000	63500	17500	19300	24000	44800	33800	46300	--	--
pme0230	C10H13N5O4	Adenosine	Nucleotides and derivatives	Nucleotides and derivatives	58-61-7	A	FALSE	TRUE	3610000	3420000	6550000	1570000	2010000	1840000	3990000	5240000	4860000	C00212	ko00230,ko01100,ko02010
pme0241	C7H6O2	Benzoic acid	Phenolic acids	Phenolic acids	65-85-0	A	FALSE	TRUE	185000	160000	206000	48200	35900	44100	217000	162000	161000	C00180	ko00360,ko01100,ko01110
pme0295	C6H11NO3	4-Acetamidobutyric acid	Organic acids	Organic acids	3025-96-5	A	FALSE	TRUE	1010000	1120000	1450000	515000	320000	427000	1800000	1510000	1330000	C02946	ko00330,ko01100
pme0490	C6H5NO2	Nicotinic acid	Others	Vitamin	59-67-6	B	FALSE	TRUE	122000	940000	130000	49700	56300	55200	755000	315000	586000	C00253	ko00760,ko00960,ko01100,ko01110
pme1173	C5H4N4O	Allopurinol	Nucleotides and derivatives	Nucleotides and derivatives	315-30-0	A	FALSE	TRUE	8220	35900	22400	2650	4110	1560	30800	54300	39600	--	--
pme1286	C14H20N6O5S	S-(5'-Adenosy)-L-homocysteine	Amino acids and derivatives	Amino acids and derivatives	979-92-0	B	FALSE	TRUE	310000	515000	661000	26200	28300	40800	643000	654000	462000	C00021	ko00270,ko01100,ko01230
pme2049	C4H8O3	2-Hydroxybutanoic acid	Organic acids	Organic acids	600-15-7	A	FALSE	TRUE	60600	100000	86900	918	2960	579	94600	223000	106000	C05984	ko00640
pme2602	C3H8NO6P	O-Phospho-L-serine	Amino acids and derivatives	Amino acids and derivatives	407-41-0	A	FALSE	TRUE	10100	2870	5050	24600	10700	8800	5030	9250	9490	C01005	ko00260,ko00270,ko00970,ko00998,ko00999,ko01100,ko01200,ko01230
pme2746	C27H33N9O15P2	Flavin adenine dinucleotide(FAD)	Nucleotides and derivatives	Nucleotides and derivatives	146-14-5	A	FALSE	TRUE	70600	84400	88400	30800	47200	42400	41500	64000	58800	C00016	ko00740,ko01100,ko01110
pme2812	C13H16N2O3	6-Hydroxymelatonin	Alkaloids	Alkaloids	2208-41-5	B	FALSE	TRUE	66700	73000	99100	2170	2700	2500	75800	73600	70400	C05643	ko00380
pme3184	C10H14N5O6P	2'-Deoxyadenosine-5'-monophosphate	Nucleotides and derivatives	Nucleotides and derivatives	653-63-4	A	FALSE	TRUE	21600	22200	29100	9290	6220	17600	12800	14900	16300	C00360	ko00230,ko01100
pme3188	C9H13N2O9P	Uridine 5'-monophosphate	Nucleotides and derivatives	Nucleotides and derivatives	58-97-9	A	FALSE	TRUE	29800	14200	32400	8760	8330	11900	20900	25300	17800	C00105	ko00240,ko01100
pme3705	C6H10O7	D-Glucoronic acid	Others	Saccharides and Alcohols	6556-12-3	A	FALSE	TRUE	1660000	3240000	1630000	168000	125000	139000	4270000	2890000	3050000	C00191	ko00040,ko00053,ko00520,ko00562,ko01100
pme3961	C10H13N5O3	Deoxyadenosine	Nucleotides and derivatives	Nucleotides and derivatives	958-09-8	B	FALSE	TRUE	15000	21200	33700	7470	8400	11200	20000	22600	23000	C00559	ko00230,ko01100,ko02010
pmn001382	C25H24O12	Isochlorogenic acid A	Phenolic acids	Phenolic acids	2450-53-5	B	FALSE	TRUE	22400	55300	23200	8020	20500	12100	37900	43800	31700	--	--
pmn001384	C25H24O12	Isochlorogenic acid C	Phenolic acids	Phenolic acids	57378-72-0	B	FALSE	TRUE	19100	50300	27300	6740	17600	17400	33100	48400	37100	--	--
pmn001528	C28H18O17	"Tetragallic Acid(3""-O-galloyl-4""-O-galloyl-4-O-galloyl-galloyl acid)"	Phenolic acids	Phenolic acids	-	B	FALSE	TRUE	2830	1230	1190	2750	4320	4450	1290	4000	1610	--	--
pmn001564	C25H30O11	Shomaside E	Phenolic acids	Phenolic acids	-	B	FALSE	TRUE	64900	117000	53400	9490	10700	25300	154000	93500	123000	--	--
pmn001583	C27H30O16	Bioquercetin	Flavonoids	Flavonols	52525-35-6	B	FALSE	TRUE	24700	24300	19100	48200	29000	63500	21600	16000	30600	--	--
pmn001671	C23H32O15	β-D-Furanofructosyl-α-D-(6-mustard acyl)glucoside	Phenolic acids	Phenolic acids	-	B	TRUE	FALSE	13900	9480	10900	3810	11100	5270	23300	25500	24200	--	--
pmn001689	C18H32O4	9-Hydroxy-12-oxo-10-octadecenoic acid	Lipids	Free fatty acids	-	A	FALSE	TRUE	73900	44400	150000	15100	20100	13100	75700	75600	71300	--	--
pmn001691	C18H32O5	9,12,13-Trihyroxy-10,15-octadecadienoic acid	Lipids	Free fatty acids	-	A	FALSE	TRUE	29100	24800	77400	7090	8670	8340	57200	41100	53300	--	--
pmn001697	C22h18O11	Apigenin-7-O-β-D-glucuronide	Flavonoids	Flavonoid	-	B	TRUE	FALSE	80800	33900	69800	39400	41500	76000	22400	26100	20700	--	--
pmp000311	C27H36O14	Ara-4'-O-β-D-glucosyl-5-O-methylvisamminolB	Others	Others	-	B	FALSE	TRUE	46500	106000	86300	9820	29900	4200	82900	66700	96100	--	--
pmp000444	C30H46O5	27,28-Dicarboxyl ursolic acid	Terpenoids	Triterpene	-	A	FALSE	TRUE	1770	720	2040	492	866	230	1120	864	1040	--	--
pmp000885	C36H38O18	6'''-Vanilloylspinosin	Flavonoids	Flavonoid carbonoside	-	B	FALSE	TRUE	13800	45800	34900	2160	503	674	28600	8080	22800	--	--
pmp000985	C32H38O16	Hexandraside E	Flavonoids	Flavonols	139955-75-2	B	FALSE	TRUE	3150	11500	7600	1060	1250	1330	10700	9040	10600	--	--
pmp001052	C17H26O10	Penstemonoside	Terpenoids	Monoterpenoids	81203-56-7	B	TRUE	TRUE	33400	32400	37700	11800	9250	15800	75600	110000	105000	--	--
pmp001073	C9H13NO2	Synephrine	Alkaloids	Amphetamine alkaloids	94-07-5	B	FALSE	TRUE	304000	521000	363000	91300	86900	146000	299000	259000	298000	C04548	--
pmp001277	C22h44NO7P	3-{(2-Aminoethoxy)(hydroxy)phosphoryl]oxy}-2-hydroxypropyl palmitate	Alkaloids	Alkaloids	-	A	TRUE	FALSE	153000	288000	462000	789000	191000	364000	1080000	1510000	469000	--	--
pmp001284	C19H38O4	Glycerin Monopalmitate	Lipids	Glycerol ester	542-44-9	A	FALSE	TRUE	32100	44000	49000	15300	16300	13600	33700	21500	27100	--	--
pmp001286	C26H54NO7P	LysoPC(18:0)	Lipids	LPC	-	A	TRUE	FALSE	32800	60200	98100	140000	65900	79300	167000	208000	69200	--	--
pmp001309	C22h20O12	6-Hydroxykaempferol-7-O-glucoside	Flavonoids	Flavonols	-	A	TRUE	FALSE	41100	33100	43000	73900	48500	82400	13800	12300	18600	--	--

## Sheet: CK-6 vs L-6+S-6 vs L-6
Table S3 The common and specific metabolites under different condition by venn figure analysis
Index	Formula	Compounds	Class I	Class II	CAS	Level	CK-6_vs_MCP16h-6	MCP2h-6_vs_MCP16h-6	MCP2h-6-1	MCP2h-6-2	MCP2h-6-3	MCP16h-6-1	MCP16h-6-2	MCP16h-6-3	CK-6-1	CK-6-2	CK-6-3	cpd_ID	kegg_map
Li512115	C25H24O12	3,4-Dicaffeoylquinic acid	Phenolic acids	Phenolic acids	14534-61-3	B	TRUE	TRUE	27700	54400	28900	7780	13300	11200	36900	50900	39800	--	--
YC512119	C18H39NO3	Phytosphingosine	Others	Others	554-62-1	A	TRUE	TRUE	17400000	11600000	28900000	41300000	46900000	48200000	8400000	11100000	8470000	--	--
mws0057	C22h22O11	Eriodictyol 7-O-glucoside	Flavonoids	Dihydroflavone	38965-51-4	B	FALSE	TRUE	1750	1140	365	1880	2100	3790	3860	1880	1390	--	--
mws0059	C27H30O16	Rutin	Flavonoids	Flavonols	153-18-4	B	TRUE	FALSE	15200	19800	15000	28700	21300	45400	13100	10900	20600	--	--
mws0072	C22h20O10	Apigenin 5-O-glucoside	Flavonoids	Flavonoid	28757-27-9	B	TRUE	TRUE	6740	9560	5660	30800	18400	17000	8250	11000	9420	--	--
mws0089	C22h20O11	Kaempferol 7-O-glucosdie	Flavonoids	Flavonols	16290-07-6	A	TRUE	FALSE	12800	2000	24800	14300	14900	17900	2970	6530	3900	--	--
mws0092	C27H34O11	Arctiin	Lignans and Coumarins	Lignans	20362-31-6	B	TRUE	TRUE	1400000	1620000	940000	55300	178000	78700	1340000	788000	1030000	C16915	--
mws0146	C7H7NO2	Nicotinic Acid Methyl Ester(Methyl Nicotinate)	Alkaloids	Alkaloids	93-60-7	B	TRUE	TRUE	292000	481000	219000	11300	18400	12000	581000	1060000	843000	--	--
mws0176	C27H31ClO15	Pelargonin chloride	Flavonoids	Anthocyanins	17334-58-6	B	TRUE	TRUE	2820	1400	1130	349	525	866	1420	1170	1300	C08725	ko00942
mws0180	C7H6O4	2,5-Dihydroxybenzoic acid	Phenolic acids	Phenolic acids	490-79-9	B	FALSE	TRUE	15700	7420	31800	24900	60300	93700	31800	41000	31400	C00628	ko00350,ko01100
mws0183	C7H6O4	Protocatechuic acid	Flavonoids	Flavanols	99-50-3	A	TRUE	TRUE	19100	44200	17900	52500	54300	98600	40500	16100	26700	C00230	ko00400,ko01100,ko01110
mws0192	C4H6O4	Succinic acid	Organic acids	Organic acids	110-15-6	A	TRUE	TRUE	16700000	14200000	39200000	2380000	2340000	3680000	13800000	21800000	16500000	C00042	ko00020,ko00190,ko00250,ko00310,ko00350,ko00360,ko00620,ko00630,ko00640,ko00650,ko00760,ko00920,ko01100,ko01110,ko01200
mws0206	C4H8O3	(S)-2-Hydroxybutanoicacid	Organic acids	Organic acids	3347-90-8	A	TRUE	TRUE	40600	74200	69000	605	980	666	77300	179000	94500	--	--
mws0219	C4H7NO4	L-AsparticAcid	Amino acids and derivatives	Amino acids and derivatives	56-84-8	A	FALSE	TRUE	8220000	3860000	5300000	12500000	12500000	14900000	7330000	8020000	6960000	C00049	ko00220,ko00250,ko00260,ko00261,ko00270,ko00300,ko00340,ko00410,ko00460,ko00710,ko00760,ko00770,ko00970,ko01100,ko01110,ko01200,ko01210,ko01230,ko02010
mws0232	C17H20N4O6	Riboflavin	Others	Vitamin	83-88-5	B	TRUE	TRUE	218000	884000	344000	74800	73900	65700	631000	579000	642000	C00255	ko00740,ko01100,ko01110,ko02010
mws0275	C4H6O5	L-(-)-Malic acid	Organic acids	Organic acids	636-61-3	A	TRUE	FALSE	9720000	18600000	10300000	11400000	6370000	9850000	1500000	2200000	6060000	C00497	ko00650,ko01100
mws0341	C6H12O3	(S)-(-)-2-Hydroxyisocaproic acid	Organic acids	Organic acids	13748-90-8	A	TRUE	TRUE	71100	57500	179000	14300	22200	18000	80600	137000	87700	--	--
mws0470	C4H6O4	Methylmalonic acid	Organic acids	Organic acids	516-05-2	A	TRUE	TRUE	16000000	13800000	36000000	2280000	2230000	3460000	12600000	19800000	14600000	C02170	ko00240,ko00280,ko00640,ko01100
mws0491	C8H11N	Phenethylamine	Others	Others	64-04-0	B	FALSE	TRUE	5300000	3150000	2990000	1590000	2110000	1920000	1980000	3020000	2350000	C05332	ko00360,ko01100
mws0520	C12h13NO4	N-Acetyl-L-tyrosine	Amino acids and derivatives	Amino acids and derivatives	537-55-3	A	TRUE	FALSE	32700	42600	67100	25300	53700	27700	84700	81200	107000	--	--
mws0574	C4H8O3	α-Hydroxyisobutyric acid	Organic acids	Organic acids	594-61-6	A	TRUE	TRUE	66100	189000	128000	3070	2150	1100	113000	265000	125000	--	--
mws0576	C4H8O3	3-Hydroxybutyrate	Organic acids	Organic acids	300-85-6	A	TRUE	TRUE	2760000	14100000	3850000	290000	237000	346000	6540000	12500000	7580000	--	--
mws0655	C8H10NO6P	Pyridoxal 5'-phosphate	Others	Vitamin	54-47-7	B	FALSE	TRUE	29600	31200	25000	14100	19300	1620	23000	22200	15600	C00018	ko00730,ko00750,ko01100
mws0847	C6H7N5	1-Methyladenine	Nucleotides and derivatives	Nucleotides and derivatives	5142-22-3	A	FALSE	TRUE	759000	652000	399000	293000	253000	276000	197000	107000	283000	C02216	--
mws0851	C8H15NaO2	Sodium Valproate	Organic acids	Organic acids	1069-66-5	A	FALSE	TRUE	10300000	21700000	8160000	6860000	7140000	2210000	12000000	7830000	10500000	--	--
mws0874	C10H14N5O7P	3'-Aenylic acid	Nucleotides and derivatives	Nucleotides and derivatives	84-21-9	A	TRUE	TRUE	2950	1700	1740	356	526	329	747	2100	938	C01367	ko00230,ko01100
mws0884	C10H12N5O6P	Cyclic AMP	Nucleotides and derivatives	Nucleotides and derivatives	60-92-4	A	TRUE	TRUE	22900	17900	11200	3190	4640	5510	16300	12000	11900	C00575	ko00230,ko01100
mws0972	C6H12O3	5-Hydroxyhexanoic acid	Organic acids	Organic acids	185956-02-9	A	TRUE	TRUE	49900	59900	61700	9560	18300	11300	85500	60300	59600	--	--
mws1060	C10H12N4O5	9-(β-D-Arabinofuranosyl)hypoxanthine	Nucleotides and derivatives	Nucleotides and derivatives	7013-16-3	B	TRUE	TRUE	55800	242000	175000	21600	29600	15800	193000	395000	342000	--	--
mws1077	C16H18O9	Scopolin	Lignans and Coumarins	Coumarins	531-44-2	B	TRUE	FALSE	8400	718000	24300	21500	18700	31300	24500	251000	254000	C01527	ko00940,ko01110
mws1189	C6H10O7	D-Galacturonic acid(Gal A)	Organic acids	Organic acids	91510-62-2	B	TRUE	TRUE	1480000	2760000	1430000	132000	132000	124000	3610000	2420000	2820000	C00333	ko00040,ko00053,ko00520,ko01100,ko02010
mws1195	C10H10O3	Methyl p-coumarate	Phenolic acids	Phenolic acids	3943-97-3	A	TRUE	TRUE	478000	424000	700000	552	1300	266	404000	421000	409000	--	--
mws1203	C8H8O	Phenylacetaldehyde	Phenolic acids	Phenolic acids	122-78-1	A	TRUE	TRUE	6400	5990	7900	490	280	217	5000	7100	3890	C00601	ko00360,ko01100
mws1213	C6H10O7	Aldehydo-D-galacturonate	Organic acids	Organic acids	685-73-4	A	TRUE	TRUE	1510000	3280000	1970000	166000	139000	144000	4150000	2820000	2910000	--	--
mws1422	C15H14O5	(-)-Epiafzelechin	Flavonoids	Flavanols	24808-04-6	B	TRUE	TRUE	79600	83900	92300	16700	20600	16400	39100	37000	33500	C12128	ko00941,ko01110
mws1478	C10H14N2	Nicotine	Alkaloids	Alkaloids	54-11-5	A	TRUE	TRUE	2880000	3670000	4480000	2050000	901000	2150000	4300000	3720000	2790000	C00745	ko00960,ko01110
mws1526	C16H22O9	Sweroside	Terpenoids	Sesquiterpenoids	14215-86-2	B	TRUE	FALSE	254000	159000	186000	347000	340000	323000	163000	165000	166000	C17071	--
mws1580	C20H27NO11	Amygdalin	Alkaloids	Alkaloids	29883-15-6	B	TRUE	FALSE	2030	5210	4180	8260	4320	4120	2400	2700	2820	C08325	ko00460,ko01100,ko01110
mws2104	C7H14O6	D-Pinitol	Others	Others	10284-63-6	B	TRUE	TRUE	20300	30500	17400	5240	9490	5890	28600	27200	27200	--	--
mws2367	C14H20O7	Salidroside	Phenolic acids	Phenolic acids	10338-51-9	B	FALSE	TRUE	2850	2320	3400	6640	8920	9090	6770	4740	5270	C06046	ko00350,ko01100
mws4008	C16H26O2	Sclareolide	Others	Others	564-20-5	B	TRUE	TRUE	30400	28500	26000	3480	6500	4700	39900	36400	35800	--	--
mws4113	C22h22O5	3'-Hydroxy-4'-O-methylglabridin	Others	Others	175554-11-7	B	FALSE	TRUE	20500	17800	23100	10600	10100	7430	20400	15300	11100	--	--
mws5041	C8H16N2O3	Glycylisoleucine	Amino acids and derivatives	Amino acids and derivatives	19461-38-2	A	FALSE	TRUE	1400000	1060000	1460000	588000	563000	585000	1120000	934000	193000	--	--
mws5042	C12h14N2O3	Glycylphenylalanine	Amino acids and derivatives	Amino acids and derivatives	721-66-4	A	FALSE	TRUE	2040000	1630000	2060000	853000	930000	846000	1800000	1300000	1530000	--	--
pmb0037	C10H15NO	Hordenine	Alkaloids	Alkaloids	539-15-1	B	FALSE	TRUE	4870	20100	15300	3250	7130	3000	3070	10300	3940	C06199	ko00350,ko01100
pmb0149	C22h34O4	MAG(18:4)isomer1	Lipids	Glycerol ester	-	A	TRUE	TRUE	34500	27300	53100	17800	16200	13900	63600	64900	51500	--	--
pmb0160	C22h36O4	MAG(18:3)isomer5	Lipids	Glycerol ester	-	A	FALSE	TRUE	1200000	795000	1370000	564000	414000	351000	1010000	581000	603000	--	--
pmb0287	C22h34O4	MAG(18:4)isomer2	Lipids	Glycerol ester	-	A	TRUE	TRUE	7570	14600	6510	5560	1680	2930	14000	4520	8440	--	--
pmb0423	C10H10O4	Hydroxy-methoxycinnamate	Phenolic acids	Phenolic acids	-	B	TRUE	FALSE	4810	3970	5810	4530	5550	5710	2170	3970	1010	--	--
pmb0492	C34H37N3O6	N',N'',N'''-p-Coumaroyl-cinnamoyl-caffeoyl spermidine	Alkaloids	Phenolamine	-	B	TRUE	TRUE	126000	80300	277000	35100	58000	45500	113000	187000	138000	--	--
pmb0622	C27H30O16	C-Hexosyl-luteolin O-hexoside	Flavonoids	Flavonoid carbonoside	-	B	TRUE	TRUE	45700	76800	44900	5560	14500	2000	67900	65500	69800	--	--
pmb0624	C27H30O16	6-C-Hexosyl-luteolin O-hexoside	Flavonoids	Flavonoid carbonoside	-	B	TRUE	TRUE	19400	41000	26500	5290	10700	2100	31400	38600	42000	--	--
pmb0665	C27H30O16	Luteolin 8-C-hexosyl-O-hexoside	Flavonoids	Flavonoid	-	B	TRUE	FALSE	8640	9860	9840	15300	9130	19000	1820	2930	5820	--	--
pmb0672	C37H38O18	6-C-Hexosyl-apigenin O-feruloylhexoside	Flavonoids	Flavonoid carbonoside	-	B	TRUE	FALSE	68500	33700	45500	46400	60300	100000	41300	33300	24800	--	--
pmb0749	C17H20O9	O-Feruloyl quinic acid	Phenolic acids	Phenolic acids	1899-29-2	B	FALSE	TRUE	6850	3510	3970	1730	2140	2430	2750	1600	2180	C02572	--
pmb0767	C18H39NO2	D-erythro-Dihydrosphingosine	Lipids	Sphingolipids	764-22-7	A	TRUE	TRUE	15400	14300	23500	11000	6590	8440	33100	24000	24600	C00836	ko00600,ko01100
pmb0801	C14H19NO9	4-Pyridoxic acid O-hexoside	Others	Vitamin	-	B	FALSE	TRUE	3460000	2630000	6210000	1670000	1880000	2180000	3060000	3650000	2930000	--	--
pmb0854	C26H48NO7P	LysoPC 18:3	Lipids	LPC	-	A	FALSE	TRUE	47900000	73800000	46200000	33700000	27500000	22100000	42300000	47800000	29100000	--	--
pmb0863	C24H46NO7P	LysoPC 16:2(2n isomer)	Lipids	LPC	-	A	TRUE	TRUE	1300000	2340000	1480000	277000	318000	219000	1110000	1680000	924000	--	--
pmb0865	C26H48NO7P	LysoPC 18:3(2n isomer)	Lipids	LPC	-	A	FALSE	TRUE	40700000	67000000	40100000	27600000	22800000	18700000	36200000	40900000	23600000	--	--
pmb0889	C18H30O2	Punicic acid	Lipids	Free fatty acids	544-72-9	A	TRUE	FALSE	378000	502000	376000	1000000	694000	777000	433000	271000	407000	C08364	--
pmb0981	C10H14N5O7P	Adenosine 5'-monophosphate	Nucleotides and derivatives	Nucleotides and derivatives	61-19-8	A	FALSE	TRUE	1710000	1380000	1870000	619000	815000	850000	1110000	1140000	1430000	C00020	ko00230,ko00908,ko01100,ko01110
pmb1562	C22h34O4	MAG(18:4)isomer3	Lipids	Glycerol ester	-	A	TRUE	TRUE	177000	147000	197000	87400	76000	68000	226000	222000	266000	--	--
pmb1587	C13H18O2	4-Hydroxy-3,5-diisopropylbenzaldehyde	Phenolic acids	Phenolic acids	10537-86-7	B	TRUE	FALSE	37100	48600	71800	22300	36500	26700	50400	70100	72000	--	--
pmb1605	C22h36O4	MAG(18:3)isomer3	Lipids	Glycerol ester	-	A	FALSE	TRUE	9340000	7770000	9340000	4000000	4550000	3590000	8800000	6010000	6440000	--	--
pmb1656	C22h36O4	MAG(18:3)isomer4	Lipids	Glycerol ester	-	A	TRUE	TRUE	970000	846000	862000	335000	364000	367000	1020000	965000	1040000	--	--
pmb2325	C22h36O4	MAG(18:3)isomer2	Lipids	Glycerol ester	-	A	FALSE	TRUE	62700	70200	75300	40800	28900	27000	71700	54400	42400	--	--
pmb2406	C25H52NO7P	LysoPC 17:0	Lipids	LPC	-	A	TRUE	FALSE	9740	17400	17200	21300	10900	10900	34100	37900	16200	--	--
pmb2778	C18H32O3	9,10-EODE	Lipids	Free fatty acids	65167-83-1	A	TRUE	TRUE	151000	184000	153000	477000	259000	396000	183000	106000	156000	--	--
pmb2799	C18H32O3	12,13-EODE	Lipids	Free fatty acids	6799-85-5	A	TRUE	FALSE	8320	6990	5660	15200	10500	13100	7100	4120	5930	--	--
pmb2940	C17H22O10	1-O-β-D-Glucopyranosyl sinapate	Phenolic acids	Phenolic acids	78185-48-5	B	TRUE	TRUE	5330	71400	8410	973	2070	970	41500	78600	56400	--	--
pmb2957	C24H18O10	Cyanidin O-syringic acid	Flavonoids	Anthocyanins	-	B	TRUE	TRUE	9160	14400	5520	4570	1920	3920	8780	10400	9070	--	--
pmb3023	C22h22O11	Eriodictyol C-hexoside	Flavonoids	Dihydroflavone	-	B	TRUE	TRUE	23500	12800	26500	496	761	2060	23800	9190	12600	--	--
pme0033	C5H4N4O	Hypoxanthine	Nucleotides and derivatives	Nucleotides and derivatives	68-94-0	A	TRUE	TRUE	6880	10800	13000	3110	2600	1870	9910	7840	12500	C00262	ko00230,ko01100
pme0170	C8H16N4O3	N-α-Acetyl-L-arginine	Amino acids and derivatives	Amino acids and derivatives	155-84-0	B	TRUE	TRUE	49900	42000	63500	17500	19300	24000	44800	33800	46300	--	--
pme0230	C10H13N5O4	Adenosine	Nucleotides and derivatives	Nucleotides and derivatives	58-61-7	A	TRUE	TRUE	3610000	3420000	6550000	1570000	2010000	1840000	3990000	5240000	4860000	C00212	ko00230,ko01100,ko02010
pme0241	C7H6O2	Benzoic acid	Phenolic acids	Phenolic acids	65-85-0	A	TRUE	TRUE	185000	160000	206000	48200	35900	44100	217000	162000	161000	C00180	ko00360,ko01100,ko01110
pme0295	C6H11NO3	4-Acetamidobutyric acid	Organic acids	Organic acids	3025-96-5	A	TRUE	TRUE	1010000	1120000	1450000	515000	320000	427000	1800000	1510000	1330000	C02946	ko00330,ko01100
pme0490	C6H5NO2	Nicotinic acid	Others	Vitamin	59-67-6	B	TRUE	TRUE	122000	940000	130000	49700	56300	55200	755000	315000	586000	C00253	ko00760,ko00960,ko01100,ko01110
pme1173	C5H4N4O	Allopurinol	Nucleotides and derivatives	Nucleotides and derivatives	315-30-0	A	TRUE	TRUE	8220	35900	22400	2650	4110	1560	30800	54300	39600	--	--
pme1286	C14H20N6O5S	S-(5'-Adenosy)-L-homocysteine	Amino acids and derivatives	Amino acids and derivatives	979-92-0	B	TRUE	TRUE	310000	515000	661000	26200	28300	40800	643000	654000	462000	C00021	ko00270,ko01100,ko01230
pme2049	C4H8O3	2-Hydroxybutanoic acid	Organic acids	Organic acids	600-15-7	A	TRUE	TRUE	60600	100000	86900	918	2960	579	94600	223000	106000	C05984	ko00640
pme2566	C8H14N2O5	(5-L-Glutamyl)-L-amino acid	Amino acids and derivatives	Amino acids and derivatives	5875-41-2	A	TRUE	FALSE	15300	8990	14200	10700	5610	10000	23300	15900	15400	C03740	ko00480,ko01100
pme2602	C3H8NO6P	O-Phospho-L-serine	Amino acids and derivatives	Amino acids and derivatives	407-41-0	A	FALSE	TRUE	10100	2870	5050	24600	10700	8800	5030	9250	9490	C01005	ko00260,ko00270,ko00970,ko00998,ko00999,ko01100,ko01200,ko01230
pme2746	C27H33N9O15P2	Flavin adenine dinucleotide(FAD)	Nucleotides and derivatives	Nucleotides and derivatives	146-14-5	A	FALSE	TRUE	70600	84400	88400	30800	47200	42400	41500	64000	58800	C00016	ko00740,ko01100,ko01110
pme2812	C13H16N2O3	6-Hydroxymelatonin	Alkaloids	Alkaloids	2208-41-5	B	TRUE	TRUE	66700	73000	99100	2170	2700	2500	75800	73600	70400	C05643	ko00380
pme3184	C10H14N5O6P	2'-Deoxyadenosine-5'-monophosphate	Nucleotides and derivatives	Nucleotides and derivatives	653-63-4	A	FALSE	TRUE	21600	22200	29100	9290	6220	17600	12800	14900	16300	C00360	ko00230,ko01100
pme3188	C9H13N2O9P	Uridine 5'-monophosphate	Nucleotides and derivatives	Nucleotides and derivatives	58-97-9	A	TRUE	TRUE	29800	14200	32400	8760	8330	11900	20900	25300	17800	C00105	ko00240,ko01100
pme3350	C10H13N5O5	8-Hydroxy-2-deoxyguanosine	Nucleotides and derivatives	Nucleotides and derivatives	88847-89-6	A	TRUE	FALSE	1670	1390	3130	1300	2130	849	3030	1950	3700	--	--
pme3705	C6H10O7	D-Glucoronic acid	Others	Saccharides and Alcohols	6556-12-3	A	TRUE	TRUE	1660000	3240000	1630000	168000	125000	139000	4270000	2890000	3050000	C00191	ko00040,ko00053,ko00520,ko00562,ko01100
pme3961	C10H13N5O3	Deoxyadenosine	Nucleotides and derivatives	Nucleotides and derivatives	958-09-8	B	TRUE	TRUE	15000	21200	33700	7470	8400	11200	20000	22600	23000	C00559	ko00230,ko01100,ko02010
pme3967	C12H17N5O5	2-(Dimethylamino)guanosine	Nucleotides and derivatives	Nucleotides and derivatives	2140-67-2	A	TRUE	FALSE	302000	430000	877000	386000	368000	226000	475000	1350000	898000	--	--
pmn001382	C25H24O12	Isochlorogenic acid A	Phenolic acids	Phenolic acids	2450-53-5	B	TRUE	TRUE	22400	55300	23200	8020	20500	12100	37900	43800	31700	--	--
pmn001384	C25H24O12	Isochlorogenic acid C	Phenolic acids	Phenolic acids	57378-72-0	B	TRUE	TRUE	19100	50300	27300	6740	17600	17400	33100	48400	37100	--	--
pmn001528	C28H18O17	"Tetragallic Acid(3""-O-galloyl-4""-O-galloyl-4-O-galloyl-galloyl acid)"	Phenolic acids	Phenolic acids	-	B	FALSE	TRUE	2830	1230	1190	2750	4320	4450	1290	4000	1610	--	--
pmn001564	C25H30O11	Shomaside E	Phenolic acids	Phenolic acids	-	B	TRUE	TRUE	64900	117000	53400	9490	10700	25300	154000	93500	123000	--	--
pmn001583	C27H30O16	Bioquercetin	Flavonoids	Flavonols	52525-35-6	B	TRUE	TRUE	24700	24300	19100	48200	29000	63500	21600	16000	30600	--	--
pmn001671	C23H32O15	β-D-Furanofructosyl-α-D-(6-mustard acyl)glucoside	Phenolic acids	Phenolic acids	-	B	TRUE	FALSE	13900	9480	10900	3810	11100	5270	23300	25500	24200	--	--
pmn001672	C23H32O15	β-D-Furanofructosyl-α-D-(3-mustard acyl)glucoside	Phenolic acids	Phenolic acids	-	B	TRUE	FALSE	12300	6860	8950	6030	7210	6620	14700	16200	18400	--	--
pmn001689	C18H32O4	9-Hydroxy-12-oxo-10-octadecenoic acid	Lipids	Free fatty acids	-	A	TRUE	TRUE	73900	44400	150000	15100	20100	13100	75700	75600	71300	--	--
pmn001691	C18H32O5	9,12,13-Trihyroxy-10,15-octadecadienoic acid	Lipids	Free fatty acids	-	A	TRUE	TRUE	29100	24800	77400	7090	8670	8340	57200	41100	53300	--	--
pmn001697	C22h18O11	Apigenin-7-O-β-D-glucuronide	Flavonoids	Flavonoid	-	B	TRUE	FALSE	80800	33900	69800	39400	41500	76000	22400	26100	20700	--	--
pmp000142	C27H45NO4	Verticine N-oxide	Alkaloids	Steroid alkaloids	-	B	TRUE	FALSE	1430000	864000	2070000	468000	525000	1360000	2170000	1630000	1230000	--	--
pmp000311	C27H36O14	Ara-4'-O-β-D-glucosyl-5-O-methylvisamminolB	Others	Others	-	B	TRUE	TRUE	46500	106000	86300	9820	29900	4200	82900	66700	96100	--	--
pmp000444	C30H46O5	27,28-Dicarboxyl ursolic acid	Terpenoids	Triterpene	-	A	FALSE	TRUE	1770	720	2040	492	866	230	1120	864	1040	--	--
pmp000885	C36H38O18	6'''-Vanilloylspinosin	Flavonoids	Flavonoid carbonoside	-	B	TRUE	TRUE	13800	45800	34900	2160	503	674	28600	8080	22800	--	--
pmp000985	C32H38O16	Hexandraside E	Flavonoids	Flavonols	139955-75-2	B	TRUE	TRUE	3150	11500	7600	1060	1250	1330	10700	9040	10600	--	--
pmp001052	C17H26O10	Penstemonoside	Terpenoids	Monoterpenoids	81203-56-7	B	TRUE	TRUE	33400	32400	37700	11800	9250	15800	75600	110000	105000	--	--
pmp001073	C9H13NO2	Synephrine	Alkaloids	Amphetamine alkaloids	94-07-5	B	TRUE	TRUE	304000	521000	363000	91300	86900	146000	299000	259000	298000	C04548	--
pmp001250	C26H51NO7P+	PC(18:2)	Lipids	PC	-	A	TRUE	FALSE	6340000	14400000	5270000	20100000	9640000	10900000	6960000	5570000	3660000	--	--
pmp001251	C26H51NO7P+	PC(18:2)isomer	Lipids	PC	-	A	TRUE	FALSE	6060000	14100000	5350000	19400000	9400000	10700000	6960000	5300000	3540000	--	--
pmp001273	C26H50NO7P	LysoPC(18:2)	Lipids	LPC	-	A	TRUE	FALSE	6530000	14200000	5410000	20000000	9840000	10800000	6960000	5580000	3680000	--	--
pmp001274	C28H48NO7P	2-Hydroxy-5,8,11,14,17-icosapentaenoyloxy ]propyl-2-(trimethylammonio)ethyl phosphate	Alkaloids	Alkaloids	-	A	TRUE	FALSE	45400	104000	39200	127000	69200	75700	46500	36500	26900	--	--
pmp001279	C22h48N3O9P	Bis(N,N-diethylethanaminium)-2-acetamido-1,5-anhydro-2-deoxy-1-[-hydroxy(phosphonato)methyl]-D-glucitol	Alkaloids	Alkaloids	-	A	TRUE	FALSE	130000	172000	229000	165000	113000	127000	316000	362000	193000	--	--
pmp001284	C19H38O4	Glycerin Monopalmitate	Lipids	Glycerol ester	542-44-9	A	FALSE	TRUE	32100	44000	49000	15300	16300	13600	33700	21500	27100	--	--
pmp001309	C22h20O12	6-Hydroxykaempferol-7-O-glucoside	Flavonoids	Flavonols	-	A	TRUE	FALSE	41100	33100	43000	73900	48500	82400	13800	12300	18600	--	--
