# Supplementary material for: Metabolomic and Transcriptomic Profiling Provide Novel Insights into Fruit Ripening and Ripening Disorder Caused by 1-MCP Treatments in Papaya
Source: Int J Mol Sci. 2021 Jan 18;22(2):916. doi: 10.3390/ijms22020916 (PMC7831311; doi:10.3390/ijms22020916)
Supplement: Supplementary file 1 [file ijms-22-00916-s001.zip › Supplementary Materials/Table S5.xlsx]

## Sheet: CK-6 vs 1-MCP1h-6
#KEGG_n	8	KEGG_N	187
#Pathway	ko_ID	Unique compound	compound	Uni_all	compound_all	Index
Butanoate metabolism	ko00650	1	5	8	187	mws0275
Metabolic pathways	ko01100	6	151	8	187	mws0275+pmb0864+pmb0876+pmb0665+pmb0037+pmb0423
Flavone and flavonol biosynthesis	ko00944	2	10	8	187	pmb0665+mws0913
Flavonoid biosynthesis	ko00941	2	15	8	187	mws1422+pmb0665
Biosynthesis of secondary metabolites	ko01110	5	64	8	187	pmb0876+pmb0665+pmb0864+mws1422+pmb0423
Tyrosine metabolism	ko00350	1	12	8	187	pmb0037
Ubiquinone and other terpenoid-quinone biosynthesis	ko00130	1	4	8	187	pmb0423
Phenylalanine metabolism	ko00360	1	11	8	187	pmb0423
Phenylpropanoid biosynthesis	ko00940	1	11	8	187	pmb0423
Glycosylphosphatidylinositol (GPI)-anchor biosynthesis	ko00563	1	3	8	187	pmb0864
Glycerophospholipid metabolism	ko00564	2	12	8	187	pmb0876+pmb0864
Arachidonic acid metabolism	ko00590	1	2	8	187	pmb0876
Linoleic acid metabolism	ko00591	1	2	8	187	pmb0876
alpha-Linolenic acid metabolism	ko00592	1	3	8	187	pmb0876

## Sheet: CK-6 vs 1-MCP16h-6
#KEGG_n	46	KEGG_N	187
#Pathway	ko_ID	Unique compound	compound	Uni_all	compound_all	Index
Anthocyanin biosynthesis	ko00942	2	3	46	187	pmb2957+mws0176
Phenylalanine, tyrosine and tryptophan biosynthesis	ko00400	1	9	46	187	mws0183
Metabolic pathways	ko01100	36	151	46	187	pme1286+mws0470+mws0275+pmb0492+mws1203+mws0884+pme2566+mws0192+pmb0423+pmb0767+pmb0622+pmb0624+pme0033+pmb0672+pmb1562+mws1580+pme0241+mws1189+pme1173+pme0170+pme0230+pmb1587+pme3188+pme0490+pmb0287+pme0295+mws0232+pmb0665+pmb1656+pme3705+mws0183+pme3961+pme3967+pme3350+mws0874+pmb0149
Biosynthesis of secondary metabolites	ko01110	18	64	46	187	pme0170+pmb0492+mws0192+pme0490+mws1478+pmb0665+mws0232+pmb0423+pmb3023+pmb0622+mws1422+mws1077+pmb0672+mws0183+pmb0624+mws1580+pmb2957+pme0241
Citrate cycle (TCA cycle)	ko00020	1	3	46	187	mws0192
Oxidative phosphorylation	ko00190	1	3	46	187	mws0192
Alanine, aspartate and glutamate metabolism	ko00250	1	8	46	187	mws0192
Lysine degradation	ko00310	1	2	46	187	mws0192
Tyrosine metabolism	ko00350	2	12	46	187	mws0192+pmb0492
Phenylalanine metabolism	ko00360	5	11	46	187	pmb0423+pme0241+pmb0492+mws1203+mws0192
Pyruvate metabolism	ko00620	1	2	46	187	mws0192
Glyoxylate and dicarboxylate metabolism	ko00630	1	4	46	187	mws0192
Propanoate metabolism	ko00640	3	3	46	187	pme2049+mws0192+mws0470
Butanoate metabolism	ko00650	2	5	46	187	mws0275+mws0192
Nicotinate and nicotinamide metabolism	ko00760	2	11	46	187	pme0490+mws0192
Sulfur metabolism	ko00920	1	1	46	187	mws0192
Carbon metabolism	ko01200	1	8	46	187	mws0192
Riboflavin metabolism	ko00740	1	3	46	187	mws0232
ABC transporters	ko02010	6	27	46	187	mws1189+mws0232+pme0170+pme0230+pme3961+pmb0492
Pyrimidine metabolism	ko00240	2	12	46	187	mws0470+pme3188
Valine, leucine and isoleucine degradation	ko00280	1	4	46	187	mws0470
Purine metabolism	ko00230	9	21	46	187	mws0884+pme3967+mws0874+pme3350+pme1173+pme0230+pme0033+pme3961+pmb1587
Phenylpropanoid biosynthesis	ko00940	3	11	46	187	mws1077+pmb0423+pmb0492
Pentose and glucuronate interconversions	ko00040	2	4	46	187	pme3705+mws1189
Ascorbate and aldarate metabolism	ko00053	2	6	46	187	mws1189+pme3705
Amino sugar and nucleotide sugar metabolism	ko00520	2	3	46	187	mws1189+pme3705
Flavonoid biosynthesis	ko00941	7	15	46	187	pmb0665+pmb2957+pmb0624+pmb0672+pmb0622+pmb3023+mws1422
Tropane, piperidine and pyridine alkaloid biosynthesis	ko00960	2	4	46	187	mws1478+pme0490
Cyanoamino acid metabolism	ko00460	1	6	46	187	mws1580
Glycerolipid metabolism	ko00561	4	12	46	187	pmb0287+pmb1656+pmb0149+pmb1562
Ubiquinone and other terpenoid-quinone biosynthesis	ko00130	2	4	46	187	pmb0492+pmb0423
Arginine and proline metabolism	ko00330	3	10	46	187	pmb0492+pme0295+pme0170
beta-Alanine metabolism	ko00410	1	7	46	187	pmb0492
Glutathione metabolism	ko00480	2	6	46	187	pmb0492+pme2566
Flavone and flavonol biosynthesis	ko00944	4	10	46	187	pmb0672+pmb0665+pmb0624+pmb0622
Isoflavonoid biosynthesis	ko00943	1	2	46	187	pmb0672
Sphingolipid metabolism	ko00600	1	1	46	187	pmb0767
Glycerophospholipid metabolism	ko00564	2	12	46	187	pmb0863+pmb2406
Monobactam biosynthesis	ko00261	1	5	46	187	pme0170
D-Arginine and D-ornithine metabolism	ko00472	1	2	46	187	pme0170
Aminoacyl-tRNA biosynthesis	ko00970	1	17	46	187	pme0170
Biosynthesis of amino acids	ko01230	2	22	46	187	pme1286+pme0170
Cysteine and methionine metabolism	ko00270	1	8	46	187	pme1286
Tryptophan metabolism	ko00380	1	7	46	187	pme2812
Inositol phosphate metabolism	ko00562	1	3	46	187	pme3705

## Sheet: 1-MCP1h-6 vs 1-MCP16h-6
Table S5 KEGG category of DAMs
#KEGG_n	51	KEGG_N	187
#Pathway	ko_ID	Unique compound	compound	Uni_all	compound_all	Index
Anthocyanin biosynthesis	ko00942	2	3	51	187	pmb2957+mws0176
Tyrosine metabolism	ko00350	5	12	51	187	mws0192+pmb0492+mws0180+mws2367+pmb0037
Metabolic pathways	ko01100	42	151	51	187	pme1173+pme2602+mws0232+pmb0981+pmb0160+pmb0865+pmb2325+mws1189+pme0170+mws0874+mws0491+pme3188+pme3961+pme0033+pme3705+pmb0767+pme1286+pmb0037+pmb0149+mws2367+mws0180+pmb0492+pme0490+pmb0622+mws0655+mws1203+mws0470+mws0192+pmb1656+pme2746+pmb1605+pmb0801+mws0219+pme0241+pmb1562+pme0295+pme0230+mws0183+pmb0624+mws0884+pmb0287+pme3184
Phenylalanine, tyrosine and tryptophan biosynthesis	ko00400	1	9	51	187	mws0183
Biosynthesis of secondary metabolites	ko01110	17	64	51	187	pmb0865+pme2746+mws0232+mws0192+pmb0981+pmb3023+pme0170+mws1478+pme0241+mws0219+pmb2957+mws1422+pmb0622+pme0490+mws0183+pmb0624+pmb0492
Citrate cycle (TCA cycle)	ko00020	1	3	51	187	mws0192
Oxidative phosphorylation	ko00190	1	3	51	187	mws0192
Alanine, aspartate and glutamate metabolism	ko00250	2	8	51	187	mws0219+mws0192
Lysine degradation	ko00310	1	2	51	187	mws0192
Phenylalanine metabolism	ko00360	5	11	51	187	mws1203+mws0491+mws0192+pmb0492+pme0241
Pyruvate metabolism	ko00620	1	2	51	187	mws0192
Glyoxylate and dicarboxylate metabolism	ko00630	1	4	51	187	mws0192
Propanoate metabolism	ko00640	3	3	51	187	pme2049+mws0192+mws0470
Butanoate metabolism	ko00650	1	5	51	187	mws0192
Nicotinate and nicotinamide metabolism	ko00760	3	11	51	187	pme0490+mws0219+mws0192
Sulfur metabolism	ko00920	1	1	51	187	mws0192
Carbon metabolism	ko01200	3	8	51	187	mws0192+pme2602+mws0219
Arginine biosynthesis	ko00220	1	5	51	187	mws0219
Glycine, serine and threonine metabolism	ko00260	2	7	51	187	mws0219+pme2602
Monobactam biosynthesis	ko00261	2	5	51	187	pme0170+mws0219
Cysteine and methionine metabolism	ko00270	3	8	51	187	pme1286+pme2602+mws0219
Lysine biosynthesis	ko00300	1	1	51	187	mws0219
Histidine metabolism	ko00340	1	3	51	187	mws0219
beta-Alanine metabolism	ko00410	2	7	51	187	mws0219+pmb0492
Cyanoamino acid metabolism	ko00460	1	6	51	187	mws0219
Carbon fixation in photosynthetic organisms	ko00710	1	1	51	187	mws0219
Pantothenate and CoA biosynthesis	ko00770	1	6	51	187	mws0219
Aminoacyl-tRNA biosynthesis	ko00970	3	17	51	187	pme0170+pme2602+mws0219
2-Oxocarboxylic acid metabolism	ko01210	1	12	51	187	mws0219
Biosynthesis of amino acids	ko01230	4	22	51	187	pme0170+pme1286+mws0219+pme2602
ABC transporters	ko02010	7	27	51	187	mws0232+mws0219+pme0230+pmb0492+mws1189+pme0170+pme3961
Riboflavin metabolism	ko00740	2	3	51	187	pme2746+mws0232
Pyrimidine metabolism	ko00240	2	12	51	187	mws0470+pme3188
Valine, leucine and isoleucine degradation	ko00280	1	4	51	187	mws0470
Thiamine metabolism	ko00730	1	4	51	187	mws0655
Vitamin B6 metabolism	ko00750	2	3	51	187	mws0655+pmb0801
Purine metabolism	ko00230	8	21	51	187	mws0884+mws0874+pme3961+pme0033+pme3184+pme1173+pmb0981+pme0230
Pentose and glucuronate interconversions	ko00040	2	4	51	187	pme3705+mws1189
Ascorbate and aldarate metabolism	ko00053	2	6	51	187	pme3705+mws1189
Amino sugar and nucleotide sugar metabolism	ko00520	2	3	51	187	pme3705+mws1189
Flavonoid biosynthesis	ko00941	5	15	51	187	pmb2957+mws1422+pmb0624+pmb3023+pmb0622
Tropane, piperidine and pyridine alkaloid biosynthesis	ko00960	2	4	51	187	pme0490+mws1478
Glycerolipid metabolism	ko00561	7	12	51	187	pmb0149+pmb2325+pmb0287+pmb1562+pmb1605+pmb0160+pmb1656
Arginine and proline metabolism	ko00330	3	10	51	187	pme0295+pmb0492+pme0170
Glutathione metabolism	ko00480	1	6	51	187	pmb0492
Phenylpropanoid biosynthesis	ko00940	1	11	51	187	pmb0492
Ubiquinone and other terpenoid-quinone biosynthesis	ko00130	1	4	51	187	pmb0492
Flavone and flavonol biosynthesis	ko00944	2	10	51	187	pmb0624+pmb0622
Sphingolipid metabolism	ko00600	1	1	51	187	pmb0767
Glycerophospholipid metabolism	ko00564	3	12	51	187	pmb0854+pmb0865+pmb0863
Arachidonic acid metabolism	ko00590	1	2	51	187	pmb0865
Linoleic acid metabolism	ko00591	1	2	51	187	pmb0865
alpha-Linolenic acid metabolism	ko00592	1	3	51	187	pmb0865
Zeatin biosynthesis	ko00908	1	6	51	187	pmb0981
D-Arginine and D-ornithine metabolism	ko00472	1	2	51	187	pme0170
Biosynthesis of secondary metabolites - other antibiotics	ko00998	1	5	51	187	pme2602
Biosynthesis of secondary metabolites - unclassified	ko00999	1	2	51	187	pme2602
Tryptophan metabolism	ko00380	1	7	51	187	pme2812
Inositol phosphate metabolism	ko00562	1	3	51	187	pme3705
