# Supplementary material for: Metabolomic and Transcriptomic Profiling Provide Novel Insights into Fruit Ripening and Ripening Disorder Caused by 1-MCP Treatments in Papaya
Source: Int J Mol Sci. 2021 Jan 18;22(2):916. doi: 10.3390/ijms22020916 (PMC7831311; doi:10.3390/ijms22020916)
Supplement: Supplementary file 1 [file ijms-22-00916-s001.zip › Supplementary Materials/Table S6.xlsx]

## Sheet: CK-6 vs 1-MCP2h-6
Table S6 KEGG enrichment analysis of DAMs
#Kegg_pathway	ko_id	Cluter_frequency	Metabolome_frequency	P-value	Corrected_P-value
Flavone and flavonol biosynthesis	ko00944	2 out of 8 25%	10 out of 187 5.3475935828877%	0.0607824	0.850953
Arachidonic acid metabolism	ko00590	1 out of 8 12.5%	2 out of 187 1.06951871657754%	0.0839515	1
Linoleic acid metabolism	ko00591	1 out of 8 12.5%	2 out of 187 1.06951871657754%	0.0839515	1
Glycerophospholipid metabolism	ko00564	2 out of 8 25%	12 out of 187 6.41711229946524%	0.0852975	1
Biosynthesis of secondary metabolites	ko01110	5 out of 8 62.5%	64 out of 187 34.2245989304813%	0.0926038	1
alpha-Linolenic acid metabolism	ko00592	1 out of 8 12.5%	3 out of 187 1.60427807486631%	0.123564	1
Glycosylphosphatidylinositol (GPI)-anchor biosynthesis	ko00563	1 out of 8 12.5%	3 out of 187 1.60427807486631%	0.123564	1
Flavonoid biosynthesis	ko00941	2 out of 8 25%	15 out of 187 8.02139037433155%	0.126986	1
Ubiquinone and other terpenoid-quinone biosynthesis	ko00130	1 out of 8 12.5%	4 out of 187 2.13903743315508%	0.16167	1
Butanoate metabolism	ko00650	1 out of 8 12.5%	5 out of 187 2.67379679144385%	0.198319	1
Phenylpropanoid biosynthesis	ko00940	1 out of 8 12.5%	11 out of 187 5.88235294117647%	0.390198	1
Phenylalanine metabolism	ko00360	1 out of 8 12.5%	11 out of 187 5.88235294117647%	0.390198	1
Tyrosine metabolism	ko00350	1 out of 8 12.5%	12 out of 187 6.41711229946524%	0.417917	1
Metabolic pathways	ko01100	6 out of 8 75%	151 out of 187 80.7486631016043%	0.817034	1

## Sheet: CK-6 vs 1-MCP16h-6
#Kegg_pathway	ko_id	Cluter_frequency	Metabolome_frequency	P-value	Corrected_P-value
Propanoate metabolism	ko00640	3 out of 46 6.52173913043478%	3 out of 187 1.60427807486631%	0.0141546	0.636956
Purine metabolism	ko00230	9 out of 46 19.5652173913043%	21 out of 187 11.2299465240642%	0.0411176	1
Flavonoid biosynthesis	ko00941	7 out of 46 15.2173913043478%	15 out of 187 8.02139037433155%	0.045069	1
Phenylalanine metabolism	ko00360	5 out of 46 10.8695652173913%	11 out of 187 5.88235294117647%	0.101679	1
Amino sugar and nucleotide sugar metabolism	ko00520	2 out of 46 4.34782608695652%	3 out of 187 1.60427807486631%	0.150231	1
Anthocyanin biosynthesis	ko00942	2 out of 46 4.34782608695652%	3 out of 187 1.60427807486631%	0.150231	1
Flavone and flavonol biosynthesis	ko00944	4 out of 46 8.69565217391304%	10 out of 187 5.3475935828877%	0.209793	1
Sulfur metabolism	ko00920	1 out of 46 2.17391304347826%	1 out of 187 0.53475935828877%	0.245989	1
Sphingolipid metabolism	ko00600	1 out of 46 2.17391304347826%	1 out of 187 0.53475935828877%	0.245989	1
Tropane, piperidine and pyridine alkaloid biosynthesis	ko00960	2 out of 46 4.34782608695652%	4 out of 187 2.13903743315508%	0.253768	1
Ubiquinone and other terpenoid-quinone biosynthesis	ko00130	2 out of 46 4.34782608695652%	4 out of 187 2.13903743315508%	0.253768	1
Pentose and glucuronate interconversions	ko00040	2 out of 46 4.34782608695652%	4 out of 187 2.13903743315508%	0.253768	1
Biosynthesis of secondary metabolites	ko01110	18 out of 46 39.1304347826087%	64 out of 187 34.2245989304813%	0.263018	1
Glycerolipid metabolism	ko00561	4 out of 46 8.69565217391304%	12 out of 187 6.41711229946524%	0.336247	1
Butanoate metabolism	ko00650	2 out of 46 4.34782608695652%	5 out of 187 2.67379679144385%	0.358625	1
D-Arginine and D-ornithine metabolism	ko00472	1 out of 46 2.17391304347826%	2 out of 187 1.06951871657754%	0.432465	1
Lysine degradation	ko00310	1 out of 46 2.17391304347826%	2 out of 187 1.06951871657754%	0.432465	1
Pyruvate metabolism	ko00620	1 out of 46 2.17391304347826%	2 out of 187 1.06951871657754%	0.432465	1
Isoflavonoid biosynthesis	ko00943	1 out of 46 2.17391304347826%	2 out of 187 1.06951871657754%	0.432465	1
Ascorbate and aldarate metabolism	ko00053	2 out of 46 4.34782608695652%	6 out of 187 3.20855614973262%	0.458009	1
Glutathione metabolism	ko00480	2 out of 46 4.34782608695652%	6 out of 187 3.20855614973262%	0.458009	1
Arginine and proline metabolism	ko00330	3 out of 46 6.52173913043478%	10 out of 187 5.3475935828877%	0.464094	1
Phenylpropanoid biosynthesis	ko00940	3 out of 46 6.52173913043478%	11 out of 187 5.88235294117647%	0.536289	1
Riboflavin metabolism	ko00740	1 out of 46 2.17391304347826%	3 out of 187 1.60427807486631%	0.573582	1
Inositol phosphate metabolism	ko00562	1 out of 46 2.17391304347826%	3 out of 187 1.60427807486631%	0.573582	1
Citrate cycle (TCA cycle)	ko00020	1 out of 46 2.17391304347826%	3 out of 187 1.60427807486631%	0.573582	1
Oxidative phosphorylation	ko00190	1 out of 46 2.17391304347826%	3 out of 187 1.60427807486631%	0.573582	1
Valine, leucine and isoleucine degradation	ko00280	1 out of 46 2.17391304347826%	4 out of 187 2.13903743315508%	0.680186	1
Glyoxylate and dicarboxylate metabolism	ko00630	1 out of 46 2.17391304347826%	4 out of 187 2.13903743315508%	0.680186	1
ABC transporters	ko02010	6 out of 46 13.0434782608696%	27 out of 187 14.4385026737968%	0.701611	1
Monobactam biosynthesis	ko00261	1 out of 46 2.17391304347826%	5 out of 187 2.67379679144385%	0.760577	1
Metabolic pathways	ko01100	36 out of 46 78.2608695652174%	151 out of 187 80.7486631016043%	0.763927	1
Nicotinate and nicotinamide metabolism	ko00760	2 out of 46 4.34782608695652%	11 out of 187 5.88235294117647%	0.803012	1
Cyanoamino acid metabolism	ko00460	1 out of 46 2.17391304347826%	6 out of 187 3.20855614973262%	0.82109	1
Glycerophospholipid metabolism	ko00564	2 out of 46 4.34782608695652%	12 out of 187 6.41711229946524%	0.84302	1
Pyrimidine metabolism	ko00240	2 out of 46 4.34782608695652%	12 out of 187 6.41711229946524%	0.84302	1
Tyrosine metabolism	ko00350	2 out of 46 4.34782608695652%	12 out of 187 6.41711229946524%	0.84302	1
beta-Alanine metabolism	ko00410	1 out of 46 2.17391304347826%	7 out of 187 3.74331550802139%	0.866559	1
Tryptophan metabolism	ko00380	1 out of 46 2.17391304347826%	7 out of 187 3.74331550802139%	0.866559	1
Cysteine and methionine metabolism	ko00270	1 out of 46 2.17391304347826%	8 out of 187 4.27807486631016%	0.900661	1
Carbon metabolism	ko01200	1 out of 46 2.17391304347826%	8 out of 187 4.27807486631016%	0.900661	1
Alanine, aspartate and glutamate metabolism	ko00250	1 out of 46 2.17391304347826%	8 out of 187 4.27807486631016%	0.900661	1
Phenylalanine, tyrosine and tryptophan biosynthesis	ko00400	1 out of 46 2.17391304347826%	9 out of 187 4.81283422459893%	0.926189	1
Biosynthesis of amino acids	ko01230	2 out of 46 4.34782608695652%	22 out of 187 11.7647058823529%	0.98785	1
Aminoacyl-tRNA biosynthesis	ko00970	1 out of 46 2.17391304347826%	17 out of 187 9.09090909090909%	0.993621	1

## Sheet: 1-MCP2h-6 vs 1-MCP16h-6
#Kegg_pathway	ko_id	Cluter_frequency	Metabolome_frequency	P-value	Corrected_P-value
Propanoate metabolism	ko00640	3 out of 51 5.88235294117647%	3 out of 187 1.60427807486631%	0.0194182	1
Glycerolipid metabolism	ko00561	7 out of 51 13.7254901960784%	12 out of 187 6.41711229946524%	0.0194292	1
Phenylalanine metabolism	ko00360	5 out of 51 9.80392156862745%	11 out of 187 5.88235294117647%	0.147712	1
Purine metabolism	ko00230	8 out of 51 15.6862745098039%	21 out of 187 11.2299465240642%	0.176914	1
Riboflavin metabolism	ko00740	2 out of 51 3.92156862745098%	3 out of 187 1.60427807486631%	0.181105	1
Vitamin B6 metabolism	ko00750	2 out of 51 3.92156862745098%	3 out of 187 1.60427807486631%	0.181105	1
Anthocyanin biosynthesis	ko00942	2 out of 51 3.92156862745098%	3 out of 187 1.60427807486631%	0.181105	1
Amino sugar and nucleotide sugar metabolism	ko00520	2 out of 51 3.92156862745098%	3 out of 187 1.60427807486631%	0.181105	1
Tyrosine metabolism	ko00350	5 out of 51 9.80392156862745%	12 out of 187 6.41711229946524%	0.201369	1
Sphingolipid metabolism	ko00600	1 out of 51 1.96078431372549%	1 out of 187 0.53475935828877%	0.272727	1
Lysine biosynthesis	ko00300	1 out of 51 1.96078431372549%	1 out of 187 0.53475935828877%	0.272727	1
Sulfur metabolism	ko00920	1 out of 51 1.96078431372549%	1 out of 187 0.53475935828877%	0.272727	1
Carbon fixation in photosynthetic organisms	ko00710	1 out of 51 1.96078431372549%	1 out of 187 0.53475935828877%	0.272727	1
Pentose and glucuronate interconversions	ko00040	2 out of 51 3.92156862745098%	4 out of 187 2.13903743315508%	0.299734	1
Tropane, piperidine and pyridine alkaloid biosynthesis	ko00960	2 out of 51 3.92156862745098%	4 out of 187 2.13903743315508%	0.299734	1
Carbon metabolism	ko01200	3 out of 51 5.88235294117647%	8 out of 187 4.27807486631016%	0.378098	1
Cysteine and methionine metabolism	ko00270	3 out of 51 5.88235294117647%	8 out of 187 4.27807486631016%	0.378098	1
Flavonoid biosynthesis	ko00941	5 out of 51 9.80392156862745%	15 out of 187 8.02139037433155%	0.388534	1
Monobactam biosynthesis	ko00261	2 out of 51 3.92156862745098%	5 out of 187 2.67379679144385%	0.415553	1
Metabolic pathways	ko01100	42 out of 51 82.3529411764706%	151 out of 187 80.7486631016043%	0.455112	1
Pyruvate metabolism	ko00620	1 out of 51 1.96078431372549%	2 out of 187 1.06951871657754%	0.472141	1
D-Arginine and D-ornithine metabolism	ko00472	1 out of 51 1.96078431372549%	2 out of 187 1.06951871657754%	0.472141	1
Lysine degradation	ko00310	1 out of 51 1.96078431372549%	2 out of 187 1.06951871657754%	0.472141	1
Linoleic acid metabolism	ko00591	1 out of 51 1.96078431372549%	2 out of 187 1.06951871657754%	0.472141	1
Arachidonic acid metabolism	ko00590	1 out of 51 1.96078431372549%	2 out of 187 1.06951871657754%	0.472141	1
Biosynthesis of secondary metabolites - unclassified	ko00999	1 out of 51 1.96078431372549%	2 out of 187 1.06951871657754%	0.472141	1
Ascorbate and aldarate metabolism	ko00053	2 out of 51 3.92156862745098%	6 out of 187 3.20855614973262%	0.52135	1
Arginine and proline metabolism	ko00330	3 out of 51 5.88235294117647%	10 out of 187 5.3475935828877%	0.545006	1
beta-Alanine metabolism	ko00410	2 out of 51 3.92156862745098%	7 out of 187 3.74331550802139%	0.613937	1
Glycine, serine and threonine metabolism	ko00260	2 out of 51 3.92156862745098%	7 out of 187 3.74331550802139%	0.613937	1
Histidine metabolism	ko00340	1 out of 51 1.96078431372549%	3 out of 187 1.60427807486631%	0.617659	1
alpha-Linolenic acid metabolism	ko00592	1 out of 51 1.96078431372549%	3 out of 187 1.60427807486631%	0.617659	1
Inositol phosphate metabolism	ko00562	1 out of 51 1.96078431372549%	3 out of 187 1.60427807486631%	0.617659	1
Oxidative phosphorylation	ko00190	1 out of 51 1.96078431372549%	3 out of 187 1.60427807486631%	0.617659	1
Citrate cycle (TCA cycle)	ko00020	1 out of 51 1.96078431372549%	3 out of 187 1.60427807486631%	0.617659	1
Nicotinate and nicotinamide metabolism	ko00760	3 out of 51 5.88235294117647%	11 out of 187 5.88235294117647%	0.618642	1
Biosynthesis of secondary metabolites	ko01110	17 out of 51 33.3333333333333%	64 out of 187 34.2245989304813%	0.626463	1
ABC transporters	ko02010	7 out of 51 13.7254901960784%	27 out of 187 14.4385026737968%	0.648225	1
Glycerophospholipid metabolism	ko00564	3 out of 51 5.88235294117647%	12 out of 187 6.41711229946524%	0.684096	1
Alanine, aspartate and glutamate metabolism	ko00250	2 out of 51 3.92156862745098%	8 out of 187 4.27807486631016%	0.69255	1
Glyoxylate and dicarboxylate metabolism	ko00630	1 out of 51 1.96078431372549%	4 out of 187 2.13903743315508%	0.723634	1
Ubiquinone and other terpenoid-quinone biosynthesis	ko00130	1 out of 51 1.96078431372549%	4 out of 187 2.13903743315508%	0.723634	1
Valine, leucine and isoleucine degradation	ko00280	1 out of 51 1.96078431372549%	4 out of 187 2.13903743315508%	0.723634	1
Thiamine metabolism	ko00730	1 out of 51 1.96078431372549%	4 out of 187 2.13903743315508%	0.723634	1
Arginine biosynthesis	ko00220	1 out of 51 1.96078431372549%	5 out of 187 2.67379679144385%	0.800654	1
Biosynthesis of secondary metabolites - other antibiotics	ko00998	1 out of 51 1.96078431372549%	5 out of 187 2.67379679144385%	0.800654	1
Butanoate metabolism	ko00650	1 out of 51 1.96078431372549%	5 out of 187 2.67379679144385%	0.800654	1
Flavone and flavonol biosynthesis	ko00944	2 out of 51 3.92156862745098%	10 out of 187 5.3475935828877%	0.810998	1
Pantothenate and CoA biosynthesis	ko00770	1 out of 51 1.96078431372549%	6 out of 187 3.20855614973262%	0.856515	1
Zeatin biosynthesis	ko00908	1 out of 51 1.96078431372549%	6 out of 187 3.20855614973262%	0.856515	1
Cyanoamino acid metabolism	ko00460	1 out of 51 1.96078431372549%	6 out of 187 3.20855614973262%	0.856515	1
Glutathione metabolism	ko00480	1 out of 51 1.96078431372549%	6 out of 187 3.20855614973262%	0.856515	1
Pyrimidine metabolism	ko00240	2 out of 51 3.92156862745098%	12 out of 187 6.41711229946524%	0.887673	1
Aminoacyl-tRNA biosynthesis	ko00970	3 out of 51 5.88235294117647%	17 out of 187 9.09090909090909%	0.893328	1
Tryptophan metabolism	ko00380	1 out of 51 1.96078431372549%	7 out of 187 3.74331550802139%	0.896944	1
Biosynthesis of amino acids	ko01230	4 out of 51 7.84313725490196%	22 out of 187 11.7647058823529%	0.903032	1
Phenylalanine, tyrosine and tryptophan biosynthesis	ko00400	1 out of 51 1.96078431372549%	9 out of 187 4.81283422459893%	0.947186	1
Phenylpropanoid biosynthesis	ko00940	1 out of 51 1.96078431372549%	11 out of 187 5.88235294117647%	0.973176	1
2-Oxocarboxylic acid metabolism	ko01210	1 out of 51 1.96078431372549%	12 out of 187 6.41711229946524%	0.980949	1
