# Supplementary material for: Metabolomic and Transcriptomic Profiling Provide Novel Insights into Fruit Ripening and Ripening Disorder Caused by 1-MCP Treatments in Papaya
Source: Int J Mol Sci. 2021 Jan 18;22(2):916. doi: 10.3390/ijms22020916 (PMC7831311; doi:10.3390/ijms22020916)
Supplement: Supplementary file 1 [file ijms-22-00916-s001.zip › Supplementary Materials/Table S7.xlsx]

## Sheet: Sheet1
Table S7 kmeans-group of DAMs
Index	Group	Formula	Compounds	物质	Class I	物质一级分类	Class II	物质二级分类	CAS	Level	CK-1	CK-2	CK-3	1-MCP2h-1	1-MCP2h-2	1-MCP2h-3	1-MCP16h-1	1-MCP16h-2	1-MCP16h-3
mws5041	1	C8H16N2O3	Glycylisoleucine	氨基乙酰基异亮氨酸	Amino acids and derivatives	氨基酸及其衍生物	Amino acids and derivatives	氨基酸及其衍生物	19461-38-2	A	1120000	934000	193000	1400000	1060000	1460000	588000	563000	585000
mws5042	1	C11H14N2O3	Glycylphenylalanine	氨基乙酰基苯丙氨酸	Amino acids and derivatives	氨基酸及其衍生物	Amino acids and derivatives	氨基酸及其衍生物	721-66-4	A	1800000	1300000	1530000	2040000	1630000	2060000	853000	930000	846000
pme0170	1	C8H16N4O3	N-α-Acetyl-L-arginine	N-α-乙酰-L-精氨酸	Amino acids and derivatives	氨基酸及其衍生物	Amino acids and derivatives	氨基酸及其衍生物	155-84-0	B	44800	33800	46300	49900	42000	63500	17500	19300	24000
mws1195	1	C10H10O3	Methyl p-coumarate	对香豆酸甲酯	Phenolic acids	酚酸类	Phenolic acids	酚酸类	3943-97-3	A	404000	421000	409000	478000	424000	700000	552	1300	266
mws1203	1	C8H8O	Phenylacetaldehyde	苯乙醛	Phenolic acids	酚酸类	Phenolic acids	酚酸类	122-78-1	A	5000	7100	3890	6400	5990	7900	490	280	217
pmb0749	1	C17H20O9	O-Feruloyl quinic acid	O-阿魏酰奎尼酸	Phenolic acids	酚酸类	Phenolic acids	酚酸类	1899-29-2	B	2750	1600	2180	6850	3510	3970	1730	2140	2430
mws0874	1	C10H14N5O7P	3'-Aenylic acid	腺苷-3'-磷酸	Nucleotides and derivatives	核苷酸及其衍生物	Nucleotides and derivatives	核苷酸及其衍生物	84-21-9	A	747	2100	938	2950	1700	1740	356	526	329
mws0884	1	C10H12N5O6P	Cyclic AMP	腺苷-3'-5'-环单磷酸水合物	Nucleotides and derivatives	核苷酸及其衍生物	Nucleotides and derivatives	核苷酸及其衍生物	60-92-4	A	16300	12000	11900	22900	17900	11200	3190	4640	5510
pmb0981	1	C10H14N5O7P	Adenosine 5'-monophosphate	腺苷 5'-单磷酸	Nucleotides and derivatives	核苷酸及其衍生物	Nucleotides and derivatives	核苷酸及其衍生物	61-19-8	A	1110000	1140000	1430000	1710000	1380000	1870000	619000	815000	850000
pme2746	1	C27H33N9O15P2	Flavin adenine dinucleotide(FAD)	黄素腺嘌呤二核苷酸	Nucleotides and derivatives	核苷酸及其衍生物	Nucleotides and derivatives	核苷酸及其衍生物	146-14-5	A	41500	64000	58800	70600	84400	88400	30800	47200	42400
pme3184	1	C10H14N5O6P	2'-Deoxyadenosine-5'-monophosphate	2'-脱氧腺苷-5'-单磷酸	Nucleotides and derivatives	核苷酸及其衍生物	Nucleotides and derivatives	核苷酸及其衍生物	653-63-4	A	12800	14900	16300	21600	22200	29100	9290	6220	17600
pme3188	1	C9H13N2O9P	Uridine 5'-monophosphate	5-尿嘧啶核苷酸(5-UMP)	Nucleotides and derivatives	核苷酸及其衍生物	Nucleotides and derivatives	核苷酸及其衍生物	58-97-9	A	20900	25300	17800	29800	14200	32400	8760	8330	11900
mws0176	1	C27H31ClO15	Pelargonin chloride	氯化天竺葵色素苷	Flavonoids	黄酮	Anthocyanins	花青素	17334-58-6	B	1420	1170	1300	2820	1400	1130	349	525	866
mws1422	1	C15H14O5	(-)-Epiafzelechin	(-)-表阿夫儿茶精	Flavonoids	黄酮	Flavanols	黄烷醇类	24808-04-6	B	39100	37000	33500	79600	83900	92300	16700	20600	16400
pmb3023	1	C21H22O11	Eriodictyol C-hexoside	圣草酚 C-己糖	Flavonoids	黄酮	Dihydroflavone	二氢黄酮	-	B	23800	9190	12600	23500	12800	26500	496	761	2060
pmp000885	1	C36H38O18	6'''-Vanilloylspinosin	6'''-香草酰斯皮诺素	Flavonoids	黄酮	Flavonoid carbonoside	黄酮碳糖苷	-	B	28600	8080	22800	13800	45800	34900	2160	503	674
mws0092	1	C27H34O11	Arctiin	牛蒡子苷	Lignans and Coumarins	木脂素和香豆素	Lignans	木脂素	20362-31-6	B	1340000	788000	1030000	1400000	1620000	940000	55300	178000	78700
mws1077	1	C16H18O9	Scopolin	东莨菪苷	Lignans and Coumarins	木脂素和香豆素	Coumarins	香豆素	531-44-2	B	24500	251000	254000	8400	718000	24300	21500	18700	31300
mws0491	1	C8H11N	Phenethylamine	2-苯乙胺	Others	其它类	Others	其它	64-04-0	B	1980000	3020000	2350000	5300000	3150000	2990000	1590000	2110000	1920000
mws0655	1	C8H10NO6P	Pyridoxal 5'-phosphate	磷酸吡哆醛	Others	其它类	Vitamin	维生素	54-47-7	B	23000	22200	15600	29600	31200	25000	14100	19300	1620
mws4113	1	C21H22O5	3'-Hydroxy-4'-O-methylglabridin	3’-羟基-4’-邻甲基甘草黄酮	Others	其它类	Others	其它	175554-11-7	B	20400	15300	11100	20500	17800	23100	10600	10100	7430
pmb0801	1	C14H19NO9	4-Pyridoxic acid O-hexoside	吡哆醇O-己糖苷	Others	其它类	Vitamin	维生素	-	B	3060000	3650000	2930000	3460000	2630000	6210000	1670000	1880000	2180000
pmb0037	1	C10H15NO	Hordenine	大麦芽碱	Alkaloids	生物碱	Alkaloids	生物碱	539-15-1	B	3070	10300	3940	4870	20100	15300	3250	7130	3000
pmp001073	1	C9H13NO2	Synephrine	辛弗林	Alkaloids	生物碱	Amphetamine alkaloids	苯丙胺类生物碱	1994/7/5	B	299000	259000	298000	304000	521000	363000	91300	86900	146000
pmp000444	1	C30H46O5	27,28-Dicarboxyl ursolic acid	27,28-二羧基熊果酸	Terpenoids	萜类	Triterpene	三萜	-	A	1120	864	1040	1770	720	2040	492	866	230
mws0192	1	C4H6O4	Succinic acid	琥珀酸	Organic acids	有机酸	Organic acids	有机酸	110-15-6	A	13800000	21800000	16500000	16700000	14200000	39200000	2380000	2340000	3680000
mws0470	1	C4H6O4	Methylmalonic acid	甲基丙二酸	Organic acids	有机酸	Organic acids	有机酸	516-05-2	A	12600000	19800000	14600000	16000000	13800000	36000000	2280000	2230000	3460000
mws0851	1	C8H15NaO2	Sodium Valproate	丙戊酸钠	Organic acids	有机酸	Organic acids	有机酸	1069-66-5	A	12000000	7830000	10500000	10300000	21700000	8160000	6860000	7140000	2210000
pmb0160	1	C21H36O4	MAG(18:3)isomer5	单酰甘油酯(酰基 18:3)异构5	Lipids	脂质	Glycerol ester	甘油酯	-	A	1010000	581000	603000	1200000	795000	1370000	564000	414000	351000
pmb0854	1	C26H48NO7P	LysoPC 18:3	溶血磷脂酰胆碱 18:3	Lipids	脂质	LPC	溶血磷脂酰胆碱	-	A	42300000	47800000	29100000	47900000	73800000	46200000	33700000	27500000	22100000
pmb0863	1	C24H46NO7P	LysoPC 16:2(2n isomer)	溶血磷脂酰胆碱 16:2	Lipids	脂质	LPC	溶血磷脂酰胆碱	-	A	1110000	1680000	924000	1300000	2340000	1480000	277000	318000	219000
pmb0865	1	C26H48NO7P	LysoPC 18:3(2n isomer)	溶血磷脂酰胆碱 18:3(2n异构)	Lipids	脂质	LPC	溶血磷脂酰胆碱	-	A	36200000	40900000	23600000	40700000	67000000	40100000	27600000	22800000	18700000
pmb1605	1	C21H36O4	MAG(18:3)isomer3	单酰甘油酯(酰基 18:3)异构3	Lipids	脂质	Glycerol ester	甘油酯	-	A	8800000	6010000	6440000	9340000	7770000	9340000	4000000	4550000	3590000
pmb2325	1	C21H36O4	MAG(18:3)isomer2	单酰甘油酯(酰基 18:3)异构2	Lipids	脂质	Glycerol ester	甘油酯	-	A	71700	54400	42400	62700	70200	75300	40800	28900	27000
pmn001689	1	C18H32O4	9-Hydroxy-12-oxo-10-octadecenoic acid	9-羟基-12-氧代-10-十八酸	Lipids	脂质	Free fatty acids	游离脂肪酸	-	A	75700	75600	71300	73900	44400	150000	15100	20100	13100
pmp001284	1	C19H38O4	Glycerin Monopalmitate	甘油单棕榈酸酯	Lipids	脂质	Glycerol ester	甘油酯	542-44-9	A	33700	21500	27100	32100	44000	49000	15300	16300	13600
mws0057	2	C21H22O11	Eriodictyol 7-O-glucoside	圣草酚-7-O-葡糖苷	Flavonoids	黄酮	Dihydroflavone	二氢黄酮	38965-51-4	B	3860	1880	1390	1750	1140	365	1880	2100	3790
mws2221	2	C22H18O10	Catechin gallate	儿茶素没食子酸酯	Flavonoids	黄酮	Flavanols	黄烷醇类	130405-40-2	A	5390	4490	5800	2780	2560	2100	3710	3870	5330
pmp001277	2	C21H44NO7P	3-{(2-Aminoethoxy)(hydroxy)phosphoryl]oxy}-2-hydroxypropyl palmitate	3-(2-氨基乙氧基)(羟基)磷酸]氧基-2-羟丙基棕榈酸酯	Alkaloids	生物碱	Alkaloids	生物碱	-	A	1080000	1510000	469000	153000	288000	462000	789000	191000	364000
mws0126	2	C26H54NO7P	1-Stearoyl-sn-glycero-3-phosphocholine	1-硬脂酰-SN-甘油-3-磷酰胆碱	Lipids	脂质	LPC	溶血磷脂酰胆碱	19420-57-6	A	204000	256000	88000	39600	78500	128000	162000	68400	94800
pmb0864	2	C19H40NO7P	LysoPE 14:0	溶血磷脂酰乙醇胺 14:0	Lipids	脂质	LPE	溶血磷脂酰乙醇胺	-	A	471000	577000	284000	145000	194000	285000	364000	169000	195000
pmb0876	2	C21H44NO7P	LysoPE 16:0	溶血磷脂酰乙醇胺 16:0	Lipids	脂质	LPE	溶血磷脂酰乙醇胺	53862-35-4	A	819000	1110000	351000	129000	213000	340000	598000	140000	293000
pmb2406	2	C25H52NO7P	LysoPC 17:0	溶血磷脂酰胆碱 17:0	Lipids	脂质	LPC	溶血磷脂酰胆碱	-	A	34100	37900	16200	9740	17400	17200	21300	10900	10900
pmd0160	2	C21H44NO7P	LysoPE 16:0(2n isomer)	溶血磷脂酰乙醇胺 16:0(2n异构)	Lipids	脂质	LPE	溶血磷脂酰乙醇胺	-	A	893000	1240000	406000	138000	241000	426000	613000	164000	307000
pmp001286	2	C26H54NO7P	LysoPC(18:0)	溶血磷脂酰胆碱(18:0)	Lipids	脂质	LPC	溶血磷脂酰胆碱	-	A	167000	208000	69200	32800	60200	98100	140000	65900	79300
mws0582	3	C11H19N3O6S	S-(methyl)glutathione	S-甲基谷胱甘肽	Amino acids and derivatives	氨基酸及其衍生物	Amino acids and derivatives	氨基酸及其衍生物	2922-56-7	A	10200	11200	21000	26300	26600	32700	18600	33100	20900
pmb0423	3	C10H10O4	Hydroxy-methoxycinnamate	反式-4-羟基-3-甲氧基肉桂酸	Phenolic acids	酚酸类	Phenolic acids	酚酸类	-	B	2170	3970	1010	4810	3970	5810	4530	5550	5710
mws0847	3	C6H7N5	1-Methyladenine	1-甲基腺嘌呤	Nucleotides and derivatives	核苷酸及其衍生物	Nucleotides and derivatives	核苷酸及其衍生物	5142-22-3	A	197000	107000	283000	759000	652000	399000	293000	253000	276000
mws0089	3	C21H20O11	Kaempferol 7-O-glucosdie	山奈酚 7-O-葡萄糖苷	Flavonoids	黄酮	Flavonols	黄酮醇	16290-07-6	A	2970	6530	3900	12800	2000	24800	14300	14900	17900
mws0913	3	C21H20O11	Trifolin	三叶豆甙	Flavonoids	黄酮	Flavonols	黄酮醇	23627-87-4	B	3490	9410	10400	23300	10100	20400	11300	17800	15800
pmn001697	3	C21H18O11	Apigenin-7-O-β-D-glucuronide	芹菜素-7-O-β-D-葡萄糖苷	Flavonoids	黄酮	Flavonoid	黄酮	-	B	22400	26100	20700	80800	33900	69800	39400	41500	76000
mws0275	3	C4H6O5	L-(-)-Malic acid	L-(-)-苹果酸	Organic acids	有机酸	Organic acids	有机酸	636-61-3	A	1500000	2200000	6060000	9720000	18600000	10300000	11400000	6370000	9850000
mws0520	4	C11H13NO4	N-Acetyl-L-tyrosine	N-乙酰-L-酪氨酸	Amino acids and derivatives	氨基酸及其衍生物	Amino acids and derivatives	氨基酸及其衍生物	537-55-3	A	84700	81200	107000	32700	42600	67100	25300	53700	27700
pme2566	4	C8H14N2O5	(5-L-Glutamyl)-L-amino acid	5-L-谷氨酰-L-丙氨酸	Amino acids and derivatives	氨基酸及其衍生物	Amino acids and derivatives	氨基酸及其衍生物	5875-41-2	A	23300	15900	15400	15300	8990	14200	10700	5610	10000
pmb2940	4	C17H22O10	1-O-β-D-Glucopyranosyl sinapate	芥子酸吡喃葡萄糖酯	Phenolic acids	酚酸类	Phenolic acids	酚酸类	78185-48-5	B	41500	78600	56400	5330	71400	8410	973	2070	970
pmn001564	4	C25H30O11	Shomaside E	[4-(2-羟乙基)-3-甲氧基苯基](E)-3-[3-甲氧基-4-[(2s,3r,4s,5r,6r)-3,4,5-三羟基-6-(羟甲基)氧-2-基]氧基苯基]丙-2-烯酸盐	Phenolic acids	酚酸类	Phenolic acids	酚酸类	-	B	154000	93500	123000	64900	117000	53400	9490	10700	25300
pmn001671	4	C23H32O15	β-D-Furanofructosyl-α-D-(6-mustard acyl)glucoside	β-D-呋喃果糖基-α-D-(6-芥子酰基)葡萄糖苷	Phenolic acids	酚酸类	Phenolic acids	酚酸类	-	B	23300	25500	24200	13900	9480	10900	3810	11100	5270
pmn001672	4	C23H32O15	β-D-Furanofructosyl-α-D-(3-mustard acyl)glucoside	β-D-呋喃果糖基-α-D-(3-芥子酰基)葡萄糖苷	Phenolic acids	酚酸类	Phenolic acids	酚酸类	-	B	14700	16200	18400	12300	6860	8950	6030	7210	6620
mws1060	4	C10H12N4O5	9-(β-D-Arabinofuranosyl)hypoxanthine	9-(β-D-呋喃阿糖)次黄嘌呤	Nucleotides and derivatives	核苷酸及其衍生物	Nucleotides and derivatives	核苷酸及其衍生物	7013-16-3	B	193000	395000	342000	55800	242000	175000	21600	29600	15800
pme1173	4	C5H4N4O	Allopurinol	别嘌呤醇	Nucleotides and derivatives	核苷酸及其衍生物	Nucleotides and derivatives	核苷酸及其衍生物	315-30-0	A	30800	54300	39600	8220	35900	22400	2650	4110	1560
pme3350	4	C10H13N5O5	8-Hydroxy-2-deoxyguanosine	8-羟基-2-脱氧鸟苷	Nucleotides and derivatives	核苷酸及其衍生物	Nucleotides and derivatives	核苷酸及其衍生物	88847-89-6	A	3030	1950	3700	1670	1390	3130	1300	2130	849
pme3967	4	C12H17N5O5	2-(Dimethylamino)guanosine	二甲基氨基鸟苷	Nucleotides and derivatives	核苷酸及其衍生物	Nucleotides and derivatives	核苷酸及其衍生物	2140-67-2	A	475000	1350000	898000	302000	430000	877000	386000	368000	226000
pme3705	4	C6H10O7	D-Glucoronic acid	D-葡萄糖醛酸	Others	其它类	Saccharides and Alcohols	糖及醇类	6556/12/3	A	4270000	2890000	3050000	1660000	3240000	1630000	168000	125000	139000
mws0146	4	C7H7NO2	Nicotinic Acid Methyl Ester(Methyl Nicotinate)	烟酸甲酯	Alkaloids	生物碱	Alkaloids	生物碱	93-60-7	B	581000	1060000	843000	292000	481000	219000	11300	18400	12000
pmp001279	4	C21H48N3O9P	Bis(N,N-diethylethanaminium)-2-acetamido-1,5-anhydro-2-deoxy-1-[-hydroxy(phosphonato)methyl]-D-glucitol	双(N,N-二乙基乙胺基)-2-乙酰氨基-1,5-无水-2-脱氧-1-[-羟基(磷酸)甲基]-D-葡萄糖醇	Alkaloids	生物碱	Alkaloids	生物碱	-	A	316000	362000	193000	130000	172000	229000	165000	113000	127000
pmp001052	4	C17H26O10	Penstemonoside	甲基(1r,4ar,5s,7s,7as)-5-羟基-7-甲基-1-[(2s,3r,4s,5s,6r)-3,4,5-三羟基-6-(羟甲基)氧-2-基]氧基-1,4a,5,6,7,7a-六氢环戊烷[c]吡喃-4-羧酸盐	Terpenoids	萜类	Monoterpenoids	倍萜	81203-56-7	B	75600	110000	105000	33400	32400	37700	11800	9250	15800
mws0206	4	C4H8O3	(S)-2-Hydroxybutanoicacid	(S)-2-羟基丁酸	Organic acids	有机酸	Organic acids	有机酸	3347-90-8	A	77300	179000	94500	40600	74200	69000	605	980	666
mws1189	4	C6H10O7	D-Galacturonic acid(Gal A)	α-D-半乳糖醛酸	Organic acids	有机酸	Organic acids	有机酸	91510-62-2	B	3610000	2420000	2820000	1480000	2760000	1430000	132000	132000	124000
pme2049	4	C4H8O3	2-Hydroxybutanoic acid	2-羟基丁酸	Organic acids	有机酸	Organic acids	有机酸	600-15-7	A	94600	223000	106000	60600	100000	86900	918	2960	579
pmb0149	4	C21H34O4	MAG(18:4)isomer1	单酰甘油酯(酰基 18:4)异构1	Lipids	脂质	Glycerol ester	甘油酯	-	A	63600	64900	51500	34500	27300	53100	17800	16200	13900
pmb0767	4	C18H39NO2	D-erythro-Dihydrosphingosine	D-赤式-二氢鞘氨醇	Lipids	脂质	Sphingolipids	鞘脂	764-22-7	A	33100	24000	24600	15400	14300	23500	11000	6590	8440
pmb1562	4	C21H34O4	MAG(18:4)isomer3	单酰甘油酯(酰基 18:4)异构3	Lipids	脂质	Glycerol ester	甘油酯	-	A	226000	222000	266000	177000	147000	197000	87400	76000	68000
pme1286	5	C14H20N6O5S	S-(5'-Adenosy)-L-homocysteine	S-(5-腺苷)-L-高半胱氨酸	Amino acids and derivatives	氨基酸及其衍生物	Amino acids and derivatives	氨基酸及其衍生物	979-92-0	B	643000	654000	462000	310000	515000	661000	26200	28300	40800
Li512115	5	C25H24O12	3,4-Dicaffeoylquinic acid	3,4-二甲酰奎宁酸	Phenolic acids	酚酸类	Phenolic acids	酚酸类	14534-61-3	B	36900	50900	39800	27700	54400	28900	7780	13300	11200
pmb1587	5	C13H18O2	4-Hydroxy-3,5-diisopropylbenzaldehyde	4-羟基-3,5-二异丙基苯甲醛	Phenolic acids	酚酸类	Phenolic acids	酚酸类	10537-86-7	B	50400	70100	72000	37100	48600	71800	22300	36500	26700
pme0241	5	C7H6O2	Benzoic acid	苯甲酸	Phenolic acids	酚酸类	Phenolic acids	酚酸类	65-85-0	A	217000	162000	161000	185000	160000	206000	48200	35900	44100
pmn001382	5	C25H24O12	Isochlorogenic acid A	异绿原酸 A	Phenolic acids	酚酸类	Phenolic acids	酚酸类	2450-53-5	B	37900	43800	31700	22400	55300	23200	8020	20500	12100
pmn001384	5	C25H24O12	Isochlorogenic acid C	异绿原酸 C	Phenolic acids	酚酸类	Phenolic acids	酚酸类	57378-72-0	B	33100	48400	37100	19100	50300	27300	6740	17600	17400
pme0033	5	C5H4N4O	Hypoxanthine	次黄嘌呤	Nucleotides and derivatives	核苷酸及其衍生物	Nucleotides and derivatives	核苷酸及其衍生物	68-94-0	A	9910	7840	12500	6880	10800	13000	3110	2600	1870
pme0230	5	C10H13N5O4	Adenosine	腺苷	Nucleotides and derivatives	核苷酸及其衍生物	Nucleotides and derivatives	核苷酸及其衍生物	58-61-7	A	3990000	5240000	4860000	3610000	3420000	6550000	1570000	2010000	1840000
pme3961	5	C10H13N5O3	Deoxyadenosine	2-脱氧腺苷	Nucleotides and derivatives	核苷酸及其衍生物	Nucleotides and derivatives	核苷酸及其衍生物	958-09-8	B	20000	22600	23000	15000	21200	33700	7470	8400	11200
pmb0622	5	C27H30O16	C-Hexosyl-luteolin O-hexoside	C-己糖基木犀草素 O-己糖苷	Flavonoids	黄酮	Flavonoid carbonoside	黄酮碳糖苷	-	B	67900	65500	69800	45700	76800	44900	5560	14500	2000
pmb0624	5	C27H30O16	6-C-Hexosyl-luteolin O-hexoside	6-C-己糖基-木犀草素 O-己糖苷	Flavonoids	黄酮	Flavonoid carbonoside	黄酮碳糖苷	-	B	31400	38600	42000	19400	41000	26500	5290	10700	2100
pmb2957	5	C24H18O10	Cyanidin O-syringic acid	矢车菊素 O-丁香酸	Flavonoids	黄酮	Anthocyanins	花青素	-	B	8780	10400	9070	9160	14400	5520	4570	1920	3920
pmp000985	5	C32H38O16	Hexandraside E	己烷醛 E	Flavonoids	黄酮	Flavonols	黄酮醇	139955-75-2	B	10700	9040	10600	3150	11500	7600	1060	1250	1330
mws0232	5	C17H20N4O6	Riboflavin	核黄素	Others	其它类	Vitamin	维生素	83-88-5	B	631000	579000	642000	218000	884000	344000	74800	73900	65700
mws2104	5	C7H14O6	D-Pinitol	D-松醇	Others	其它类	Others	其它	10284-63-6	B	28600	27200	27200	20300	30500	17400	5240	9490	5890
mws4008	5	C16H26O2	Sclareolide	香紫苏内酯	Others	其它类	Others	其它	564-20-5	B	39900	36400	35800	30400	28500	26000	3480	6500	4700
pme0490	5	C6H5NO2	Nicotinic acid	烟酸	Others	其它类	Vitamin	维生素	59-67-6	B	755000	315000	586000	122000	940000	130000	49700	56300	55200
pmp000311	5	C27H36O14	Ara-4'-O-β-D-glucosyl-5-O-methylvisamminolB	阿拉伯糖-4’-O-β-D-葡萄糖基-5-O-甲基齿阿米醇B	Others	其它类	Others	其它	-	B	82900	66700	96100	46500	106000	86300	9820	29900	4200
mws1478	5	C10H14N2	Nicotine	尼古丁	Alkaloids	生物碱	Alkaloids	生物碱	1954/11/5	A	4300000	3720000	2790000	2880000	3670000	4480000	2050000	901000	2150000
pmb0492	5	C34H37N3O6	N',N'',N'''-p-Coumaroyl-cinnamoyl-caffeoyl spermidine	N',N'',N'''-对香豆酰阿魏酰咖啡酰亚精胺	Alkaloids	生物碱	Phenolamine	酚胺	-	B	113000	187000	138000	126000	80300	277000	35100	58000	45500
pme2812	5	C13H16N2O3	6-Hydroxymelatonin	6-羟基褪黑素	Alkaloids	生物碱	Alkaloids	生物碱	2208-41-5	B	75800	73600	70400	66700	73000	99100	2170	2700	2500
pmp000142	5	C27H45NO4	Verticine N-oxide	贝母甲素 氮氧化物	Alkaloids	生物碱	Steroid alkaloids	甾体类生物碱	-	B	2170000	1630000	1230000	1430000	864000	2070000	468000	525000	1360000
mws0341	5	C6H12O3	(S)-(-)-2-Hydroxyisocaproic acid	羟基异己酸乙酯	Organic acids	有机酸	Organic acids	有机酸	13748-90-8	A	80600	137000	87700	71100	57500	179000	14300	22200	18000
mws0574	5	C4H8O3	α-Hydroxyisobutyric acid	α-羟基异丁酸	Organic acids	有机酸	Organic acids	有机酸	594-61-6	A	113000	265000	125000	66100	189000	128000	3070	2150	1100
mws0576	5	C4H8O3	3-Hydroxybutyrate	3-羟基丁酸	Organic acids	有机酸	Organic acids	有机酸	300-85-6	A	6540000	12500000	7580000	2760000	14100000	3850000	290000	237000	346000
mws0972	5	C6H12O3	5-Hydroxyhexanoic acid	5-羟基己酸	Organic acids	有机酸	Organic acids	有机酸	185956-02-9	A	85500	60300	59600	49900	59900	61700	9560	18300	11300
mws1213	5	C6H10O7	Aldehydo-D-galacturonate	半乳糖醛酸酯	Organic acids	有机酸	Organic acids	有机酸	685-73-4	A	4150000	2820000	2910000	1510000	3280000	1970000	166000	139000	144000
pme0295	5	C6H11NO3	4-Acetamidobutyric acid	4-乙酰氨基丁酸	Organic acids	有机酸	Organic acids	有机酸	3025-96-5	A	1800000	1510000	1330000	1010000	1120000	1450000	515000	320000	427000
pmb0287	5	C21H34O4	MAG(18:4)isomer2	单酰甘油酯(酰基 18:4)异构2	Lipids	脂质	Glycerol ester	甘油酯	-	A	14000	4520	8440	7570	14600	6510	5560	1680	2930
pmb1656	5	C21H36O4	MAG(18:3)isomer4	单酰甘油酯(酰基 18:3)异构4	Lipids	脂质	Glycerol ester	甘油酯	-	A	1020000	965000	1040000	970000	846000	862000	335000	364000	367000
pmn001691	5	C18H32O5	9,12,13-Trihyroxy-10,15-octadecadienoic acid	9,12,13-三羟基-10,15-十八二烯酸	Lipids	脂质	Free fatty acids	游离脂肪酸	-	A	57200	41100	53300	29100	24800	77400	7090	8670	8340
mws0219	6	C4H7NO4	L-AsparticAcid	L-天冬氨酸	Amino acids and derivatives	氨基酸及其衍生物	Amino acids and derivatives	氨基酸及其衍生物	56-84-8	A	7330000	8020000	6960000	8220000	3860000	5300000	12500000	12500000	14900000
pme2602	6	C3H8NO6P	O-Phospho-L-serine	O-磷酸-L-丝氨酸	Amino acids and derivatives	氨基酸及其衍生物	Amino acids and derivatives	氨基酸及其衍生物	407-41-0	A	5030	9250	9490	10100	2870	5050	24600	10700	8800
mws0180	6	C7H6O4	2,5-Dihydroxybenzoic acid	龙胆酸；2,5-二羟基苯甲酸	Phenolic acids	酚酸类	Phenolic acids	酚酸类	490-79-9	B	31800	41000	31400	15700	7420	31800	24900	60300	93700
mws2367	6	C14H20O7	Salidroside	红景天苷	Phenolic acids	酚酸类	Phenolic acids	酚酸类	10338-51-9	B	6770	4740	5270	2850	2320	3400	6640	8920	9090
pmn001528	6	C28H18O17	"Tetragallic Acid(3""-O-galloyl-4""-O-galloyl-4-O-galloyl-galloyl acid)"	四没食子酸	Phenolic acids	酚酸类	Phenolic acids	酚酸类	-	B	1290	4000	1610	2830	1230	1190	2750	4320	4450
mws0059	6	C27H30O16	Rutin	芦丁	Flavonoids	黄酮	Flavonols	黄酮醇	153-18-4	B	13100	10900	20600	15200	19800	15000	28700	21300	45400
mws0072	6	C21H20O10	Apigenin 5-O-glucoside	芹菜素 5-O-葡萄糖苷	Flavonoids	黄酮	Flavonoid	黄酮	28757-27-9	B	8250	11000	9420	6740	9560	5660	30800	18400	17000
mws0183	6	C7H6O4	Protocatechuic acid	原儿茶酸	Flavonoids	黄酮	Flavanols	黄烷醇类	99-50-3	A	40500	16100	26700	19100	44200	17900	52500	54300	98600
pmb0665	6	C27H30O16	Luteolin 8-C-hexosyl-O-hexoside	木犀草素 8-C-己糖苷-O-己糖苷	Flavonoids	黄酮	Flavonoid	黄酮	-	B	1820	2930	5820	8640	9860	9840	15300	9130	19000
pmb0672	6	C37H38O18	6-C-Hexosyl-apigenin O-feruloylhexoside	6-C-己糖基-芹菜素 O-阿魏酰己糖苷	Flavonoids	黄酮	Flavonoid carbonoside	黄酮碳糖苷	-	B	41300	33300	24800	68500	33700	45500	46400	60300	100000
pmn001583	6	C27H30O16	Bioquercetin	槲皮素-3-O-刺槐甙	Flavonoids	黄酮	Flavonols	黄酮醇	52525-35-6	B	21600	16000	30600	24700	24300	19100	48200	29000	63500
pmp001309	6	C21H20O12	6-Hydroxykaempferol-7-O-glucoside	6-羟基山奈酚-7-O-葡萄糖苷	Flavonoids	黄酮	Flavonols	黄酮醇	-	A	13800	12300	18600	41100	33100	43000	73900	48500	82400
YC512119	6	C18H39NO3	Phytosphingosine	鞘胺醇	Others	其它类	Others	其它	554-62-1	A	8400000	11100000	8470000	17400000	11600000	28900000	41300000	46900000	48200000
mws1580	6	C20H27NO11	Amygdalin	苦杏仁苷	Alkaloids	生物碱	Alkaloids	生物碱	29883-15-6	B	2400	2700	2820	2030	5210	4180	8260	4320	4120
pmp001274	6	C28H48NO7P	2-Hydroxy-5,8,11,14,17-icosapentaenoyloxy ]propyl-2-(trimethylammonio)ethyl phosphate	2-羟基-5,8,11,14,17-二十烷氧基]丙基-2-(三甲铵)磷酸乙酯	Alkaloids	生物碱	Alkaloids	生物碱	-	A	46500	36500	26900	45400	104000	39200	127000	69200	75700
mws1526	6	C16H22O9	Sweroside	獐牙菜苷	Terpenoids	萜类	Sesquiterpenoids	倍半萜	14215-86-2	B	163000	165000	166000	254000	159000	186000	347000	340000	323000
pmb0889	6	C18H30O2	Punicic acid	石榴酸	Lipids	脂质	Free fatty acids	游离脂肪酸	544-72-9	A	433000	271000	407000	378000	502000	376000	1000000	694000	777000
pmb2778	6	C18H32O3	9,10-EODE	9,10-环氧十八碳二烯酸	Lipids	脂质	Free fatty acids	游离脂肪酸	65167-83-1	A	183000	106000	156000	151000	184000	153000	477000	259000	396000
pmb2799	6	C18H32O3	12,13-EODE	12,13-环氧十八碳二烯酸	Lipids	脂质	Free fatty acids	游离脂肪酸	6799-85-5	A	7100	4120	5930	8320	6990	5660	15200	10500	13100
pmp001250	6	C26H51NO7P+	PC(18:2)	磷脂酰胆碱(18:2)	Lipids	脂质	PC	磷脂酰胆碱	-	A	6960000	5570000	3660000	6340000	14400000	5270000	20100000	9640000	10900000
pmp001251	6	C26H51NO7P+	PC(18:2)isomer	磷脂酰胆碱(18:2)异构体	Lipids	脂质	PC	磷脂酰胆碱	-	A	6960000	5300000	3540000	6060000	14100000	5350000	19400000	9400000	10700000
pmp001273	6	C26H50NO7P	LysoPC(18:2)	溶血磷脂酰胆碱(18:2)	Lipids	脂质	LPC	溶血磷脂酰胆碱	-	A	6960000	5580000	3680000	6530000	14200000	5410000	20000000	9840000	10800000

## Sheet: Sheet2
Table S7 kmeans-group of DAMs
Index	Group	Formula	Compounds	物质	Class I	物质一级分类	Class II	物质二级分类	CAS	Level	CK-1	CK-2	CK-3	1-MCP2h-1	1-MCP2h-2	1-MCP2h-3	1-MCP16h-1	1-MCP16h-2	1-MCP16h-3
mws0520	4	C11H13NO4	N-Acetyl-L-tyrosine	N-乙酰-L-酪氨酸	Amino acids and derivatives	氨基酸及其衍生物	Amino acids and derivatives	氨基酸及其衍生物	537-55-3	A	84700	81200	107000	32700	42600	67100	25300	53700	27700
pme2566	4	C8H14N2O5	(5-L-Glutamyl)-L-amino acid	5-L-谷氨酰-L-丙氨酸	Amino acids and derivatives	氨基酸及其衍生物	Amino acids and derivatives	氨基酸及其衍生物	5875-41-2	A	23300	15900	15400	15300	8990	14200	10700	5610	10000
pmb2940	4	C17H22O10	1-O-β-D-Glucopyranosyl sinapate	芥子酸吡喃葡萄糖酯	Phenolic acids	酚酸类	Phenolic acids	酚酸类	78185-48-5	B	41500	78600	56400	5330	71400	8410	973	2070	970
pmn001564	4	C25H30O11	Shomaside E	[4-(2-羟乙基)-3-甲氧基苯基](E)-3-[3-甲氧基-4-[(2s,3r,4s,5r,6r)-3,4,5-三羟基-6-(羟甲基)氧-2-基]氧基苯基]丙-2-烯酸盐	Phenolic acids	酚酸类	Phenolic acids	酚酸类	-	B	154000	93500	123000	64900	117000	53400	9490	10700	25300
pmn001671	4	C23H32O15	β-D-Furanofructosyl-α-D-(6-mustard acyl)glucoside	β-D-呋喃果糖基-α-D-(6-芥子酰基)葡萄糖苷	Phenolic acids	酚酸类	Phenolic acids	酚酸类	-	B	23300	25500	24200	13900	9480	10900	3810	11100	5270
pmn001672	4	C23H32O15	β-D-Furanofructosyl-α-D-(3-mustard acyl)glucoside	β-D-呋喃果糖基-α-D-(3-芥子酰基)葡萄糖苷	Phenolic acids	酚酸类	Phenolic acids	酚酸类	-	B	14700	16200	18400	12300	6860	8950	6030	7210	6620
mws1060	4	C10H12N4O5	9-(β-D-Arabinofuranosyl)hypoxanthine	9-(β-D-呋喃阿糖)次黄嘌呤	Nucleotides and derivatives	核苷酸及其衍生物	Nucleotides and derivatives	核苷酸及其衍生物	7013-16-3	B	193000	395000	342000	55800	242000	175000	21600	29600	15800
pme1173	4	C5H4N4O	Allopurinol	别嘌呤醇	Nucleotides and derivatives	核苷酸及其衍生物	Nucleotides and derivatives	核苷酸及其衍生物	315-30-0	A	30800	54300	39600	8220	35900	22400	2650	4110	1560
pme3350	4	C10H13N5O5	8-Hydroxy-2-deoxyguanosine	8-羟基-2-脱氧鸟苷	Nucleotides and derivatives	核苷酸及其衍生物	Nucleotides and derivatives	核苷酸及其衍生物	88847-89-6	A	3030	1950	3700	1670	1390	3130	1300	2130	849
pme3967	4	C12H17N5O5	2-(Dimethylamino)guanosine	二甲基氨基鸟苷	Nucleotides and derivatives	核苷酸及其衍生物	Nucleotides and derivatives	核苷酸及其衍生物	2140-67-2	A	475000	1350000	898000	302000	430000	877000	386000	368000	226000
pme3705	4	C6H10O7	D-Glucoronic acid	D-葡萄糖醛酸	Others	其它类	Saccharides and Alcohols	糖及醇类	6556/12/3	A	4270000	2890000	3050000	1660000	3240000	1630000	168000	125000	139000
mws0146	4	C7H7NO2	Nicotinic Acid Methyl Ester(Methyl Nicotinate)	烟酸甲酯	Alkaloids	生物碱	Alkaloids	生物碱	93-60-7	B	581000	1060000	843000	292000	481000	219000	11300	18400	12000
pmp001279	4	C21H48N3O9P	Bis(N,N-diethylethanaminium)-2-acetamido-1,5-anhydro-2-deoxy-1-[-hydroxy(phosphonato)methyl]-D-glucitol	双(N,N-二乙基乙胺基)-2-乙酰氨基-1,5-无水-2-脱氧-1-[-羟基(磷酸)甲基]-D-葡萄糖醇	Alkaloids	生物碱	Alkaloids	生物碱	-	A	316000	362000	193000	130000	172000	229000	165000	113000	127000
pmp001052	4	C17H26O10	Penstemonoside	甲基(1r,4ar,5s,7s,7as)-5-羟基-7-甲基-1-[(2s,3r,4s,5s,6r)-3,4,5-三羟基-6-(羟甲基)氧-2-基]氧基-1,4a,5,6,7,7a-六氢环戊烷[c]吡喃-4-羧酸盐	Terpenoids	萜类	Monoterpenoids	倍萜	81203-56-7	B	75600	110000	105000	33400	32400	37700	11800	9250	15800
mws0206	4	C4H8O3	(S)-2-Hydroxybutanoicacid	(S)-2-羟基丁酸	Organic acids	有机酸	Organic acids	有机酸	3347-90-8	A	77300	179000	94500	40600	74200	69000	605	980	666
mws1189	4	C6H10O7	D-Galacturonic acid(Gal A)	α-D-半乳糖醛酸	Organic acids	有机酸	Organic acids	有机酸	91510-62-2	B	3610000	2420000	2820000	1480000	2760000	1430000	132000	132000	124000
pme2049	4	C4H8O3	2-Hydroxybutanoic acid	2-羟基丁酸	Organic acids	有机酸	Organic acids	有机酸	600-15-7	A	94600	223000	106000	60600	100000	86900	918	2960	579
pmb0149	4	C21H34O4	MAG(18:4)isomer1	单酰甘油酯(酰基 18:4)异构1	Lipids	脂质	Glycerol ester	甘油酯	-	A	63600	64900	51500	34500	27300	53100	17800	16200	13900
pmb0767	4	C18H39NO2	D-erythro-Dihydrosphingosine	D-赤式-二氢鞘氨醇	Lipids	脂质	Sphingolipids	鞘脂	764-22-7	A	33100	24000	24600	15400	14300	23500	11000	6590	8440
pmb1562	4	C21H34O4	MAG(18:4)isomer3	单酰甘油酯(酰基 18:4)异构3	Lipids	脂质	Glycerol ester	甘油酯	-	A	226000	222000	266000	177000	147000	197000	87400	76000	68000
pme1286	5	C14H20N6O5S	S-(5'-Adenosy)-L-homocysteine	S-(5-腺苷)-L-高半胱氨酸	Amino acids and derivatives	氨基酸及其衍生物	Amino acids and derivatives	氨基酸及其衍生物	979-92-0	B	643000	654000	462000	310000	515000	661000	26200	28300	40800
Li512115	5	C25H24O12	3,4-Dicaffeoylquinic acid	3,4-二甲酰奎宁酸	Phenolic acids	酚酸类	Phenolic acids	酚酸类	14534-61-3	B	36900	50900	39800	27700	54400	28900	7780	13300	11200
pmb1587	5	C13H18O2	4-Hydroxy-3,5-diisopropylbenzaldehyde	4-羟基-3,5-二异丙基苯甲醛	Phenolic acids	酚酸类	Phenolic acids	酚酸类	10537-86-7	B	50400	70100	72000	37100	48600	71800	22300	36500	26700
pme0241	5	C7H6O2	Benzoic acid	苯甲酸	Phenolic acids	酚酸类	Phenolic acids	酚酸类	65-85-0	A	217000	162000	161000	185000	160000	206000	48200	35900	44100
pmn001382	5	C25H24O12	Isochlorogenic acid A	异绿原酸 A	Phenolic acids	酚酸类	Phenolic acids	酚酸类	2450-53-5	B	37900	43800	31700	22400	55300	23200	8020	20500	12100
pmn001384	5	C25H24O12	Isochlorogenic acid C	异绿原酸 C	Phenolic acids	酚酸类	Phenolic acids	酚酸类	57378-72-0	B	33100	48400	37100	19100	50300	27300	6740	17600	17400
pme0033	5	C5H4N4O	Hypoxanthine	次黄嘌呤	Nucleotides and derivatives	核苷酸及其衍生物	Nucleotides and derivatives	核苷酸及其衍生物	68-94-0	A	9910	7840	12500	6880	10800	13000	3110	2600	1870
pme0230	5	C10H13N5O4	Adenosine	腺苷	Nucleotides and derivatives	核苷酸及其衍生物	Nucleotides and derivatives	核苷酸及其衍生物	58-61-7	A	3990000	5240000	4860000	3610000	3420000	6550000	1570000	2010000	1840000
pme3961	5	C10H13N5O3	Deoxyadenosine	2-脱氧腺苷	Nucleotides and derivatives	核苷酸及其衍生物	Nucleotides and derivatives	核苷酸及其衍生物	958-09-8	B	20000	22600	23000	15000	21200	33700	7470	8400	11200
pmb0622	5	C27H30O16	C-Hexosyl-luteolin O-hexoside	C-己糖基木犀草素 O-己糖苷	Flavonoids	黄酮	Flavonoid carbonoside	黄酮碳糖苷	-	B	67900	65500	69800	45700	76800	44900	5560	14500	2000
pmb0624	5	C27H30O16	6-C-Hexosyl-luteolin O-hexoside	6-C-己糖基-木犀草素 O-己糖苷	Flavonoids	黄酮	Flavonoid carbonoside	黄酮碳糖苷	-	B	31400	38600	42000	19400	41000	26500	5290	10700	2100
pmb2957	5	C24H18O10	Cyanidin O-syringic acid	矢车菊素 O-丁香酸	Flavonoids	黄酮	Anthocyanins	花青素	-	B	8780	10400	9070	9160	14400	5520	4570	1920	3920
pmp000985	5	C32H38O16	Hexandraside E	己烷醛 E	Flavonoids	黄酮	Flavonols	黄酮醇	139955-75-2	B	10700	9040	10600	3150	11500	7600	1060	1250	1330
mws0232	5	C17H20N4O6	Riboflavin	核黄素	Others	其它类	Vitamin	维生素	83-88-5	B	631000	579000	642000	218000	884000	344000	74800	73900	65700
mws2104	5	C7H14O6	D-Pinitol	D-松醇	Others	其它类	Others	其它	10284-63-6	B	28600	27200	27200	20300	30500	17400	5240	9490	5890
mws4008	5	C16H26O2	Sclareolide	香紫苏内酯	Others	其它类	Others	其它	564-20-5	B	39900	36400	35800	30400	28500	26000	3480	6500	4700
pme0490	5	C6H5NO2	Nicotinic acid	烟酸	Others	其它类	Vitamin	维生素	59-67-6	B	755000	315000	586000	122000	940000	130000	49700	56300	55200
pmp000311	5	C27H36O14	Ara-4'-O-β-D-glucosyl-5-O-methylvisamminolB	阿拉伯糖-4’-O-β-D-葡萄糖基-5-O-甲基齿阿米醇B	Others	其它类	Others	其它	-	B	82900	66700	96100	46500	106000	86300	9820	29900	4200
mws1478	5	C10H14N2	Nicotine	尼古丁	Alkaloids	生物碱	Alkaloids	生物碱	1954/11/5	A	4300000	3720000	2790000	2880000	3670000	4480000	2050000	901000	2150000
pmb0492	5	C34H37N3O6	N',N'',N'''-p-Coumaroyl-cinnamoyl-caffeoyl spermidine	N',N'',N'''-对香豆酰阿魏酰咖啡酰亚精胺	Alkaloids	生物碱	Phenolamine	酚胺	-	B	113000	187000	138000	126000	80300	277000	35100	58000	45500
pme2812	5	C13H16N2O3	6-Hydroxymelatonin	6-羟基褪黑素	Alkaloids	生物碱	Alkaloids	生物碱	2208-41-5	B	75800	73600	70400	66700	73000	99100	2170	2700	2500
pmp000142	5	C27H45NO4	Verticine N-oxide	贝母甲素 氮氧化物	Alkaloids	生物碱	Steroid alkaloids	甾体类生物碱	-	B	2170000	1630000	1230000	1430000	864000	2070000	468000	525000	1360000
mws0341	5	C6H12O3	(S)-(-)-2-Hydroxyisocaproic acid	羟基异己酸乙酯	Organic acids	有机酸	Organic acids	有机酸	13748-90-8	A	80600	137000	87700	71100	57500	179000	14300	22200	18000
mws0574	5	C4H8O3	α-Hydroxyisobutyric acid	α-羟基异丁酸	Organic acids	有机酸	Organic acids	有机酸	594-61-6	A	113000	265000	125000	66100	189000	128000	3070	2150	1100
mws0576	5	C4H8O3	3-Hydroxybutyrate	3-羟基丁酸	Organic acids	有机酸	Organic acids	有机酸	300-85-6	A	6540000	12500000	7580000	2760000	14100000	3850000	290000	237000	346000
mws0972	5	C6H12O3	5-Hydroxyhexanoic acid	5-羟基己酸	Organic acids	有机酸	Organic acids	有机酸	185956-02-9	A	85500	60300	59600	49900	59900	61700	9560	18300	11300
mws1213	5	C6H10O7	Aldehydo-D-galacturonate	半乳糖醛酸酯	Organic acids	有机酸	Organic acids	有机酸	685-73-4	A	4150000	2820000	2910000	1510000	3280000	1970000	166000	139000	144000
pme0295	5	C6H11NO3	4-Acetamidobutyric acid	4-乙酰氨基丁酸	Organic acids	有机酸	Organic acids	有机酸	3025-96-5	A	1800000	1510000	1330000	1010000	1120000	1450000	515000	320000	427000
pmb0287	5	C21H34O4	MAG(18:4)isomer2	单酰甘油酯(酰基 18:4)异构2	Lipids	脂质	Glycerol ester	甘油酯	-	A	14000	4520	8440	7570	14600	6510	5560	1680	2930
pmb1656	5	C21H36O4	MAG(18:3)isomer4	单酰甘油酯(酰基 18:3)异构4	Lipids	脂质	Glycerol ester	甘油酯	-	A	1020000	965000	1040000	970000	846000	862000	335000	364000	367000
pmn001691	5	C18H32O5	9,12,13-Trihyroxy-10,15-octadecadienoic acid	9,12,13-三羟基-10,15-十八二烯酸	Lipids	脂质	Free fatty acids	游离脂肪酸	-	A	57200	41100	53300	29100	24800	77400	7090	8670	8340
