# Supplementary material for: Metabolomic and Transcriptomic Profiling Provide Novel Insights into Fruit Ripening and Ripening Disorder Caused by 1-MCP Treatments in Papaya
Source: Int J Mol Sci. 2021 Jan 18;22(2):916. doi: 10.3390/ijms22020916 (PMC7831311; doi:10.3390/ijms22020916)
Supplement: Supplementary file 1 [file ijms-22-00916-s001.zip › Supplementary Materials/Table S8.xlsx]

## Sheet: Sheet1
Table S8 Correlation analysis of the DEGs and DAMs in quadrant 3 and 7
geneID	logFC	KEGG_annotation	metaID	logFC	meta_Compounds	PCC	PCCP	ninequadrants
C.papaya_newGene_1216	-2.27434	--	Li512115	-1.78185	3,4-Dicaffeoylquinic acid	0.808	0.00846937	7
C.papaya_newGene_1342	-1.39705	--	Li512115	-1.78185	3,4-Dicaffeoylquinic acid	0.9	0.000946025	7
C.papaya_newGene_2399	-1.45287	--	Li512115	-1.78185	3,4-Dicaffeoylquinic acid	0.907	0.000736302	7
C.papaya_newGene_2418	-3.00769	--	Li512115	-1.78185	3,4-Dicaffeoylquinic acid	0.806	0.00870187	7
C.papaya_newGene_257	-1.46616	--	Li512115	-1.78185	3,4-Dicaffeoylquinic acid	0.889	0.00132809	7
C.papaya_newGene_2852	-1.66885	--	Li512115	-1.78185	3,4-Dicaffeoylquinic acid	0.849	0.00377588	7
C.papaya_newGene_3249	-5.0948	K03043	Li512115	-1.78185	3,4-Dicaffeoylquinic acid	0.931	0.000259672	7
C.papaya_newGene_3311	-2.8229	--	Li512115	-1.78185	3,4-Dicaffeoylquinic acid	0.861	0.00285915	7
C.papaya_newGene_445	-1.25847	--	Li512115	-1.78185	3,4-Dicaffeoylquinic acid	0.805	0.00881533	7
C.papaya_newGene_497	-2.68655	K14617	Li512115	-1.78185	3,4-Dicaffeoylquinic acid	0.822	0.00649949	7
C.papaya_newGene_92	-1.49106	--	Li512115	-1.78185	3,4-Dicaffeoylquinic acid	0.866	0.0025345	7
evm.TU.contig_29422	-1.89312	--	Li512115	-1.78185	3,4-Dicaffeoylquinic acid	0.897	0.00102809	7
evm.TU.contig_30861	-1.95986	K00208	Li512115	-1.78185	3,4-Dicaffeoylquinic acid	0.898	0.0010184	7
evm.TU.contig_33773	-2.19964	K08762	Li512115	-1.78185	3,4-Dicaffeoylquinic acid	0.941	0.000153768	7
evm.TU.contig_33908	-2.84846	--	Li512115	-1.78185	3,4-Dicaffeoylquinic acid	0.811	0.00794041	7
evm.TU.contig_36542	-1.40974	--	Li512115	-1.78185	3,4-Dicaffeoylquinic acid	0.873	0.00212939	7
evm.TU.contig_36576	-3.69915	--	Li512115	-1.78185	3,4-Dicaffeoylquinic acid	0.936	0.000200413	7
evm.TU.contig_37200	-4.58327	--	Li512115	-1.78185	3,4-Dicaffeoylquinic acid	0.89	0.00129413	7
evm.TU.contig_40336	-1.30547	--	Li512115	-1.78185	3,4-Dicaffeoylquinic acid	0.875	0.00199063	7
evm.TU.supercontig_0.46	-1.65458	--	Li512115	-1.78185	3,4-Dicaffeoylquinic acid	0.914	0.00057041	7
evm.TU.supercontig_1.12	-3.31579	--	Li512115	-1.78185	3,4-Dicaffeoylquinic acid	0.917	0.00050127	7
evm.TU.supercontig_1.184	-2.5056	--	Li512115	-1.78185	3,4-Dicaffeoylquinic acid	0.855	0.00334399	7
evm.TU.supercontig_1.191	-1.06364	--	Li512115	-1.78185	3,4-Dicaffeoylquinic acid	0.965	2.62328e-05	7
evm.TU.supercontig_1.250	-1.19232	K07023	Li512115	-1.78185	3,4-Dicaffeoylquinic acid	0.843	0.00435364	7
evm.TU.supercontig_1.253	-2.16232	K16282	Li512115	-1.78185	3,4-Dicaffeoylquinic acid	0.867	0.00250049	7
evm.TU.supercontig_1.3	-1.13809	--	Li512115	-1.78185	3,4-Dicaffeoylquinic acid	0.89	0.00128344	7
evm.TU.supercontig_1.58	-3.84039	K13681	Li512115	-1.78185	3,4-Dicaffeoylquinic acid	0.894	0.00115081	7
evm.TU.supercontig_10.268	-1.04554	--	Li512115	-1.78185	3,4-Dicaffeoylquinic acid	0.915	0.000545293	7
evm.TU.supercontig_102.34	-1.27733	--	Li512115	-1.78185	3,4-Dicaffeoylquinic acid	0.86	0.0029091	7
evm.TU.supercontig_103.28	-1.31732	--	Li512115	-1.78185	3,4-Dicaffeoylquinic acid	0.858	0.00309209	7
evm.TU.supercontig_103.73	-1.72738	--	Li512115	-1.78185	3,4-Dicaffeoylquinic acid	0.811	0.0079858	7
evm.TU.supercontig_104.106	-3.60074	K06892	Li512115	-1.78185	3,4-Dicaffeoylquinic acid	0.93	0.000277235	7
evm.TU.supercontig_104.48	-3.38334	--	Li512115	-1.78185	3,4-Dicaffeoylquinic acid	0.925	0.000356272	7
evm.TU.supercontig_106.27	-1.47674	K00873	Li512115	-1.78185	3,4-Dicaffeoylquinic acid	0.833	0.00532528	7
evm.TU.supercontig_106.61	-1.42316	--	Li512115	-1.78185	3,4-Dicaffeoylquinic acid	0.826	0.00609616	7
evm.TU.supercontig_107.106	-1.15066	K15746	Li512115	-1.78185	3,4-Dicaffeoylquinic acid	0.861	0.00283663	7
evm.TU.supercontig_1095.2	-1.22998	K13379	Li512115	-1.78185	3,4-Dicaffeoylquinic acid	0.89	0.00129845	7
evm.TU.supercontig_11.13	-3.80947	K13508	Li512115	-1.78185	3,4-Dicaffeoylquinic acid	0.908	0.000706787	7
evm.TU.supercontig_11.153	-1.11827	--	Li512115	-1.78185	3,4-Dicaffeoylquinic acid	0.902	0.000887883	7
evm.TU.supercontig_110.1	-1.88277	--	Li512115	-1.78185	3,4-Dicaffeoylquinic acid	0.856	0.00319879	7
evm.TU.supercontig_110.37	-1.23075	--	Li512115	-1.78185	3,4-Dicaffeoylquinic acid	0.941	0.000153188	7
evm.TU.supercontig_1109.2	-2.23905	K15277	Li512115	-1.78185	3,4-Dicaffeoylquinic acid	0.88	0.0017584	7
evm.TU.supercontig_112.27	-2.10784	--	Li512115	-1.78185	3,4-Dicaffeoylquinic acid	0.874	0.00208486	7
evm.TU.supercontig_112.3	-2.16064	K10257	Li512115	-1.78185	3,4-Dicaffeoylquinic acid	0.89	0.001289	7
evm.TU.supercontig_113.41	-1.20098	K02925	Li512115	-1.78185	3,4-Dicaffeoylquinic acid	0.804	0.00904584	7
evm.TU.supercontig_113.49	-4.81381	--	Li512115	-1.78185	3,4-Dicaffeoylquinic acid	0.916	0.000512999	7
evm.TU.supercontig_1131.1	-1.47026	--	Li512115	-1.78185	3,4-Dicaffeoylquinic acid	0.912	0.000605821	7
evm.TU.supercontig_114.20	-1.12069	K12896	Li512115	-1.78185	3,4-Dicaffeoylquinic acid	0.814	0.00761116	7
evm.TU.supercontig_114.9	-4.25204	K07195	Li512115	-1.78185	3,4-Dicaffeoylquinic acid	0.919	0.000460042	7
evm.TU.supercontig_115.27	-1.86828	K01961	Li512115	-1.78185	3,4-Dicaffeoylquinic acid	0.92	0.000441608	7
evm.TU.supercontig_115.71	-1.50125	--	Li512115	-1.78185	3,4-Dicaffeoylquinic acid	0.933	0.000236392	7
evm.TU.supercontig_115.9	-1.32591	K16241	Li512115	-1.78185	3,4-Dicaffeoylquinic acid	0.856	0.00323116	7
evm.TU.supercontig_116.22	-1.6041	K14400	Li512115	-1.78185	3,4-Dicaffeoylquinic acid	0.82	0.00676739	7
evm.TU.supercontig_1180.1	-1.44142	K00895	Li512115	-1.78185	3,4-Dicaffeoylquinic acid	0.863	0.0027277	7
evm.TU.supercontig_12.208	-6.16978	--	Li512115	-1.78185	3,4-Dicaffeoylquinic acid	0.864	0.00268547	7
evm.TU.supercontig_12.252	-2.72272	--	Li512115	-1.78185	3,4-Dicaffeoylquinic acid	0.856	0.00325947	7
evm.TU.supercontig_12.4	-1.01814	--	Li512115	-1.78185	3,4-Dicaffeoylquinic acid	0.814	0.00762646	7
evm.TU.supercontig_122.20	-2.16944	K00033	Li512115	-1.78185	3,4-Dicaffeoylquinic acid	0.915	0.000540936	7
evm.TU.supercontig_123.26	-1.4691	K02160	Li512115	-1.78185	3,4-Dicaffeoylquinic acid	0.88	0.00173023	7
evm.TU.supercontig_123.51	-1.09632	--	Li512115	-1.78185	3,4-Dicaffeoylquinic acid	0.866	0.00252058	7
evm.TU.supercontig_123.52	-1.90732	--	Li512115	-1.78185	3,4-Dicaffeoylquinic acid	0.838	0.00479964	7
evm.TU.supercontig_124.38	-1.18845	--	Li512115	-1.78185	3,4-Dicaffeoylquinic acid	0.865	0.00260295	7
evm.TU.supercontig_125.9	-Inf	K01184	Li512115	-1.78185	3,4-Dicaffeoylquinic acid	0.922	0.000407292	7
evm.TU.supercontig_128.17	-1.30693	--	Li512115	-1.78185	3,4-Dicaffeoylquinic acid	0.919	0.000450734	7
evm.TU.supercontig_128.34	-4.55003	K01166	Li512115	-1.78185	3,4-Dicaffeoylquinic acid	0.897	0.00103598	7
evm.TU.supercontig_128.50	-1.93116	K14510	Li512115	-1.78185	3,4-Dicaffeoylquinic acid	0.912	0.000612009	7
evm.TU.supercontig_129.9	-3.03067	--	Li512115	-1.78185	3,4-Dicaffeoylquinic acid	0.849	0.00379126	7
evm.TU.supercontig_1291.2	-1.05884	--	Li512115	-1.78185	3,4-Dicaffeoylquinic acid	0.862	0.00280785	7
evm.TU.supercontig_13.123	-1.68914	--	Li512115	-1.78185	3,4-Dicaffeoylquinic acid	0.939	0.00017858	7
evm.TU.supercontig_13.214	-1.37116	--	Li512115	-1.78185	3,4-Dicaffeoylquinic acid	0.85	0.00366418	7
evm.TU.supercontig_13.86	-1.89176	--	Li512115	-1.78185	3,4-Dicaffeoylquinic acid	0.843	0.00433764	7
evm.TU.supercontig_130.34	-1.78996	K00134	Li512115	-1.78185	3,4-Dicaffeoylquinic acid	0.875	0.00198644	7
evm.TU.supercontig_131.3	-1.80515	--	Li512115	-1.78185	3,4-Dicaffeoylquinic acid	0.934	0.000223114	7
evm.TU.supercontig_131.77	-1.77823	--	Li512115	-1.78185	3,4-Dicaffeoylquinic acid	0.857	0.00316754	7
evm.TU.supercontig_132.19	-1.40741	--	Li512115	-1.78185	3,4-Dicaffeoylquinic acid	0.9	0.000934279	7
evm.TU.supercontig_132.24	-1.02232	--	Li512115	-1.78185	3,4-Dicaffeoylquinic acid	0.859	0.00300305	7
evm.TU.supercontig_132.67	-5.55468	--	Li512115	-1.78185	3,4-Dicaffeoylquinic acid	0.875	0.00200347	7
evm.TU.supercontig_1322.1	-8.21559	K01762	Li512115	-1.78185	3,4-Dicaffeoylquinic acid	0.893	0.00119593	7
evm.TU.supercontig_136.5	-1.21203	--	Li512115	-1.78185	3,4-Dicaffeoylquinic acid	0.89	0.00131563	7
evm.TU.supercontig_137.29	-1.3442	--	Li512115	-1.78185	3,4-Dicaffeoylquinic acid	0.825	0.00621454	7
evm.TU.supercontig_137.9	-1.17394	--	Li512115	-1.78185	3,4-Dicaffeoylquinic acid	0.862	0.00281672	7
evm.TU.supercontig_139.46	-3.37789	K00434	Li512115	-1.78185	3,4-Dicaffeoylquinic acid	0.843	0.00431568	7
evm.TU.supercontig_14.158	-1.45992	K00688	Li512115	-1.78185	3,4-Dicaffeoylquinic acid	0.809	0.00834334	7
evm.TU.supercontig_14.17	-1.76044	--	Li512115	-1.78185	3,4-Dicaffeoylquinic acid	0.804	0.00897807	7
evm.TU.supercontig_14.170	-2.86818	--	Li512115	-1.78185	3,4-Dicaffeoylquinic acid	0.905	0.000802315	7
evm.TU.supercontig_15.133	-1.89887	--	Li512115	-1.78185	3,4-Dicaffeoylquinic acid	0.948	9.77902e-05	7
evm.TU.supercontig_150.4	-1.0161	K00764	Li512115	-1.78185	3,4-Dicaffeoylquinic acid	0.873	0.00212691	7
evm.TU.supercontig_151.19	-1.38187	K01051	Li512115	-1.78185	3,4-Dicaffeoylquinic acid	0.88	0.001743	7
evm.TU.supercontig_152.35	-1.25358	K08245	Li512115	-1.78185	3,4-Dicaffeoylquinic acid	0.853	0.00345998	7
evm.TU.supercontig_152.40	-5.25622	--	Li512115	-1.78185	3,4-Dicaffeoylquinic acid	0.882	0.00167307	7
evm.TU.supercontig_152.58	-2.47079	K05933	Li512115	-1.78185	3,4-Dicaffeoylquinic acid	0.827	0.00592103	7
evm.TU.supercontig_16.107	-2.25097	--	Li512115	-1.78185	3,4-Dicaffeoylquinic acid	0.908	0.000718886	7
evm.TU.supercontig_160.30	-1.2249	K14207	Li512115	-1.78185	3,4-Dicaffeoylquinic acid	0.902	0.000872412	7
evm.TU.supercontig_165.2	-1.78158	--	Li512115	-1.78185	3,4-Dicaffeoylquinic acid	0.907	0.000729607	7
evm.TU.supercontig_165.22	-2.67399	--	Li512115	-1.78185	3,4-Dicaffeoylquinic acid	0.907	0.000726514	7
evm.TU.supercontig_165.6	-6.2995	K08472	Li512115	-1.78185	3,4-Dicaffeoylquinic acid	0.928	0.000300292	7
evm.TU.supercontig_166.28	-1.75661	K09458	Li512115	-1.78185	3,4-Dicaffeoylquinic acid	0.906	0.000750695	7
evm.TU.supercontig_1669.1	-1.98483	--	Li512115	-1.78185	3,4-Dicaffeoylquinic acid	0.897	0.00104789	7
evm.TU.supercontig_169.20	-1.80812	--	Li512115	-1.78185	3,4-Dicaffeoylquinic acid	0.866	0.00253352	7
evm.TU.supercontig_17.237	-1.02868	K00799	Li512115	-1.78185	3,4-Dicaffeoylquinic acid	0.87	0.00228495	7
evm.TU.supercontig_17.48	-1.76363	--	Li512115	-1.78185	3,4-Dicaffeoylquinic acid	0.875	0.00199679	7
evm.TU.supercontig_170.36	-3.36185	--	Li512115	-1.78185	3,4-Dicaffeoylquinic acid	0.918	0.000472628	7
evm.TU.supercontig_170.55	-1.84953	--	Li512115	-1.78185	3,4-Dicaffeoylquinic acid	0.882	0.00166904	7
evm.TU.supercontig_170.57	-2.26515	--	Li512115	-1.78185	3,4-Dicaffeoylquinic acid	0.903	0.000836218	7
evm.TU.supercontig_171.8	-2.16405	K00430	Li512115	-1.78185	3,4-Dicaffeoylquinic acid	0.904	0.000831803	7
evm.TU.supercontig_174.13	-1.24173	--	Li512115	-1.78185	3,4-Dicaffeoylquinic acid	0.832	0.00537817	7
evm.TU.supercontig_177.8	-2.95463	--	Li512115	-1.78185	3,4-Dicaffeoylquinic acid	0.82	0.00681659	7
evm.TU.supercontig_179.15	-1.85477	--	Li512115	-1.78185	3,4-Dicaffeoylquinic acid	0.878	0.00182506	7
evm.TU.supercontig_179.19	-1.66526	--	Li512115	-1.78185	3,4-Dicaffeoylquinic acid	0.892	0.00122733	7
evm.TU.supercontig_18.120	-1.18906	--	Li512115	-1.78185	3,4-Dicaffeoylquinic acid	0.821	0.00668577	7
evm.TU.supercontig_18.19	-1.5413	--	Li512115	-1.78185	3,4-Dicaffeoylquinic acid	0.87	0.0022892	7
evm.TU.supercontig_182.13	-1.79515	--	Li512115	-1.78185	3,4-Dicaffeoylquinic acid	0.907	0.000748849	7
evm.TU.supercontig_189.34	-8.74939	K04123	Li512115	-1.78185	3,4-Dicaffeoylquinic acid	0.9	0.000956818	7
evm.TU.supercontig_19.124	-2.11413	K14496	Li512115	-1.78185	3,4-Dicaffeoylquinic acid	0.932	0.000255798	7
evm.TU.supercontig_19.266	-1.38383	--	Li512115	-1.78185	3,4-Dicaffeoylquinic acid	0.836	0.00494771	7
evm.TU.supercontig_19.63	-2.13763	--	Li512115	-1.78185	3,4-Dicaffeoylquinic acid	0.878	0.00182614	7
evm.TU.supercontig_19.77	-2.57627	--	Li512115	-1.78185	3,4-Dicaffeoylquinic acid	0.846	0.00406213	7
evm.TU.supercontig_193.13	-1.73964	K00161	Li512115	-1.78185	3,4-Dicaffeoylquinic acid	0.903	0.000855308	7
evm.TU.supercontig_193.15	-1.33276	--	Li512115	-1.78185	3,4-Dicaffeoylquinic acid	0.828	0.00579489	7
evm.TU.supercontig_1950.1	-3.20217	--	Li512115	-1.78185	3,4-Dicaffeoylquinic acid	0.847	0.00395239	7
evm.TU.supercontig_197.19	-1.0749	--	Li512115	-1.78185	3,4-Dicaffeoylquinic acid	0.96	3.98176e-05	7
evm.TU.supercontig_198.2	-1.22334	--	Li512115	-1.78185	3,4-Dicaffeoylquinic acid	0.842	0.00440322	7
evm.TU.supercontig_2.199	-2.43326	K13448	Li512115	-1.78185	3,4-Dicaffeoylquinic acid	0.87	0.00230149	7
evm.TU.supercontig_2.25	-1.20329	--	Li512115	-1.78185	3,4-Dicaffeoylquinic acid	0.838	0.00476287	7
evm.TU.supercontig_2.362	-2.13169	K00645	Li512115	-1.78185	3,4-Dicaffeoylquinic acid	0.889	0.00134889	7
evm.TU.supercontig_2.364	-2.61221	K00645	Li512115	-1.78185	3,4-Dicaffeoylquinic acid	0.936	0.00020742	7
evm.TU.supercontig_2.416	-1.54052	K15892	Li512115	-1.78185	3,4-Dicaffeoylquinic acid	0.88	0.00172719	7
evm.TU.supercontig_2.437	-1.74415	--	Li512115	-1.78185	3,4-Dicaffeoylquinic acid	0.835	0.00510804	7
evm.TU.supercontig_20.185	-1.20378	--	Li512115	-1.78185	3,4-Dicaffeoylquinic acid	0.929	0.000292963	7
evm.TU.supercontig_20.198	-1.74016	--	Li512115	-1.78185	3,4-Dicaffeoylquinic acid	0.81	0.00816935	7
evm.TU.supercontig_20.220	-2.28384	--	Li512115	-1.78185	3,4-Dicaffeoylquinic acid	0.923	0.000380216	7
evm.TU.supercontig_20.223	-1.86917	K02372	Li512115	-1.78185	3,4-Dicaffeoylquinic acid	0.859	0.00297685	7
evm.TU.supercontig_20.30	-1.67933	--	Li512115	-1.78185	3,4-Dicaffeoylquinic acid	0.85	0.00373423	7
evm.TU.supercontig_207.10	-1.79942	K13464	Li512115	-1.78185	3,4-Dicaffeoylquinic acid	0.846	0.00402785	7
evm.TU.supercontig_208.1	-1.16323	K08235	Li512115	-1.78185	3,4-Dicaffeoylquinic acid	0.923	0.000388523	7
evm.TU.supercontig_21.151	-1.09677	K14505	Li512115	-1.78185	3,4-Dicaffeoylquinic acid	0.885	0.00149498	7
evm.TU.supercontig_21.195	-2.14225	--	Li512115	-1.78185	3,4-Dicaffeoylquinic acid	0.862	0.00282377	7
evm.TU.supercontig_21.30	-1.73715	--	Li512115	-1.78185	3,4-Dicaffeoylquinic acid	0.896	0.00107724	7
evm.TU.supercontig_21.47	-2.64089	K05894	Li512115	-1.78185	3,4-Dicaffeoylquinic acid	0.919	0.000468895	7
evm.TU.supercontig_21.68	-1.15755	--	Li512115	-1.78185	3,4-Dicaffeoylquinic acid	0.831	0.00548593	7
evm.TU.supercontig_211.1	-1.51932	--	Li512115	-1.78185	3,4-Dicaffeoylquinic acid	0.859	0.00303312	7
evm.TU.supercontig_2145.1	-1.08895	--	Li512115	-1.78185	3,4-Dicaffeoylquinic acid	0.901	0.000906985	7
evm.TU.supercontig_2150.2	-2.96351	--	Li512115	-1.78185	3,4-Dicaffeoylquinic acid	0.92	0.000445149	7
evm.TU.supercontig_218.4	-1.01527	--	Li512115	-1.78185	3,4-Dicaffeoylquinic acid	0.926	0.000344716	7
evm.TU.supercontig_221.14	-1.23554	K03644	Li512115	-1.78185	3,4-Dicaffeoylquinic acid	0.825	0.00621415	7
evm.TU.supercontig_221.9	-1.31087	K03644	Li512115	-1.78185	3,4-Dicaffeoylquinic acid	0.904	0.000807821	7
evm.TU.supercontig_222.18	-3.96263	--	Li512115	-1.78185	3,4-Dicaffeoylquinic acid	0.9	0.000943602	7
evm.TU.supercontig_228.2	-1.47749	--	Li512115	-1.78185	3,4-Dicaffeoylquinic acid	0.8	0.00957252	7
evm.TU.supercontig_228.9	-1.20378	--	Li512115	-1.78185	3,4-Dicaffeoylquinic acid	0.887	0.00144133	7
evm.TU.supercontig_23.159	-1.75904	K14484	Li512115	-1.78185	3,4-Dicaffeoylquinic acid	0.837	0.00492337	7
evm.TU.supercontig_23.35	-3.94564	--	Li512115	-1.78185	3,4-Dicaffeoylquinic acid	0.837	0.00492378	7
evm.TU.supercontig_232.4	-3.30756	K16290	Li512115	-1.78185	3,4-Dicaffeoylquinic acid	0.877	0.00189238	7
evm.TU.supercontig_233.25	-5.05257	--	Li512115	-1.78185	3,4-Dicaffeoylquinic acid	0.907	0.000724763	7
evm.TU.supercontig_233.26	-4.11471	K14504	Li512115	-1.78185	3,4-Dicaffeoylquinic acid	0.839	0.00468485	7
evm.TU.supercontig_234.11	-1.66509	--	Li512115	-1.78185	3,4-Dicaffeoylquinic acid	0.814	0.00752786	7
evm.TU.supercontig_2388.3	-1.10307	K00599	Li512115	-1.78185	3,4-Dicaffeoylquinic acid	0.918	0.000475516	7
evm.TU.supercontig_246.2	-2.2376	K00162	Li512115	-1.78185	3,4-Dicaffeoylquinic acid	0.859	0.00302007	7
evm.TU.supercontig_250.6	-8.0365	K01184	Li512115	-1.78185	3,4-Dicaffeoylquinic acid	0.916	0.00051844	7
evm.TU.supercontig_252.23	-1.94011	--	Li512115	-1.78185	3,4-Dicaffeoylquinic acid	0.862	0.00279173	7
evm.TU.supercontig_258.5	-1.1214	--	Li512115	-1.78185	3,4-Dicaffeoylquinic acid	0.844	0.00426346	7
evm.TU.supercontig_26.103	-1.19426	K14156	Li512115	-1.78185	3,4-Dicaffeoylquinic acid	0.849	0.00381901	7
evm.TU.supercontig_26.128	-1.17485	K10365	Li512115	-1.78185	3,4-Dicaffeoylquinic acid	0.833	0.00530702	7
evm.TU.supercontig_26.14	-1.62063	--	Li512115	-1.78185	3,4-Dicaffeoylquinic acid	0.94	0.000163081	7
evm.TU.supercontig_26.158	-1.75023	--	Li512115	-1.78185	3,4-Dicaffeoylquinic acid	0.849	0.00376256	7
evm.TU.supercontig_26.180	-1.765	--	Li512115	-1.78185	3,4-Dicaffeoylquinic acid	0.903	0.00084691	7
evm.TU.supercontig_26.280	-4.06257	--	Li512115	-1.78185	3,4-Dicaffeoylquinic acid	0.926	0.00033142	7
evm.TU.supercontig_27.104	-1.56339	K17871	Li512115	-1.78185	3,4-Dicaffeoylquinic acid	0.85	0.00370616	7
evm.TU.supercontig_27.130	-1.4599	K14485	Li512115	-1.78185	3,4-Dicaffeoylquinic acid	0.908	0.000700392	7
evm.TU.supercontig_27.131	-1.69467	K10418	Li512115	-1.78185	3,4-Dicaffeoylquinic acid	0.954	6.57035e-05	7
evm.TU.supercontig_27.145	-5.12426	--	Li512115	-1.78185	3,4-Dicaffeoylquinic acid	0.829	0.00569114	7
evm.TU.supercontig_27.16	-2.09612	--	Li512115	-1.78185	3,4-Dicaffeoylquinic acid	0.813	0.00764631	7
evm.TU.supercontig_27.87	-4.02683	K17982	Li512115	-1.78185	3,4-Dicaffeoylquinic acid	0.887	0.00141826	7
evm.TU.supercontig_28.83	-1.77581	--	Li512115	-1.78185	3,4-Dicaffeoylquinic acid	0.804	0.00899305	7
evm.TU.supercontig_2829.1	-1.55734	K17301	Li512115	-1.78185	3,4-Dicaffeoylquinic acid	0.873	0.00214259	7
evm.TU.supercontig_285.6	-1.08452	K12448	Li512115	-1.78185	3,4-Dicaffeoylquinic acid	0.849	0.0037594	7
evm.TU.supercontig_29.127	-1.42762	K00616	Li512115	-1.78185	3,4-Dicaffeoylquinic acid	0.802	0.00929309	7
evm.TU.supercontig_29.55	-1.3927	--	Li512115	-1.78185	3,4-Dicaffeoylquinic acid	0.805	0.00882798	7
evm.TU.supercontig_29.70	-1.592	--	Li512115	-1.78185	3,4-Dicaffeoylquinic acid	0.828	0.0058374	7
evm.TU.supercontig_2921.1	-1.10179	K07904	Li512115	-1.78185	3,4-Dicaffeoylquinic acid	0.827	0.00592603	7
evm.TU.supercontig_297.1	-1.19065	--	Li512115	-1.78185	3,4-Dicaffeoylquinic acid	0.928	0.000312549	7
evm.TU.supercontig_2977.1	-1.77786	--	Li512115	-1.78185	3,4-Dicaffeoylquinic acid	0.836	0.00503323	7
evm.TU.supercontig_3.17	-3.8179	K00873	Li512115	-1.78185	3,4-Dicaffeoylquinic acid	0.901	0.000905057	7
evm.TU.supercontig_3.18	-3.929	K00873	Li512115	-1.78185	3,4-Dicaffeoylquinic acid	0.926	0.000342188	7
evm.TU.supercontig_3.220	-2.08301	--	Li512115	-1.78185	3,4-Dicaffeoylquinic acid	0.85	0.00374495	7
evm.TU.supercontig_3.290	-1.30388	K00615	Li512115	-1.78185	3,4-Dicaffeoylquinic acid	0.871	0.00220555	7
evm.TU.supercontig_3.293	-1.18803	--	Li512115	-1.78185	3,4-Dicaffeoylquinic acid	0.809	0.00822432	7
evm.TU.supercontig_3.304	-3.09148	--	Li512115	-1.78185	3,4-Dicaffeoylquinic acid	0.892	0.00123941	7
evm.TU.supercontig_3.314	-1.03819	K01087	Li512115	-1.78185	3,4-Dicaffeoylquinic acid	0.936	0.000199873	7
evm.TU.supercontig_3.346	-1.14144	--	Li512115	-1.78185	3,4-Dicaffeoylquinic acid	0.833	0.00530409	7
evm.TU.supercontig_3.439	-2.26523	--	Li512115	-1.78185	3,4-Dicaffeoylquinic acid	0.838	0.004769	7
evm.TU.supercontig_3.484	-4.06244	--	Li512115	-1.78185	3,4-Dicaffeoylquinic acid	0.944	0.000125597	7
evm.TU.supercontig_3.63	-1.64818	--	Li512115	-1.78185	3,4-Dicaffeoylquinic acid	0.8	0.00962452	7
evm.TU.supercontig_305.3	-1.11042	--	Li512115	-1.78185	3,4-Dicaffeoylquinic acid	0.832	0.00540376	7
evm.TU.supercontig_32.117	-4.9645	K13356	Li512115	-1.78185	3,4-Dicaffeoylquinic acid	0.862	0.00280531	7
evm.TU.supercontig_32.53	-1.26772	K00134	Li512115	-1.78185	3,4-Dicaffeoylquinic acid	0.859	0.00298164	7
evm.TU.supercontig_3272.2	-7.72486	--	Li512115	-1.78185	3,4-Dicaffeoylquinic acid	0.91	0.000668098	7
evm.TU.supercontig_329.1	-1.64044	--	Li512115	-1.78185	3,4-Dicaffeoylquinic acid	0.868	0.00238799	7
evm.TU.supercontig_33.136	-1.67685	--	Li512115	-1.78185	3,4-Dicaffeoylquinic acid	0.903	0.000863544	7
evm.TU.supercontig_34.111	-1.08102	--	Li512115	-1.78185	3,4-Dicaffeoylquinic acid	0.833	0.00532747	7
evm.TU.supercontig_34.136	-1.60818	--	Li512115	-1.78185	3,4-Dicaffeoylquinic acid	0.871	0.0022071	7
evm.TU.supercontig_34.158	-2.14764	--	Li512115	-1.78185	3,4-Dicaffeoylquinic acid	0.84	0.00462334	7
evm.TU.supercontig_34.167	-1.44896	K14488	Li512115	-1.78185	3,4-Dicaffeoylquinic acid	0.9	0.000956422	7
evm.TU.supercontig_34.176	-1.02607	--	Li512115	-1.78185	3,4-Dicaffeoylquinic acid	0.916	0.000511986	7
evm.TU.supercontig_346.3	-1.0484	--	Li512115	-1.78185	3,4-Dicaffeoylquinic acid	0.802	0.00935133	7
evm.TU.supercontig_3499.1	-1.00828	K00873	Li512115	-1.78185	3,4-Dicaffeoylquinic acid	0.89	0.00130267	7
evm.TU.supercontig_36.114	-2.49343	K01087	Li512115	-1.78185	3,4-Dicaffeoylquinic acid	0.83	0.00567138	7
evm.TU.supercontig_36.121	-1.02162	--	Li512115	-1.78185	3,4-Dicaffeoylquinic acid	0.807	0.00852319	7
evm.TU.supercontig_36.157	-3.58646	--	Li512115	-1.78185	3,4-Dicaffeoylquinic acid	0.871	0.00223894	7
evm.TU.supercontig_36.62	-2.62912	K11267	Li512115	-1.78185	3,4-Dicaffeoylquinic acid	0.868	0.00241825	7
evm.TU.supercontig_369.8	-1.22283	K10251	Li512115	-1.78185	3,4-Dicaffeoylquinic acid	0.839	0.00466736	7
evm.TU.supercontig_37.134	-1.15595	K10752	Li512115	-1.78185	3,4-Dicaffeoylquinic acid	0.874	0.0020855	7
evm.TU.supercontig_37.178	-1.20256	--	Li512115	-1.78185	3,4-Dicaffeoylquinic acid	0.871	0.00220663	7
evm.TU.supercontig_37.20	-3.08063	--	Li512115	-1.78185	3,4-Dicaffeoylquinic acid	0.938	0.000183991	7
evm.TU.supercontig_370.10	-2.66259	K03014	Li512115	-1.78185	3,4-Dicaffeoylquinic acid	0.917	0.00050114	7
evm.TU.supercontig_370.7	-1.33126	--	Li512115	-1.78185	3,4-Dicaffeoylquinic acid	0.854	0.00340368	7
evm.TU.supercontig_376.7	-1.88111	--	Li512115	-1.78185	3,4-Dicaffeoylquinic acid	0.809	0.00825478	7
evm.TU.supercontig_3807.1	-1.11519	K03086	Li512115	-1.78185	3,4-Dicaffeoylquinic acid	0.802	0.00927332	7
evm.TU.supercontig_39.80	-1.74002	--	Li512115	-1.78185	3,4-Dicaffeoylquinic acid	0.907	0.000733806	7
evm.TU.supercontig_4.138	-1.42921	--	Li512115	-1.78185	3,4-Dicaffeoylquinic acid	0.805	0.00890945	7
evm.TU.supercontig_41.48	-5.48236	K15404	Li512115	-1.78185	3,4-Dicaffeoylquinic acid	0.86	0.00295325	7
evm.TU.supercontig_42.13	-1.76189	K01673	Li512115	-1.78185	3,4-Dicaffeoylquinic acid	0.9	0.00093453	7
evm.TU.supercontig_42.25	-1.96688	K14652	Li512115	-1.78185	3,4-Dicaffeoylquinic acid	0.893	0.00120124	7
evm.TU.supercontig_427.3	-3.31184	--	Li512115	-1.78185	3,4-Dicaffeoylquinic acid	0.891	0.00126052	7
evm.TU.supercontig_43.149	-1.71217	--	Li512115	-1.78185	3,4-Dicaffeoylquinic acid	0.867	0.00244408	7
evm.TU.supercontig_43.154	-1.16146	K03086	Li512115	-1.78185	3,4-Dicaffeoylquinic acid	0.857	0.00318992	7
evm.TU.supercontig_44.143	-1.02964	K00873	Li512115	-1.78185	3,4-Dicaffeoylquinic acid	0.817	0.0072259	7
evm.TU.supercontig_444.5	-Inf	K01188	Li512115	-1.78185	3,4-Dicaffeoylquinic acid	0.91	0.000664077	7
evm.TU.supercontig_46.179	-4.57782	K10999	Li512115	-1.78185	3,4-Dicaffeoylquinic acid	0.927	0.000319738	7
evm.TU.supercontig_46.90	-1.38651	--	Li512115	-1.78185	3,4-Dicaffeoylquinic acid	0.876	0.00195365	7
evm.TU.supercontig_4613.2	-1.43825	--	Li512115	-1.78185	3,4-Dicaffeoylquinic acid	0.835	0.00510469	7
evm.TU.supercontig_48.119	-1.52843	--	Li512115	-1.78185	3,4-Dicaffeoylquinic acid	0.821	0.00667769	7
evm.TU.supercontig_48.38	-2.98271	--	Li512115	-1.78185	3,4-Dicaffeoylquinic acid	0.85	0.00366712	7
evm.TU.supercontig_48.86	-2.49096	K13447	Li512115	-1.78185	3,4-Dicaffeoylquinic acid	0.878	0.00184844	7
evm.TU.supercontig_49.156	-1.14644	--	Li512115	-1.78185	3,4-Dicaffeoylquinic acid	0.89	0.00129364	7
evm.TU.supercontig_49.17	-6.45694	K01176	Li512115	-1.78185	3,4-Dicaffeoylquinic acid	0.875	0.00199022	7
evm.TU.supercontig_49.19	-5.34982	K09843	Li512115	-1.78185	3,4-Dicaffeoylquinic acid	0.89	0.00130617	7
evm.TU.supercontig_49.30	-1.13733	--	Li512115	-1.78185	3,4-Dicaffeoylquinic acid	0.807	0.00857029	7
evm.TU.supercontig_5.122	-1.87314	--	Li512115	-1.78185	3,4-Dicaffeoylquinic acid	0.898	0.000994297	7
evm.TU.supercontig_5.245	-2.38183	--	Li512115	-1.78185	3,4-Dicaffeoylquinic acid	0.848	0.00388315	7
evm.TU.supercontig_5.250	-3.93247	--	Li512115	-1.78185	3,4-Dicaffeoylquinic acid	0.887	0.00143351	7
evm.TU.supercontig_5.298	-2.54106	--	Li512115	-1.78185	3,4-Dicaffeoylquinic acid	0.861	0.00284911	7
evm.TU.supercontig_5.301	-1.10186	--	Li512115	-1.78185	3,4-Dicaffeoylquinic acid	0.945	0.000124025	7
evm.TU.supercontig_5.317	-1.00997	--	Li512115	-1.78185	3,4-Dicaffeoylquinic acid	0.845	0.0041444	7
evm.TU.supercontig_5.328	-1.12834	K14492	Li512115	-1.78185	3,4-Dicaffeoylquinic acid	0.907	0.000746987	7
evm.TU.supercontig_5.45	-1.54702	K01240	Li512115	-1.78185	3,4-Dicaffeoylquinic acid	0.924	0.000366303	7
evm.TU.supercontig_50.160	-3.25798	K00695	Li512115	-1.78185	3,4-Dicaffeoylquinic acid	0.919	0.000457846	7
evm.TU.supercontig_50.172	-5.84959	K03327	Li512115	-1.78185	3,4-Dicaffeoylquinic acid	0.888	0.00138463	7
evm.TU.supercontig_51.2	-1.2523	--	Li512115	-1.78185	3,4-Dicaffeoylquinic acid	0.806	0.00863874	7
evm.TU.supercontig_52.119	-1.13564	--	Li512115	-1.78185	3,4-Dicaffeoylquinic acid	0.892	0.00121009	7
evm.TU.supercontig_52.159	-2.5008	K14455	Li512115	-1.78185	3,4-Dicaffeoylquinic acid	0.883	0.00159825	7
evm.TU.supercontig_52.39	-5.16993	--	Li512115	-1.78185	3,4-Dicaffeoylquinic acid	0.909	0.00067832	7
evm.TU.supercontig_52.42	-1.62703	--	Li512115	-1.78185	3,4-Dicaffeoylquinic acid	0.87	0.00227104	7
evm.TU.supercontig_52.50	-1.81446	--	Li512115	-1.78185	3,4-Dicaffeoylquinic acid	0.869	0.00236651	7
evm.TU.supercontig_53.38	-1.01698	K03549	Li512115	-1.78185	3,4-Dicaffeoylquinic acid	0.875	0.00202963	7
evm.TU.supercontig_54.28	-3.695	--	Li512115	-1.78185	3,4-Dicaffeoylquinic acid	0.868	0.00238401	7
evm.TU.supercontig_55.8	-4.77772	K01662	Li512115	-1.78185	3,4-Dicaffeoylquinic acid	0.911	0.000640747	7
evm.TU.supercontig_55.80	-1.34047	K14498	Li512115	-1.78185	3,4-Dicaffeoylquinic acid	0.812	0.0078346	7
evm.TU.supercontig_56.107	-1.59422	K01962	Li512115	-1.78185	3,4-Dicaffeoylquinic acid	0.919	0.000452479	7
evm.TU.supercontig_576.2	-1.05832	--	Li512115	-1.78185	3,4-Dicaffeoylquinic acid	0.926	0.000338513	7
evm.TU.supercontig_58.63	-1.63984	K00547	Li512115	-1.78185	3,4-Dicaffeoylquinic acid	0.821	0.00668394	7
evm.TU.supercontig_58.88	-1.59438	--	Li512115	-1.78185	3,4-Dicaffeoylquinic acid	0.813	0.00772185	7
evm.TU.supercontig_6.124	-1.28441	--	Li512115	-1.78185	3,4-Dicaffeoylquinic acid	0.804	0.00901507	7
evm.TU.supercontig_6.184	-4.83775	--	Li512115	-1.78185	3,4-Dicaffeoylquinic acid	0.919	0.00045714	7
evm.TU.supercontig_6.209	-4.25428	K09755	Li512115	-1.78185	3,4-Dicaffeoylquinic acid	0.929	0.000291783	7
evm.TU.supercontig_6.270	-1.29587	K15692	Li512115	-1.78185	3,4-Dicaffeoylquinic acid	0.83	0.00564792	7
evm.TU.supercontig_6.4	-1.62842	--	Li512115	-1.78185	3,4-Dicaffeoylquinic acid	0.805	0.00885119	7
evm.TU.supercontig_62.103	-3.86902	--	Li512115	-1.78185	3,4-Dicaffeoylquinic acid	0.887	0.00141652	7
evm.TU.supercontig_62.104	-2.24001	K03527	Li512115	-1.78185	3,4-Dicaffeoylquinic acid	0.875	0.00199351	7
evm.TU.supercontig_62.19	-1.67666	K10875	Li512115	-1.78185	3,4-Dicaffeoylquinic acid	0.802	0.00936573	7
evm.TU.supercontig_638.2	-1.33793	--	Li512115	-1.78185	3,4-Dicaffeoylquinic acid	0.844	0.00426658	7
evm.TU.supercontig_64.151	-1.54495	K12447	Li512115	-1.78185	3,4-Dicaffeoylquinic acid	0.885	0.00152042	7
evm.TU.supercontig_64.28	-1.5284	K03801	Li512115	-1.78185	3,4-Dicaffeoylquinic acid	0.9	0.000938054	7
evm.TU.supercontig_64.39	-1.28643	--	Li512115	-1.78185	3,4-Dicaffeoylquinic acid	0.946	0.000117945	7
evm.TU.supercontig_64.46	-3.48907	--	Li512115	-1.78185	3,4-Dicaffeoylquinic acid	0.879	0.00177765	7
evm.TU.supercontig_64.84	-2.58244	K01897	Li512115	-1.78185	3,4-Dicaffeoylquinic acid	0.873	0.00209794	7
evm.TU.supercontig_65.106	-1.46279	--	Li512115	-1.78185	3,4-Dicaffeoylquinic acid	0.905	0.000794326	7
evm.TU.supercontig_65.117	-2.97225	--	Li512115	-1.78185	3,4-Dicaffeoylquinic acid	0.87	0.00230827	7
evm.TU.supercontig_65.43	-1.34294	--	Li512115	-1.78185	3,4-Dicaffeoylquinic acid	0.823	0.00645134	7
evm.TU.supercontig_65.85	-1.01441	K01623	Li512115	-1.78185	3,4-Dicaffeoylquinic acid	0.85	0.003692	7
evm.TU.supercontig_66.101	-1.66021	--	Li512115	-1.78185	3,4-Dicaffeoylquinic acid	0.891	0.00125767	7
evm.TU.supercontig_66.50	-1.63776	--	Li512115	-1.78185	3,4-Dicaffeoylquinic acid	0.91	0.000656654	7
evm.TU.supercontig_66.53	-1.82976	K00627	Li512115	-1.78185	3,4-Dicaffeoylquinic acid	0.915	0.000549682	7
evm.TU.supercontig_66.85	-1.78144	K01834	Li512115	-1.78185	3,4-Dicaffeoylquinic acid	0.875	0.00200967	7
evm.TU.supercontig_69.83	-1.11474	--	Li512115	-1.78185	3,4-Dicaffeoylquinic acid	0.842	0.00444463	7
evm.TU.supercontig_69.84	-1.30447	--	Li512115	-1.78185	3,4-Dicaffeoylquinic acid	0.859	0.0030304	7
evm.TU.supercontig_7.153	-1.14603	K08776	Li512115	-1.78185	3,4-Dicaffeoylquinic acid	0.868	0.0024107	7
evm.TU.supercontig_7.37	-1.84188	--	Li512115	-1.78185	3,4-Dicaffeoylquinic acid	0.905	0.000799153	7
evm.TU.supercontig_7.62	-1.10587	--	Li512115	-1.78185	3,4-Dicaffeoylquinic acid	0.836	0.00501263	7
evm.TU.supercontig_70.6	-2.06202	--	Li512115	-1.78185	3,4-Dicaffeoylquinic acid	0.803	0.00914929	7
evm.TU.supercontig_72.47	-2.46137	--	Li512115	-1.78185	3,4-Dicaffeoylquinic acid	0.806	0.00871002	7
evm.TU.supercontig_73.12	-1.32467	K01738	Li512115	-1.78185	3,4-Dicaffeoylquinic acid	0.931	0.000270393	7
evm.TU.supercontig_73.24	-1.86545	K03327	Li512115	-1.78185	3,4-Dicaffeoylquinic acid	0.919	0.000464991	7
evm.TU.supercontig_73.34	-1.04875	K08472	Li512115	-1.78185	3,4-Dicaffeoylquinic acid	0.874	0.00203849	7
evm.TU.supercontig_74.19	-1.9624	--	Li512115	-1.78185	3,4-Dicaffeoylquinic acid	0.844	0.00424967	7
evm.TU.supercontig_74.73	-1.12411	--	Li512115	-1.78185	3,4-Dicaffeoylquinic acid	0.869	0.00232655	7
evm.TU.supercontig_75.41	-1.40704	--	Li512115	-1.78185	3,4-Dicaffeoylquinic acid	0.869	0.00237701	7
evm.TU.supercontig_76.37	-1.55845	K15283	Li512115	-1.78185	3,4-Dicaffeoylquinic acid	0.9	0.000938212	7
evm.TU.supercontig_77.1	-5.01436	--	Li512115	-1.78185	3,4-Dicaffeoylquinic acid	0.873	0.002119	7
evm.TU.supercontig_77.76	-1.71614	--	Li512115	-1.78185	3,4-Dicaffeoylquinic acid	0.894	0.00115936	7
evm.TU.supercontig_77.94	-4.82146	K04125	Li512115	-1.78185	3,4-Dicaffeoylquinic acid	0.898	0.00101379	7
evm.TU.supercontig_770.2	-4.17085	K01673	Li512115	-1.78185	3,4-Dicaffeoylquinic acid	0.856	0.00320041	7
evm.TU.supercontig_78.24	-1.53419	K03327	Li512115	-1.78185	3,4-Dicaffeoylquinic acid	0.836	0.00497542	7
evm.TU.supercontig_78.30	-2.37366	--	Li512115	-1.78185	3,4-Dicaffeoylquinic acid	0.942	0.000150386	7
evm.TU.supercontig_8.134	-2.11996	--	Li512115	-1.78185	3,4-Dicaffeoylquinic acid	0.848	0.00387723	7
evm.TU.supercontig_8.163	-2.49641	K15289	Li512115	-1.78185	3,4-Dicaffeoylquinic acid	0.923	0.000384546	7
evm.TU.supercontig_8.164	-4.543	--	Li512115	-1.78185	3,4-Dicaffeoylquinic acid	0.91	0.00066946	7
evm.TU.supercontig_8.212	-1.85858	--	Li512115	-1.78185	3,4-Dicaffeoylquinic acid	0.838	0.00482647	7
evm.TU.supercontig_8.232	-5.02174	K00430	Li512115	-1.78185	3,4-Dicaffeoylquinic acid	0.879	0.00180925	7
evm.TU.supercontig_8.89	-1.08418	--	Li512115	-1.78185	3,4-Dicaffeoylquinic acid	0.852	0.00357376	7
evm.TU.supercontig_80.10	-3.17333	--	Li512115	-1.78185	3,4-Dicaffeoylquinic acid	0.926	0.000334852	7
evm.TU.supercontig_81.167	-2.16663	--	Li512115	-1.78185	3,4-Dicaffeoylquinic acid	0.802	0.0092483	7
evm.TU.supercontig_81.62	-6.03984	--	Li512115	-1.78185	3,4-Dicaffeoylquinic acid	0.919	0.000456124	7
evm.TU.supercontig_83.45	-2.68603	--	Li512115	-1.78185	3,4-Dicaffeoylquinic acid	0.949	9.62166e-05	7
evm.TU.supercontig_84.14	-1.523	--	Li512115	-1.78185	3,4-Dicaffeoylquinic acid	0.843	0.00431248	7
evm.TU.supercontig_84.37	-1.58181	--	Li512115	-1.78185	3,4-Dicaffeoylquinic acid	0.856	0.0032357	7
evm.TU.supercontig_84.53	-1.15338	--	Li512115	-1.78185	3,4-Dicaffeoylquinic acid	0.87	0.00229496	7
evm.TU.supercontig_84.67	-4.30729	K13523	Li512115	-1.78185	3,4-Dicaffeoylquinic acid	0.82	0.00675857	7
evm.TU.supercontig_84.77	-2.68634	--	Li512115	-1.78185	3,4-Dicaffeoylquinic acid	0.891	0.00124975	7
evm.TU.supercontig_84.94	-1.33581	--	Li512115	-1.78185	3,4-Dicaffeoylquinic acid	0.868	0.00243021	7
evm.TU.supercontig_85.48	-1.38853	--	Li512115	-1.78185	3,4-Dicaffeoylquinic acid	0.844	0.00425541	7
evm.TU.supercontig_85.57	-1.27919	--	Li512115	-1.78185	3,4-Dicaffeoylquinic acid	0.805	0.00879672	7
evm.TU.supercontig_85.73	-4.3544	K00208	Li512115	-1.78185	3,4-Dicaffeoylquinic acid	0.927	0.000315789	7
evm.TU.supercontig_86.63	-2.93219	--	Li512115	-1.78185	3,4-Dicaffeoylquinic acid	0.899	0.000963883	7
evm.TU.supercontig_865.1	-1.95537	--	Li512115	-1.78185	3,4-Dicaffeoylquinic acid	0.875	0.00203016	7
evm.TU.supercontig_87.90	-1.62673	--	Li512115	-1.78185	3,4-Dicaffeoylquinic acid	0.824	0.00632758	7
evm.TU.supercontig_9.242	-1.63068	--	Li512115	-1.78185	3,4-Dicaffeoylquinic acid	0.89	0.00130393	7
evm.TU.supercontig_9.262	-1.35688	--	Li512115	-1.78185	3,4-Dicaffeoylquinic acid	0.876	0.00195018	7
evm.TU.supercontig_9.317	-1.21317	K07748	Li512115	-1.78185	3,4-Dicaffeoylquinic acid	0.884	0.00157482	7
evm.TU.supercontig_9.35	-2.03747	K00430	Li512115	-1.78185	3,4-Dicaffeoylquinic acid	0.908	0.000715761	7
evm.TU.supercontig_9.367	-1.55299	--	Li512115	-1.78185	3,4-Dicaffeoylquinic acid	0.824	0.00634417	7
evm.TU.supercontig_9.373	-1.45935	K03921	Li512115	-1.78185	3,4-Dicaffeoylquinic acid	0.857	0.00314199	7
evm.TU.supercontig_9.56	-1.27645	K01648	Li512115	-1.78185	3,4-Dicaffeoylquinic acid	0.86	0.00296101	7
evm.TU.supercontig_90.3	-1.27082	--	Li512115	-1.78185	3,4-Dicaffeoylquinic acid	0.802	0.00937017	7
evm.TU.supercontig_90.9	-1.70853	--	Li512115	-1.78185	3,4-Dicaffeoylquinic acid	0.87	0.0022868	7
evm.TU.supercontig_91.6	-1.03322	--	Li512115	-1.78185	3,4-Dicaffeoylquinic acid	0.923	0.000391303	7
evm.TU.supercontig_91.63	-7.10289	--	Li512115	-1.78185	3,4-Dicaffeoylquinic acid	0.885	0.00150335	7
evm.TU.supercontig_929.4	-2.64272	K00382	Li512115	-1.78185	3,4-Dicaffeoylquinic acid	0.917	0.000505377	7
evm.TU.supercontig_93.34	-1.41976	--	Li512115	-1.78185	3,4-Dicaffeoylquinic acid	0.889	0.00135813	7
evm.TU.supercontig_93.36	-1.18048	--	Li512115	-1.78185	3,4-Dicaffeoylquinic acid	0.933	0.000242775	7
evm.TU.supercontig_99.14	-2.0794	--	Li512115	-1.78185	3,4-Dicaffeoylquinic acid	0.909	0.000684404	7
evm.TU.supercontig_99.60	-1.98414	K15382	Li512115	-1.78185	3,4-Dicaffeoylquinic acid	0.895	0.00112962	7
gevm.TU.contig_26343.3	-2.52031	--	Li512115	-1.78185	3,4-Dicaffeoylquinic acid	0.901	0.000913978	7
gevm.TU.contig_27606.2	-1.07689	--	Li512115	-1.78185	3,4-Dicaffeoylquinic acid	0.965	2.64676e-05	7
gevm.TU.contig_28082.1	-1.00136	K01739	Li512115	-1.78185	3,4-Dicaffeoylquinic acid	0.847	0.00392518	7
gevm.TU.contig_29544.2	-1.61465	--	Li512115	-1.78185	3,4-Dicaffeoylquinic acid	0.931	0.000266081	7
gevm.TU.contig_31478.1	-1.47279	K03319	Li512115	-1.78185	3,4-Dicaffeoylquinic acid	0.903	0.000840662	7
gevm.TU.contig_31478.2	-1.84058	K10738	Li512115	-1.78185	3,4-Dicaffeoylquinic acid	0.891	0.00127587	7
C.papaya_newGene_1123	1.0789	K14314	YC512119	1.23621	Phytosphingosine	0.933	0.00023392	3
C.papaya_newGene_1213	1.06829	--	YC512119	1.23621	Phytosphingosine	0.803	0.00916231	3
C.papaya_newGene_1328	3.15089	K16296	YC512119	1.23621	Phytosphingosine	0.853	0.00344075	3
C.papaya_newGene_2311	2.68349	--	YC512119	1.23621	Phytosphingosine	0.882	0.00166201	3
C.papaya_newGene_2506	1.13436	--	YC512119	1.23621	Phytosphingosine	0.866	0.00254807	3
C.papaya_newGene_2532	1.72644	--	YC512119	1.23621	Phytosphingosine	0.878	0.00182972	3
C.papaya_newGene_2849	1.70264	--	YC512119	1.23621	Phytosphingosine	0.894	0.00116335	3
C.papaya_newGene_32	1.04986	--	YC512119	1.23621	Phytosphingosine	0.888	0.00140008	3
C.papaya_newGene_3320	1.97025	--	YC512119	1.23621	Phytosphingosine	0.898	0.00102334	3
C.papaya_newGene_3323	1.65553	--	YC512119	1.23621	Phytosphingosine	0.848	0.00390687	3
C.papaya_newGene_40	2.32545	K01087	YC512119	1.23621	Phytosphingosine	0.837	0.00487955	3
C.papaya_newGene_533	1.54832	--	YC512119	1.23621	Phytosphingosine	0.852	0.00354793	3
evm.TU.contig_32539	1.6896	K06892	YC512119	1.23621	Phytosphingosine	0.936	0.000208126	3
evm.TU.contig_32742	1.69524	--	YC512119	1.23621	Phytosphingosine	0.96	4.14899e-05	3
evm.TU.contig_33848	1.28863	--	YC512119	1.23621	Phytosphingosine	0.891	0.00124467	3
evm.TU.contig_35614	2.38368	--	YC512119	1.23621	Phytosphingosine	0.878	0.0018324	3
evm.TU.contig_36379	1.42983	--	YC512119	1.23621	Phytosphingosine	0.842	0.0044033	3
evm.TU.contig_37635	1.01448	--	YC512119	1.23621	Phytosphingosine	0.882	0.00164664	3
evm.TU.contig_40198	1.00477	--	YC512119	1.23621	Phytosphingosine	0.842	0.00440533	3
evm.TU.contig_40554	1.1937	K10268	YC512119	1.23621	Phytosphingosine	0.811	0.00805435	3
evm.TU.contig_40813	1.78261	--	YC512119	1.23621	Phytosphingosine	0.879	0.0017763	3
evm.TU.contig_42579	1.43472	K01537	YC512119	1.23621	Phytosphingosine	0.948	0.000100299	3
evm.TU.contig_43223	2.45494	--	YC512119	1.23621	Phytosphingosine	0.936	0.000201423	3
evm.TU.contig_46791	1.5823	--	YC512119	1.23621	Phytosphingosine	0.946	0.000116431	3
evm.TU.supercontig_1.206	1.48861	--	YC512119	1.23621	Phytosphingosine	0.867	0.00250219	3
evm.TU.supercontig_1.21	1.30192	--	YC512119	1.23621	Phytosphingosine	0.891	0.00125285	3
evm.TU.supercontig_1.213	1.35912	--	YC512119	1.23621	Phytosphingosine	0.832	0.00539825	3
evm.TU.supercontig_1.239	1.16904	--	YC512119	1.23621	Phytosphingosine	0.815	0.00738275	3
evm.TU.supercontig_1.263	1.38783	--	YC512119	1.23621	Phytosphingosine	0.902	0.000885639	3
evm.TU.supercontig_1.327	1.59268	--	YC512119	1.23621	Phytosphingosine	0.824	0.00632682	3
evm.TU.supercontig_1.334	1.77662	--	YC512119	1.23621	Phytosphingosine	0.851	0.00361561	3
evm.TU.supercontig_1.45	1.73367	--	YC512119	1.23621	Phytosphingosine	0.814	0.00760697	3
evm.TU.supercontig_10.134	1.03629	--	YC512119	1.23621	Phytosphingosine	0.86	0.00291528	3
evm.TU.supercontig_10.156	1.36546	--	YC512119	1.23621	Phytosphingosine	0.913	0.000590486	3
evm.TU.supercontig_10.77	1.71035	--	YC512119	1.23621	Phytosphingosine	0.848	0.0039135	3
evm.TU.supercontig_103.8	1.81388	--	YC512119	1.23621	Phytosphingosine	0.811	0.00802701	3
evm.TU.supercontig_106.17	1.79326	--	YC512119	1.23621	Phytosphingosine	0.844	0.00422737	3
evm.TU.supercontig_107.30	1.19785	--	YC512119	1.23621	Phytosphingosine	0.887	0.00144057	3
evm.TU.supercontig_108.40	1.09067	--	YC512119	1.23621	Phytosphingosine	0.829	0.00571535	3
evm.TU.supercontig_108.69	1.07168	K14314	YC512119	1.23621	Phytosphingosine	0.875	0.00201987	3
evm.TU.supercontig_11.5	1.82253	--	YC512119	1.23621	Phytosphingosine	0.861	0.00286455	3
evm.TU.supercontig_11.66	6.20832	--	YC512119	1.23621	Phytosphingosine	0.913	0.0005952	3
evm.TU.supercontig_112.30	1.06477	--	YC512119	1.23621	Phytosphingosine	0.852	0.00352864	3
evm.TU.supercontig_112.98	1.71018	--	YC512119	1.23621	Phytosphingosine	0.914	0.000575267	3
evm.TU.supercontig_1120.1	7.65974	K16290	YC512119	1.23621	Phytosphingosine	0.949	9.6487e-05	3
evm.TU.supercontig_114.3	1.29054	--	YC512119	1.23621	Phytosphingosine	0.841	0.00449373	3
evm.TU.supercontig_117.36	1.02412	--	YC512119	1.23621	Phytosphingosine	0.912	0.000618147	3
evm.TU.supercontig_117.64	1.30029	--	YC512119	1.23621	Phytosphingosine	0.9	0.000941113	3
evm.TU.supercontig_119.35	1.27605	--	YC512119	1.23621	Phytosphingosine	0.893	0.00117577	3
evm.TU.supercontig_119.6	1.23029	K13511	YC512119	1.23621	Phytosphingosine	0.811	0.00801056	3
evm.TU.supercontig_119.71	2.15138	--	YC512119	1.23621	Phytosphingosine	0.875	0.00201942	3
evm.TU.supercontig_12.3	1.05077	--	YC512119	1.23621	Phytosphingosine	0.892	0.00123034	3
evm.TU.supercontig_122.10	1.40792	K02723	YC512119	1.23621	Phytosphingosine	0.8	0.00961581	3
evm.TU.supercontig_125.33	1.28414	K13366	YC512119	1.23621	Phytosphingosine	0.852	0.00356697	3
evm.TU.supercontig_128.37	1.25661	--	YC512119	1.23621	Phytosphingosine	0.878	0.00186894	3
evm.TU.supercontig_128.63	1.50085	--	YC512119	1.23621	Phytosphingosine	0.809	0.00821022	3
evm.TU.supercontig_129.13	1.72308	--	YC512119	1.23621	Phytosphingosine	0.941	0.000158115	3
evm.TU.supercontig_129.55	1.0563	K09338	YC512119	1.23621	Phytosphingosine	0.937	0.000199096	3
evm.TU.supercontig_13.117	1.3316	--	YC512119	1.23621	Phytosphingosine	0.894	0.00116086	3
evm.TU.supercontig_13.146	4.31249	--	YC512119	1.23621	Phytosphingosine	0.809	0.00822506	3
evm.TU.supercontig_13.179	1.21487	K01880	YC512119	1.23621	Phytosphingosine	0.81	0.00807441	3
evm.TU.supercontig_13.285	1.40273	--	YC512119	1.23621	Phytosphingosine	0.873	0.00211904	3
evm.TU.supercontig_130.50	1.83899	K17604	YC512119	1.23621	Phytosphingosine	0.894	0.00114477	3
evm.TU.supercontig_131.53	1.1529	--	YC512119	1.23621	Phytosphingosine	0.899	0.000974248	3
evm.TU.supercontig_131.71	2.2707	--	YC512119	1.23621	Phytosphingosine	0.864	0.00269985	3
evm.TU.supercontig_1323.3	1.08042	--	YC512119	1.23621	Phytosphingosine	0.893	0.00117779	3
evm.TU.supercontig_135.33	1.09229	--	YC512119	1.23621	Phytosphingosine	0.907	0.000740882	3
evm.TU.supercontig_135.35	1.21752	K14649	YC512119	1.23621	Phytosphingosine	0.897	0.00104163	3
evm.TU.supercontig_136.32	1.48555	--	YC512119	1.23621	Phytosphingosine	0.815	0.00749267	3
evm.TU.supercontig_140.40	1.78085	K03549	YC512119	1.23621	Phytosphingosine	0.899	0.000968505	3
evm.TU.supercontig_142.51	1.34504	--	YC512119	1.23621	Phytosphingosine	0.845	0.0041298	3
evm.TU.supercontig_146.71	1.09956	--	YC512119	1.23621	Phytosphingosine	0.859	0.00304345	3
evm.TU.supercontig_146.72	1.19643	--	YC512119	1.23621	Phytosphingosine	0.941	0.000150833	3
evm.TU.supercontig_1474.1	1.56436	K17279	YC512119	1.23621	Phytosphingosine	0.885	0.00149569	3
evm.TU.supercontig_1476.3	1.89707	--	YC512119	1.23621	Phytosphingosine	0.866	0.0025157	3
evm.TU.supercontig_148.43	1.40222	--	YC512119	1.23621	Phytosphingosine	0.888	0.00138779	3
evm.TU.supercontig_15.103	1.78656	K02716	YC512119	1.23621	Phytosphingosine	0.863	0.00271149	3
evm.TU.supercontig_150.58	1.27241	--	YC512119	1.23621	Phytosphingosine	0.868	0.00244138	3
evm.TU.supercontig_155.7	5.50591	K16290	YC512119	1.23621	Phytosphingosine	0.923	0.000384999	3
evm.TU.supercontig_157.13	1.14521	--	YC512119	1.23621	Phytosphingosine	0.939	0.000171699	3
evm.TU.supercontig_157.15	1.5061	--	YC512119	1.23621	Phytosphingosine	0.927	0.000323186	3
evm.TU.supercontig_157.50	2.11273	K08679	YC512119	1.23621	Phytosphingosine	0.863	0.00271974	3
evm.TU.supercontig_16.187	2.63625	--	YC512119	1.23621	Phytosphingosine	0.897	0.00105729	3
evm.TU.supercontig_16.199	2.06349	--	YC512119	1.23621	Phytosphingosine	0.94	0.000161635	3
evm.TU.supercontig_166.2	1.17713	K04125	YC512119	1.23621	Phytosphingosine	0.847	0.00398502	3
evm.TU.supercontig_166.22	Inf	--	YC512119	1.23621	Phytosphingosine	0.84	0.00457178	3
evm.TU.supercontig_166.50	1.24015	--	YC512119	1.23621	Phytosphingosine	0.913	0.000593729	3
evm.TU.supercontig_17.111	1.02968	--	YC512119	1.23621	Phytosphingosine	0.93	0.000285547	3
evm.TU.supercontig_17.235	2.04555	--	YC512119	1.23621	Phytosphingosine	0.935	0.000216766	3
evm.TU.supercontig_17.62	1.43365	--	YC512119	1.23621	Phytosphingosine	0.825	0.00613975	3
evm.TU.supercontig_17.88	1.40559	--	YC512119	1.23621	Phytosphingosine	0.899	0.000989061	3
evm.TU.supercontig_171.26	1.73804	K05016	YC512119	1.23621	Phytosphingosine	0.827	0.00591232	3
evm.TU.supercontig_178.23	1.42117	--	YC512119	1.23621	Phytosphingosine	0.859	0.00303309	3
evm.TU.supercontig_178.37	1.42716	--	YC512119	1.23621	Phytosphingosine	0.858	0.00304902	3
evm.TU.supercontig_179.25	1.45049	--	YC512119	1.23621	Phytosphingosine	0.813	0.00772695	3
evm.TU.supercontig_18.32	1.06283	--	YC512119	1.23621	Phytosphingosine	0.854	0.00339728	3
evm.TU.supercontig_180.21	1.14646	--	YC512119	1.23621	Phytosphingosine	0.906	0.000758379	3
evm.TU.supercontig_182.17	5.37084	K13448	YC512119	1.23621	Phytosphingosine	0.892	0.00122578	3
evm.TU.supercontig_183.6	4.54245	K01183	YC512119	1.23621	Phytosphingosine	0.857	0.00316194	3
evm.TU.supercontig_184.5	1.03141	--	YC512119	1.23621	Phytosphingosine	0.965	2.49848e-05	3
evm.TU.supercontig_187.27	2.37694	--	YC512119	1.23621	Phytosphingosine	0.852	0.00353467	3
evm.TU.supercontig_187.7	1.78617	K02717	YC512119	1.23621	Phytosphingosine	0.891	0.00126097	3
evm.TU.supercontig_19.109	3.22708	K00430	YC512119	1.23621	Phytosphingosine	0.869	0.00238141	3
evm.TU.supercontig_19.112	1.15212	--	YC512119	1.23621	Phytosphingosine	0.804	0.00896503	3
evm.TU.supercontig_19.203	1.48675	K09872	YC512119	1.23621	Phytosphingosine	0.91	0.000661377	3
evm.TU.supercontig_19.90	1.29605	--	YC512119	1.23621	Phytosphingosine	0.921	0.000428903	3
evm.TU.supercontig_190.27	1.35549	--	YC512119	1.23621	Phytosphingosine	0.832	0.00538058	3
evm.TU.supercontig_194.7	1.78447	--	YC512119	1.23621	Phytosphingosine	0.896	0.0010682	3
evm.TU.supercontig_195.8	1.34023	--	YC512119	1.23621	Phytosphingosine	0.833	0.00533581	3
evm.TU.supercontig_1967.1	2.84556	K16296	YC512119	1.23621	Phytosphingosine	0.835	0.00514004	3
evm.TU.supercontig_197.1	1.19421	K17099	YC512119	1.23621	Phytosphingosine	0.827	0.00599575	3
evm.TU.supercontig_198.15	4.4927	K01051	YC512119	1.23621	Phytosphingosine	0.861	0.0028697	3
evm.TU.supercontig_2.137	1.20618	K08235	YC512119	1.23621	Phytosphingosine	0.806	0.00876147	3
evm.TU.supercontig_2.171	1.00829	K16055	YC512119	1.23621	Phytosphingosine	0.902	0.000867718	3
evm.TU.supercontig_2.183	1.16216	K11699	YC512119	1.23621	Phytosphingosine	0.83	0.0055867	3
evm.TU.supercontig_2.89	1.86511	--	YC512119	1.23621	Phytosphingosine	0.93	0.000283027	3
evm.TU.supercontig_20.138	3.75354	--	YC512119	1.23621	Phytosphingosine	0.824	0.00625765	3
evm.TU.supercontig_20.224	2.31929	K17469	YC512119	1.23621	Phytosphingosine	0.922	0.000407528	3
evm.TU.supercontig_200.2	4.42416	--	YC512119	1.23621	Phytosphingosine	0.878	0.00185565	3
evm.TU.supercontig_2016.1	2.17009	--	YC512119	1.23621	Phytosphingosine	0.913	0.000583362	3
evm.TU.supercontig_211.14	1.92435	--	YC512119	1.23621	Phytosphingosine	0.85	0.00370911	3
evm.TU.supercontig_217.23	2.1996	--	YC512119	1.23621	Phytosphingosine	0.852	0.00355768	3
evm.TU.supercontig_223.11	1.00634	K04506	YC512119	1.23621	Phytosphingosine	0.86	0.00297037	3
evm.TU.supercontig_228.24	1.37987	--	YC512119	1.23621	Phytosphingosine	0.885	0.00150322	3
evm.TU.supercontig_228.8	1.78991	--	YC512119	1.23621	Phytosphingosine	0.888	0.00140458	3
evm.TU.supercontig_23.100	1.01845	K13606	YC512119	1.23621	Phytosphingosine	0.899	0.000978505	3
evm.TU.supercontig_23.90	1.13966	--	YC512119	1.23621	Phytosphingosine	0.897	0.00104466	3
evm.TU.supercontig_234.3	1.04395	--	YC512119	1.23621	Phytosphingosine	0.809	0.00831735	3
evm.TU.supercontig_24.85	1.12277	--	YC512119	1.23621	Phytosphingosine	0.808	0.00836484	3
evm.TU.supercontig_248.2	1.44151	K05016	YC512119	1.23621	Phytosphingosine	0.851	0.00365004	3
evm.TU.supercontig_25.194	1.31039	K01051	YC512119	1.23621	Phytosphingosine	0.867	0.00250511	3
evm.TU.supercontig_25.98	1.51285	K00679	YC512119	1.23621	Phytosphingosine	0.91	0.0006503	3
evm.TU.supercontig_26.183	1.24097	--	YC512119	1.23621	Phytosphingosine	0.806	0.00864703	3
evm.TU.supercontig_27.116	1.61355	--	YC512119	1.23621	Phytosphingosine	0.931	0.000263097	3
evm.TU.supercontig_27.245	2.07742	--	YC512119	1.23621	Phytosphingosine	0.929	0.000290384	3
evm.TU.supercontig_27.77	6.21555	--	YC512119	1.23621	Phytosphingosine	0.827	0.00597285	3
evm.TU.supercontig_27.8	2.18584	--	YC512119	1.23621	Phytosphingosine	0.888	0.00136604	3
evm.TU.supercontig_2760.1	1.41927	--	YC512119	1.23621	Phytosphingosine	0.843	0.00434677	3
evm.TU.supercontig_277.11	1.09083	K01507	YC512119	1.23621	Phytosphingosine	0.879	0.00179383	3
evm.TU.supercontig_277.14	1.71961	K03715	YC512119	1.23621	Phytosphingosine	0.891	0.00126359	3
evm.TU.supercontig_286.8	5.10064	K16290	YC512119	1.23621	Phytosphingosine	0.826	0.0060574	3
evm.TU.supercontig_29.115	1.01042	K01369	YC512119	1.23621	Phytosphingosine	0.904	0.000825469	3
evm.TU.supercontig_29.126	1.44297	K01193	YC512119	1.23621	Phytosphingosine	0.885	0.00153227	3
evm.TU.supercontig_3.123	1.57793	--	YC512119	1.23621	Phytosphingosine	0.865	0.0026186	3
evm.TU.supercontig_3.138	1.75485	K09338	YC512119	1.23621	Phytosphingosine	0.82	0.00677275	3
evm.TU.supercontig_3.281	1.2481	--	YC512119	1.23621	Phytosphingosine	0.817	0.00722904	3
evm.TU.supercontig_3.291	3.30598	--	YC512119	1.23621	Phytosphingosine	0.808	0.00836154	3
evm.TU.supercontig_3.344	1.72115	K14379	YC512119	1.23621	Phytosphingosine	0.895	0.00109563	3
evm.TU.supercontig_3.345	2.36771	K02701	YC512119	1.23621	Phytosphingosine	0.837	0.00492385	3
evm.TU.supercontig_3.356	1.41491	--	YC512119	1.23621	Phytosphingosine	0.891	0.0012634	3
evm.TU.supercontig_3.379	1.50571	--	YC512119	1.23621	Phytosphingosine	0.905	0.000804001	3
evm.TU.supercontig_3.380	2.0714	--	YC512119	1.23621	Phytosphingosine	0.935	0.000214182	3
evm.TU.supercontig_3.402	1.96223	--	YC512119	1.23621	Phytosphingosine	0.908	0.000697632	3
evm.TU.supercontig_3.487	1.35848	K16276	YC512119	1.23621	Phytosphingosine	0.816	0.00731417	3
evm.TU.supercontig_31.72	1.19447	--	YC512119	1.23621	Phytosphingosine	0.909	0.000674639	3
evm.TU.supercontig_327.9	1.57236	--	YC512119	1.23621	Phytosphingosine	0.927	0.000329042	3
evm.TU.supercontig_334.1	1.62299	--	YC512119	1.23621	Phytosphingosine	0.905	0.000791818	3
evm.TU.supercontig_34.127	2.28122	--	YC512119	1.23621	Phytosphingosine	0.852	0.00351709	3
evm.TU.supercontig_34.200	2.4949	--	YC512119	1.23621	Phytosphingosine	0.845	0.00412229	3
evm.TU.supercontig_34.46	1.40121	K08235	YC512119	1.23621	Phytosphingosine	0.837	0.00486217	3
evm.TU.supercontig_35.21	1.01237	K18875	YC512119	1.23621	Phytosphingosine	0.944	0.000126733	3
evm.TU.supercontig_35.62	1.23783	--	YC512119	1.23621	Phytosphingosine	0.866	0.00251041	3
evm.TU.supercontig_356.1	1.0896	--	YC512119	1.23621	Phytosphingosine	0.865	0.00259038	3
evm.TU.supercontig_363.4	1.09733	--	YC512119	1.23621	Phytosphingosine	0.897	0.00104327	3
evm.TU.supercontig_369.4	1.21852	--	YC512119	1.23621	Phytosphingosine	0.828	0.00589565	3
evm.TU.supercontig_37.154	1.16804	--	YC512119	1.23621	Phytosphingosine	0.86	0.00295023	3
evm.TU.supercontig_37.167	1.34647	--	YC512119	1.23621	Phytosphingosine	0.812	0.00781331	3
evm.TU.supercontig_373.3	1.29462	--	YC512119	1.23621	Phytosphingosine	0.875	0.00202193	3
evm.TU.supercontig_395.2	1.079	--	YC512119	1.23621	Phytosphingosine	0.855	0.00327783	3
evm.TU.supercontig_398.3	1.42343	--	YC512119	1.23621	Phytosphingosine	0.818	0.00708963	3
evm.TU.supercontig_4.11	1.42708	--	YC512119	1.23621	Phytosphingosine	0.865	0.00257249	3
evm.TU.supercontig_4.9	1.67162	--	YC512119	1.23621	Phytosphingosine	0.839	0.00465077	3
evm.TU.supercontig_4.96	1.18013	--	YC512119	1.23621	Phytosphingosine	0.868	0.00242062	3
evm.TU.supercontig_40.99	1.32344	--	YC512119	1.23621	Phytosphingosine	0.848	0.00386134	3
evm.TU.supercontig_42.40	1.16479	--	YC512119	1.23621	Phytosphingosine	0.878	0.00182933	3
evm.TU.supercontig_44.83	1.45448	K06892	YC512119	1.23621	Phytosphingosine	0.872	0.00215578	3
evm.TU.supercontig_447.2	1.04712	--	YC512119	1.23621	Phytosphingosine	0.873	0.00211749	3
evm.TU.supercontig_46.142	1.06696	--	YC512119	1.23621	Phytosphingosine	0.896	0.00108531	3
evm.TU.supercontig_48.130	1.31219	K10406	YC512119	1.23621	Phytosphingosine	0.841	0.00452947	3
evm.TU.supercontig_49.77	1.16737	K15382	YC512119	1.23621	Phytosphingosine	0.835	0.00505213	3
evm.TU.supercontig_5.221	2.88503	K15113	YC512119	1.23621	Phytosphingosine	0.919	0.000467701	3
evm.TU.supercontig_5.287	1.18085	K09510	YC512119	1.23621	Phytosphingosine	0.855	0.00333115	3
evm.TU.supercontig_5.295	1.26555	--	YC512119	1.23621	Phytosphingosine	0.835	0.00513991	3
evm.TU.supercontig_5.72	1.08786	--	YC512119	1.23621	Phytosphingosine	0.903	0.000860148	3
evm.TU.supercontig_5.73	1.15262	--	YC512119	1.23621	Phytosphingosine	0.828	0.00579672	3
evm.TU.supercontig_5185.1	1.21679	K10999	YC512119	1.23621	Phytosphingosine	0.815	0.0074936	3
evm.TU.supercontig_52.117	1.06254	--	YC512119	1.23621	Phytosphingosine	0.899	0.00096191	3
evm.TU.supercontig_52.12	1.37599	--	YC512119	1.23621	Phytosphingosine	0.854	0.00334775	3
evm.TU.supercontig_52.140	4.56408	--	YC512119	1.23621	Phytosphingosine	0.886	0.00147083	3
evm.TU.supercontig_52.9	3.39783	--	YC512119	1.23621	Phytosphingosine	0.874	0.00203604	3
evm.TU.supercontig_53.155	1.12108	--	YC512119	1.23621	Phytosphingosine	0.884	0.00154857	3
evm.TU.supercontig_53.70	1.02859	K13950	YC512119	1.23621	Phytosphingosine	0.813	0.00771135	3
evm.TU.supercontig_54.21	1.26948	K00365	YC512119	1.23621	Phytosphingosine	0.845	0.00415614	3
evm.TU.supercontig_545.3	1.86231	K09338	YC512119	1.23621	Phytosphingosine	0.898	0.0010048	3
evm.TU.supercontig_55.184	1.5484	--	YC512119	1.23621	Phytosphingosine	0.845	0.00413943	3
evm.TU.supercontig_55.23	1.02671	--	YC512119	1.23621	Phytosphingosine	0.878	0.00183385	3
evm.TU.supercontig_55.27	1.1908	--	YC512119	1.23621	Phytosphingosine	0.878	0.00184921	3
evm.TU.supercontig_55.70	1.06976	K09338	YC512119	1.23621	Phytosphingosine	0.871	0.00226047	3
evm.TU.supercontig_55.9	1.60431	--	YC512119	1.23621	Phytosphingosine	0.846	0.00404424	3
evm.TU.supercontig_557.1	3.31629	--	YC512119	1.23621	Phytosphingosine	0.855	0.00328139	3
evm.TU.supercontig_56.1	1.55238	--	YC512119	1.23621	Phytosphingosine	0.839	0.00473259	3
evm.TU.supercontig_56.58	1.8247	K14638	YC512119	1.23621	Phytosphingosine	0.863	0.00270725	3
evm.TU.supercontig_57.21	2.47324	--	YC512119	1.23621	Phytosphingosine	0.939	0.000178599	3
evm.TU.supercontig_57.51	1.03197	--	YC512119	1.23621	Phytosphingosine	0.836	0.00499907	3
evm.TU.supercontig_58.48	1.00988	--	YC512119	1.23621	Phytosphingosine	0.896	0.00107157	3
evm.TU.supercontig_58.67	1.23203	--	YC512119	1.23621	Phytosphingosine	0.803	0.00918466	3
evm.TU.supercontig_6.121	1.54347	--	YC512119	1.23621	Phytosphingosine	0.907	0.00073457	3
evm.TU.supercontig_6.204	1.09555	--	YC512119	1.23621	Phytosphingosine	0.885	0.00152647	3
evm.TU.supercontig_6.242	1.44508	--	YC512119	1.23621	Phytosphingosine	0.892	0.00121297	3
evm.TU.supercontig_6.258	1.27498	--	YC512119	1.23621	Phytosphingosine	0.86	0.00290882	3
evm.TU.supercontig_6.431	1.12696	K00430	YC512119	1.23621	Phytosphingosine	0.886	0.00145064	3
evm.TU.supercontig_6.51	1.013	--	YC512119	1.23621	Phytosphingosine	0.822	0.00660712	3
evm.TU.supercontig_6.84	1.09603	K13260	YC512119	1.23621	Phytosphingosine	0.866	0.0025103	3
evm.TU.supercontig_62.135	1.16771	--	YC512119	1.23621	Phytosphingosine	0.868	0.00240932	3
evm.TU.supercontig_62.48	1.19337	K03327	YC512119	1.23621	Phytosphingosine	0.82	0.00685929	3
evm.TU.supercontig_62.49	1.74377	K03327	YC512119	1.23621	Phytosphingosine	0.808	0.00842668	3
evm.TU.supercontig_62.50	1.83171	K03327	YC512119	1.23621	Phytosphingosine	0.812	0.0079013	3
evm.TU.supercontig_62.62	2.58196	--	YC512119	1.23621	Phytosphingosine	0.888	0.00139563	3
evm.TU.supercontig_62.73	1.25317	--	YC512119	1.23621	Phytosphingosine	0.893	0.00119001	3
evm.TU.supercontig_62.93	1.29404	--	YC512119	1.23621	Phytosphingosine	0.941	0.000151313	3
evm.TU.supercontig_64.104	1.17415	K00128	YC512119	1.23621	Phytosphingosine	0.842	0.00437763	3
evm.TU.supercontig_65.107	1.87782	--	YC512119	1.23621	Phytosphingosine	0.927	0.000325779	3
evm.TU.supercontig_663.2	1.0064	--	YC512119	1.23621	Phytosphingosine	0.8	0.00959236	3
evm.TU.supercontig_69.59	1.01463	--	YC512119	1.23621	Phytosphingosine	0.807	0.00855479	3
evm.TU.supercontig_69.6	1.65614	--	YC512119	1.23621	Phytosphingosine	0.877	0.00187897	3
evm.TU.supercontig_7.168	2.2721	K06268	YC512119	1.23621	Phytosphingosine	0.867	0.0024607	3
evm.TU.supercontig_7.23	4.50521	--	YC512119	1.23621	Phytosphingosine	0.813	0.00769107	3
evm.TU.supercontig_7.43	1.5505	K01568	YC512119	1.23621	Phytosphingosine	0.875	0.00202658	3
evm.TU.supercontig_7.60	1.99441	--	YC512119	1.23621	Phytosphingosine	0.902	0.000893401	3
evm.TU.supercontig_70.74	1.96267	--	YC512119	1.23621	Phytosphingosine	0.881	0.0016857	3
evm.TU.supercontig_73.62	1.00455	--	YC512119	1.23621	Phytosphingosine	0.945	0.000122479	3
evm.TU.supercontig_73.66	1.21377	--	YC512119	1.23621	Phytosphingosine	0.86	0.00295296	3
evm.TU.supercontig_74.17	1.88124	K17686	YC512119	1.23621	Phytosphingosine	0.845	0.00411824	3
evm.TU.supercontig_74.89	1.2135	K13484	YC512119	1.23621	Phytosphingosine	0.906	0.000756922	3
evm.TU.supercontig_75.50	1.13554	--	YC512119	1.23621	Phytosphingosine	0.844	0.00426879	3
evm.TU.supercontig_75.96	3.39206	K08150	YC512119	1.23621	Phytosphingosine	0.845	0.0040926	3
evm.TU.supercontig_77.25	1.66061	K07904	YC512119	1.23621	Phytosphingosine	0.819	0.00691871	3
evm.TU.supercontig_78.19	1.44652	--	YC512119	1.23621	Phytosphingosine	0.828	0.00579108	3
evm.TU.supercontig_78.40	1.67908	--	YC512119	1.23621	Phytosphingosine	0.862	0.00283481	3
evm.TU.supercontig_79.4	1.22671	--	YC512119	1.23621	Phytosphingosine	0.812	0.00778572	3
evm.TU.supercontig_8.100	2.82271	--	YC512119	1.23621	Phytosphingosine	0.903	0.000857432	3
evm.TU.supercontig_8.116	1.30615	--	YC512119	1.23621	Phytosphingosine	0.879	0.00182153	3
evm.TU.supercontig_8.130	1.53012	K01874	YC512119	1.23621	Phytosphingosine	0.899	0.000961659	3
evm.TU.supercontig_8.242	1.65052	--	YC512119	1.23621	Phytosphingosine	0.922	0.000400559	3
evm.TU.supercontig_8.66	1.00439	--	YC512119	1.23621	Phytosphingosine	0.868	0.00244192	3
evm.TU.supercontig_800.2	1.15069	--	YC512119	1.23621	Phytosphingosine	0.835	0.00513629	3
evm.TU.supercontig_81.120	1.21855	K14016	YC512119	1.23621	Phytosphingosine	0.95	8.69469e-05	3
evm.TU.supercontig_837.3	2.12291	K16302	YC512119	1.23621	Phytosphingosine	0.869	0.00232255	3
evm.TU.supercontig_84.119	2.14344	--	YC512119	1.23621	Phytosphingosine	0.945	0.000119025	3
evm.TU.supercontig_84.87	3.26507	--	YC512119	1.23621	Phytosphingosine	0.812	0.00789223	3
evm.TU.supercontig_85.44	1.04382	K11498	YC512119	1.23621	Phytosphingosine	0.891	0.00126068	3
evm.TU.supercontig_85.92	1.08023	--	YC512119	1.23621	Phytosphingosine	0.832	0.0053876	3
evm.TU.supercontig_86.34	1.16546	--	YC512119	1.23621	Phytosphingosine	0.839	0.00466244	3
evm.TU.supercontig_9.103	1.25287	--	YC512119	1.23621	Phytosphingosine	0.927	0.000319341	3
evm.TU.supercontig_9.137	1.63791	K08145	YC512119	1.23621	Phytosphingosine	0.871	0.0022168	3
evm.TU.supercontig_9.171	1.55649	K14485	YC512119	1.23621	Phytosphingosine	0.942	0.000150468	3
evm.TU.supercontig_9.369	1.03012	--	YC512119	1.23621	Phytosphingosine	0.853	0.00342977	3
evm.TU.supercontig_9.70	1.26994	K11666	YC512119	1.23621	Phytosphingosine	0.861	0.00288731	3
evm.TU.supercontig_937.1	1.98596	--	YC512119	1.23621	Phytosphingosine	0.926	0.000330696	3
evm.TU.supercontig_94.63	1.14568	--	YC512119	1.23621	Phytosphingosine	0.844	0.00421089	3
evm.TU.supercontig_95.15	1.91841	--	YC512119	1.23621	Phytosphingosine	0.915	0.000539541	3
gevm.TU.contig_25723.3	1.32433	--	YC512119	1.23621	Phytosphingosine	0.881	0.00171341	3
gevm.TU.contig_29023.1	1.82805	--	YC512119	1.23621	Phytosphingosine	0.896	0.00109272	3
gevm.TU.contig_29671.4	3.11016	K01620	YC512119	1.23621	Phytosphingosine	0.935	0.000214967	3
gevm.TU.contig_38482.2	1.42394	K05665	YC512119	1.23621	Phytosphingosine	0.889	0.00132735	3
C.papaya_newGene_1694	2.05659	--	mws0057	1.25526	Eriodictyol 7-O-glucoside	0.867	0.00250184	3
C.papaya_newGene_687	1.46442	--	mws0057	1.25526	Eriodictyol 7-O-glucoside	0.808	0.00848328	3
evm.TU.supercontig_107.50	1.85168	K08360	mws0057	1.25526	Eriodictyol 7-O-glucoside	0.857	0.00315141	3
evm.TU.supercontig_11.68	3.75726	--	mws0057	1.25526	Eriodictyol 7-O-glucoside	0.8	0.0096225	3
evm.TU.supercontig_18.24	1.53345	--	mws0057	1.25526	Eriodictyol 7-O-glucoside	0.851	0.00364945	3
evm.TU.supercontig_190.4	2.03679	--	mws0057	1.25526	Eriodictyol 7-O-glucoside	0.853	0.00349309	3
evm.TU.supercontig_2.360	2.12508	--	mws0057	1.25526	Eriodictyol 7-O-glucoside	0.805	0.00890916	3
evm.TU.supercontig_282.14	2.95175	K01602	mws0057	1.25526	Eriodictyol 7-O-glucoside	0.846	0.00406917	3
evm.TU.supercontig_36.124	1.09144	--	mws0057	1.25526	Eriodictyol 7-O-glucoside	0.811	0.00797777	3
evm.TU.supercontig_4006.1	1.27099	K03798	mws0057	1.25526	Eriodictyol 7-O-glucoside	0.829	0.00576877	3
evm.TU.supercontig_73.29	1.02977	K03086	mws0057	1.25526	Eriodictyol 7-O-glucoside	0.814	0.00752242	3
evm.TU.supercontig_80.62	1.51535	K02260	mws0057	1.25526	Eriodictyol 7-O-glucoside	0.865	0.00260393	3
evm.TU.supercontig_84.90	1.1097	--	mws0057	1.25526	Eriodictyol 7-O-glucoside	0.83	0.00559774	3
C.papaya_newGene_1213	1.06829	--	mws0072	1.59195	Apigenin 5-O-glucoside	0.886	0.001477	3
C.papaya_newGene_1549	1.01545	--	mws0072	1.59195	Apigenin 5-O-glucoside	0.826	0.00607889	3
C.papaya_newGene_1694	2.05659	--	mws0072	1.59195	Apigenin 5-O-glucoside	0.817	0.00722771	3
C.papaya_newGene_2196	1.67579	--	mws0072	1.59195	Apigenin 5-O-glucoside	0.832	0.00535721	3
C.papaya_newGene_222	1.7671	--	mws0072	1.59195	Apigenin 5-O-glucoside	0.909	0.000672482	3
C.papaya_newGene_2506	1.13436	--	mws0072	1.59195	Apigenin 5-O-glucoside	0.818	0.00701942	3
C.papaya_newGene_2736	1.22013	--	mws0072	1.59195	Apigenin 5-O-glucoside	0.845	0.00410578	3
evm.TU.contig_32339	Inf	K16290	mws0072	1.59195	Apigenin 5-O-glucoside	0.873	0.00209393	3
evm.TU.supercontig_1.212	1.52633	--	mws0072	1.59195	Apigenin 5-O-glucoside	0.895	0.00112961	3
evm.TU.supercontig_1.39	1.64895	--	mws0072	1.59195	Apigenin 5-O-glucoside	0.903	0.000845919	3
evm.TU.supercontig_1.45	1.73367	--	mws0072	1.59195	Apigenin 5-O-glucoside	0.897	0.00105657	3
evm.TU.supercontig_10.77	1.71035	--	mws0072	1.59195	Apigenin 5-O-glucoside	0.836	0.00504007	3
evm.TU.supercontig_103.8	1.81388	--	mws0072	1.59195	Apigenin 5-O-glucoside	0.884	0.00156338	3
evm.TU.supercontig_1080.2	3.42293	--	mws0072	1.59195	Apigenin 5-O-glucoside	0.883	0.00159532	3
evm.TU.supercontig_11.5	1.82253	--	mws0072	1.59195	Apigenin 5-O-glucoside	0.846	0.00405833	3
evm.TU.supercontig_11.77	1.3408	K04040	mws0072	1.59195	Apigenin 5-O-glucoside	0.874	0.00206762	3
evm.TU.supercontig_112.98	1.71018	--	mws0072	1.59195	Apigenin 5-O-glucoside	0.827	0.00600427	3
evm.TU.supercontig_113.38	1.44429	--	mws0072	1.59195	Apigenin 5-O-glucoside	0.896	0.00108367	3
evm.TU.supercontig_116.63	2.14884	--	mws0072	1.59195	Apigenin 5-O-glucoside	0.898	0.00100497	3
evm.TU.supercontig_117.64	1.30029	--	mws0072	1.59195	Apigenin 5-O-glucoside	0.813	0.00777743	3
evm.TU.supercontig_1175.2	1.4562	--	mws0072	1.59195	Apigenin 5-O-glucoside	0.828	0.00585416	3
evm.TU.supercontig_12.175	1.52919	K02946	mws0072	1.59195	Apigenin 5-O-glucoside	0.835	0.00513332	3
evm.TU.supercontig_12.190	1.19863	--	mws0072	1.59195	Apigenin 5-O-glucoside	0.857	0.0031323	3
evm.TU.supercontig_128.37	1.25661	--	mws0072	1.59195	Apigenin 5-O-glucoside	0.814	0.00751211	3
evm.TU.supercontig_13.146	4.31249	--	mws0072	1.59195	Apigenin 5-O-glucoside	0.886	0.0014572	3
evm.TU.supercontig_13.163	2.25525	K01191	mws0072	1.59195	Apigenin 5-O-glucoside	0.816	0.00735354	3
evm.TU.supercontig_13.179	1.21487	K01880	mws0072	1.59195	Apigenin 5-O-glucoside	0.865	0.00263328	3
evm.TU.supercontig_132.11	1.10579	K14638	mws0072	1.59195	Apigenin 5-O-glucoside	0.819	0.00690295	3
evm.TU.supercontig_136.32	1.48555	--	mws0072	1.59195	Apigenin 5-O-glucoside	0.879	0.00178165	3
evm.TU.supercontig_139.19	2.12316	K08282	mws0072	1.59195	Apigenin 5-O-glucoside	0.872	0.00218966	3
evm.TU.supercontig_14.109	1.99942	K01051	mws0072	1.59195	Apigenin 5-O-glucoside	0.946	0.000113132	3
evm.TU.supercontig_142.27	1.63592	--	mws0072	1.59195	Apigenin 5-O-glucoside	0.888	0.00138192	3
evm.TU.supercontig_142.47	1.02952	K16296	mws0072	1.59195	Apigenin 5-O-glucoside	0.92	0.00043165	3
evm.TU.supercontig_1427.1	1.12304	--	mws0072	1.59195	Apigenin 5-O-glucoside	0.911	0.000622333	3
evm.TU.supercontig_144.24	5.51572	--	mws0072	1.59195	Apigenin 5-O-glucoside	0.863	0.00273949	3
evm.TU.supercontig_151.50	3.81027	--	mws0072	1.59195	Apigenin 5-O-glucoside	0.833	0.00525961	3
evm.TU.supercontig_153.18	1.6366	--	mws0072	1.59195	Apigenin 5-O-glucoside	0.832	0.00539234	3
evm.TU.supercontig_157.38	3.13049	K17285	mws0072	1.59195	Apigenin 5-O-glucoside	0.865	0.00261212	3
evm.TU.supercontig_157.50	2.11273	K08679	mws0072	1.59195	Apigenin 5-O-glucoside	0.853	0.00347011	3
evm.TU.supercontig_16.126	1.39722	K10144	mws0072	1.59195	Apigenin 5-O-glucoside	0.916	0.000513689	3
evm.TU.supercontig_17.124	1.11362	--	mws0072	1.59195	Apigenin 5-O-glucoside	0.807	0.0085642	3
evm.TU.supercontig_17.225	1.44997	--	mws0072	1.59195	Apigenin 5-O-glucoside	0.933	0.000237822	3
evm.TU.supercontig_17.62	1.43365	--	mws0072	1.59195	Apigenin 5-O-glucoside	0.842	0.00436312	3
evm.TU.supercontig_173.17	2.68763	--	mws0072	1.59195	Apigenin 5-O-glucoside	0.831	0.00546191	3
evm.TU.supercontig_178.23	1.42117	--	mws0072	1.59195	Apigenin 5-O-glucoside	0.844	0.00419702	3
evm.TU.supercontig_179.25	1.45049	--	mws0072	1.59195	Apigenin 5-O-glucoside	0.911	0.000640295	3
evm.TU.supercontig_18.240	2.27103	--	mws0072	1.59195	Apigenin 5-O-glucoside	0.931	0.000266878	3
evm.TU.supercontig_18.32	1.06283	--	mws0072	1.59195	Apigenin 5-O-glucoside	0.815	0.00743366	3
evm.TU.supercontig_182.17	5.37084	K13448	mws0072	1.59195	Apigenin 5-O-glucoside	0.827	0.00594336	3
evm.TU.supercontig_183.29	1.8521	K09338	mws0072	1.59195	Apigenin 5-O-glucoside	0.93	0.00027385	3
evm.TU.supercontig_187.27	2.37694	--	mws0072	1.59195	Apigenin 5-O-glucoside	0.811	0.00792541	3
evm.TU.supercontig_190.27	1.35549	--	mws0072	1.59195	Apigenin 5-O-glucoside	0.828	0.00583554	3
evm.TU.supercontig_190.28	1.08864	K07901	mws0072	1.59195	Apigenin 5-O-glucoside	0.906	0.000762267	3
evm.TU.supercontig_1938.1	2.1499	--	mws0072	1.59195	Apigenin 5-O-glucoside	0.889	0.00135796	3
evm.TU.supercontig_198.15	4.4927	K01051	mws0072	1.59195	Apigenin 5-O-glucoside	0.826	0.0060918	3
evm.TU.supercontig_2.126	1.12059	K02112	mws0072	1.59195	Apigenin 5-O-glucoside	0.882	0.00164598	3
evm.TU.supercontig_2.137	1.20618	K08235	mws0072	1.59195	Apigenin 5-O-glucoside	0.847	0.00394673	3
evm.TU.supercontig_2.183	1.16216	K11699	mws0072	1.59195	Apigenin 5-O-glucoside	0.824	0.00634558	3
evm.TU.supercontig_20.63	2.2878	--	mws0072	1.59195	Apigenin 5-O-glucoside	0.836	0.00498583	3
evm.TU.supercontig_20.69	1.11083	K01259	mws0072	1.59195	Apigenin 5-O-glucoside	0.821	0.00669105	3
evm.TU.supercontig_20.92	2.55188	K09872	mws0072	1.59195	Apigenin 5-O-glucoside	0.883	0.00159915	3
evm.TU.supercontig_200.12	1.39716	--	mws0072	1.59195	Apigenin 5-O-glucoside	0.827	0.00597388	3
evm.TU.supercontig_211.14	1.92435	--	mws0072	1.59195	Apigenin 5-O-glucoside	0.839	0.00468234	3
evm.TU.supercontig_222.23	1.3264	--	mws0072	1.59195	Apigenin 5-O-glucoside	0.841	0.0044661	3
evm.TU.supercontig_228.24	1.37987	--	mws0072	1.59195	Apigenin 5-O-glucoside	0.859	0.00300465	3
evm.TU.supercontig_228.8	1.78991	--	mws0072	1.59195	Apigenin 5-O-glucoside	0.82	0.00683903	3
evm.TU.supercontig_25.179	1.27843	--	mws0072	1.59195	Apigenin 5-O-glucoside	0.811	0.00797232	3
evm.TU.supercontig_25.187	2.12096	--	mws0072	1.59195	Apigenin 5-O-glucoside	0.826	0.0060738	3
evm.TU.supercontig_25.25	2.90154	--	mws0072	1.59195	Apigenin 5-O-glucoside	0.847	0.00392018	3
evm.TU.supercontig_26.183	1.24097	--	mws0072	1.59195	Apigenin 5-O-glucoside	0.891	0.00125796	3
evm.TU.supercontig_26.70	2.07416	K00166	mws0072	1.59195	Apigenin 5-O-glucoside	0.835	0.00506712	3
evm.TU.supercontig_27.245	2.07742	--	mws0072	1.59195	Apigenin 5-O-glucoside	0.814	0.00754267	3
evm.TU.supercontig_292.9	1.32283	--	mws0072	1.59195	Apigenin 5-O-glucoside	0.843	0.00435927	3
evm.TU.supercontig_3.138	1.75485	K09338	mws0072	1.59195	Apigenin 5-O-glucoside	0.876	0.00193725	3
evm.TU.supercontig_3.287	3.08115	--	mws0072	1.59195	Apigenin 5-O-glucoside	0.926	0.0003415	3
evm.TU.supercontig_3.291	3.30598	--	mws0072	1.59195	Apigenin 5-O-glucoside	0.813	0.00776483	3
evm.TU.supercontig_3.487	1.35848	K16276	mws0072	1.59195	Apigenin 5-O-glucoside	0.802	0.00927812	3
evm.TU.supercontig_3.77	3.82606	--	mws0072	1.59195	Apigenin 5-O-glucoside	0.881	0.00172436	3
evm.TU.supercontig_306.6	2.43949	--	mws0072	1.59195	Apigenin 5-O-glucoside	0.891	0.00127997	3
evm.TU.supercontig_317.4	1.25429	--	mws0072	1.59195	Apigenin 5-O-glucoside	0.82	0.00674759	3
evm.TU.supercontig_32.35	1.09479	K15718	mws0072	1.59195	Apigenin 5-O-glucoside	0.881	0.0017206	3
evm.TU.supercontig_33.179	1.0238	K02183	mws0072	1.59195	Apigenin 5-O-glucoside	0.902	0.000882891	3
evm.TU.supercontig_34.122	2.37235	K14487	mws0072	1.59195	Apigenin 5-O-glucoside	0.813	0.00766169	3
evm.TU.supercontig_34.180	1.21126	K01464	mws0072	1.59195	Apigenin 5-O-glucoside	0.828	0.00579635	3
evm.TU.supercontig_34.200	2.4949	--	mws0072	1.59195	Apigenin 5-O-glucoside	0.873	0.00209365	3
evm.TU.supercontig_34.219	1.39529	K07199	mws0072	1.59195	Apigenin 5-O-glucoside	0.893	0.00118308	3
evm.TU.supercontig_34.90	1.37431	--	mws0072	1.59195	Apigenin 5-O-glucoside	0.812	0.00779338	3
evm.TU.supercontig_349.2	1.56057	--	mws0072	1.59195	Apigenin 5-O-glucoside	0.812	0.00787459	3
evm.TU.supercontig_36.100	2.07447	--	mws0072	1.59195	Apigenin 5-O-glucoside	0.856	0.00319638	3
evm.TU.supercontig_36.101	5.68922	--	mws0072	1.59195	Apigenin 5-O-glucoside	0.872	0.0021744	3
evm.TU.supercontig_362.2	1.68392	--	mws0072	1.59195	Apigenin 5-O-glucoside	0.919	0.000459418	3
evm.TU.supercontig_386.3	1.0925	--	mws0072	1.59195	Apigenin 5-O-glucoside	0.863	0.00274919	3
evm.TU.supercontig_4.136	1.0717	K17592	mws0072	1.59195	Apigenin 5-O-glucoside	0.86	0.00295381	3
evm.TU.supercontig_40.35	1.29409	--	mws0072	1.59195	Apigenin 5-O-glucoside	0.827	0.00596492	3
evm.TU.supercontig_48.126	1.78836	--	mws0072	1.59195	Apigenin 5-O-glucoside	0.869	0.00233753	3
evm.TU.supercontig_48.130	1.31219	K10406	mws0072	1.59195	Apigenin 5-O-glucoside	0.823	0.00648073	3
evm.TU.supercontig_48.53	1.44001	--	mws0072	1.59195	Apigenin 5-O-glucoside	0.908	0.000710005	3
evm.TU.supercontig_487.5	2.17215	--	mws0072	1.59195	Apigenin 5-O-glucoside	0.882	0.00163224	3
evm.TU.supercontig_49.20	1.31647	--	mws0072	1.59195	Apigenin 5-O-glucoside	0.804	0.00897634	3
evm.TU.supercontig_5.190	1.02892	K14674	mws0072	1.59195	Apigenin 5-O-glucoside	0.802	0.00928076	3
evm.TU.supercontig_5.256	1.06668	K10268	mws0072	1.59195	Apigenin 5-O-glucoside	0.86	0.00296534	3
evm.TU.supercontig_5.287	1.18085	K09510	mws0072	1.59195	Apigenin 5-O-glucoside	0.872	0.00218967	3
evm.TU.supercontig_50.103	1.60368	--	mws0072	1.59195	Apigenin 5-O-glucoside	0.888	0.00139761	3
evm.TU.supercontig_527.3	1.10583	--	mws0072	1.59195	Apigenin 5-O-glucoside	0.806	0.0086725	3
evm.TU.supercontig_53.140	1.06603	K16298	mws0072	1.59195	Apigenin 5-O-glucoside	0.808	0.00837494	3
evm.TU.supercontig_53.155	1.12108	--	mws0072	1.59195	Apigenin 5-O-glucoside	0.842	0.00439913	3
evm.TU.supercontig_53.90	1.25036	--	mws0072	1.59195	Apigenin 5-O-glucoside	0.897	0.00104709	3
evm.TU.supercontig_557.1	3.31629	--	mws0072	1.59195	Apigenin 5-O-glucoside	0.879	0.00181783	3
evm.TU.supercontig_56.62	1.24331	--	mws0072	1.59195	Apigenin 5-O-glucoside	0.815	0.00743313	3
evm.TU.supercontig_6.193	1.84798	--	mws0072	1.59195	Apigenin 5-O-glucoside	0.819	0.00690987	3
evm.TU.supercontig_6.236	3.02701	K14488	mws0072	1.59195	Apigenin 5-O-glucoside	0.853	0.0034768	3
evm.TU.supercontig_6.308	3.63084	--	mws0072	1.59195	Apigenin 5-O-glucoside	0.829	0.00570444	3
evm.TU.supercontig_6.44	2.80303	--	mws0072	1.59195	Apigenin 5-O-glucoside	0.819	0.00687705	3
evm.TU.supercontig_60.75	3.37606	--	mws0072	1.59195	Apigenin 5-O-glucoside	0.899	0.000987608	3
evm.TU.supercontig_62.63	1.77012	--	mws0072	1.59195	Apigenin 5-O-glucoside	0.808	0.00843086	3
evm.TU.supercontig_65.36	1.33954	K01206	mws0072	1.59195	Apigenin 5-O-glucoside	0.873	0.0021079	3
evm.TU.supercontig_69.12	1.45427	K00128	mws0072	1.59195	Apigenin 5-O-glucoside	0.809	0.00828148	3
evm.TU.supercontig_7.168	2.2721	K06268	mws0072	1.59195	Apigenin 5-O-glucoside	0.811	0.00794809	3
evm.TU.supercontig_75.50	1.13554	--	mws0072	1.59195	Apigenin 5-O-glucoside	0.82	0.0067636	3
evm.TU.supercontig_75.96	3.39206	K08150	mws0072	1.59195	Apigenin 5-O-glucoside	0.807	0.00861643	3
evm.TU.supercontig_77.108	1.26757	K00799	mws0072	1.59195	Apigenin 5-O-glucoside	0.826	0.00612832	3
evm.TU.supercontig_77.60	1.67994	--	mws0072	1.59195	Apigenin 5-O-glucoside	0.823	0.00640112	3
evm.TU.supercontig_774.1	1.75368	K07407	mws0072	1.59195	Apigenin 5-O-glucoside	0.848	0.00384569	3
evm.TU.supercontig_8.240	2.37189	--	mws0072	1.59195	Apigenin 5-O-glucoside	0.867	0.00248537	3
evm.TU.supercontig_8.42	2.15457	K02699	mws0072	1.59195	Apigenin 5-O-glucoside	0.871	0.00220626	3
evm.TU.supercontig_8.67	1.47764	K03453	mws0072	1.59195	Apigenin 5-O-glucoside	0.813	0.00770011	3
evm.TU.supercontig_800.2	1.15069	--	mws0072	1.59195	Apigenin 5-O-glucoside	0.821	0.00670903	3
evm.TU.supercontig_81.10	1.07428	K03671	mws0072	1.59195	Apigenin 5-O-glucoside	0.905	0.000792662	3
evm.TU.supercontig_82.38	1.15517	--	mws0072	1.59195	Apigenin 5-O-glucoside	0.911	0.000626674	3
evm.TU.supercontig_84.87	3.26507	--	mws0072	1.59195	Apigenin 5-O-glucoside	0.863	0.00271144	3
evm.TU.supercontig_85.92	1.08023	--	mws0072	1.59195	Apigenin 5-O-glucoside	0.804	0.00899098	3
evm.TU.supercontig_94.30	1.00256	K03695	mws0072	1.59195	Apigenin 5-O-glucoside	0.848	0.0038492	3
evm.TU.supercontig_94.63	1.14568	--	mws0072	1.59195	Apigenin 5-O-glucoside	0.862	0.00278312	3
evm.TU.supercontig_98.59	1.72678	K14498	mws0072	1.59195	Apigenin 5-O-glucoside	0.879	0.00180718	3
gevm.TU.contig_31827.1	3.56232	--	mws0072	1.59195	Apigenin 5-O-glucoside	0.862	0.00281841	3
C.papaya_newGene_1342	-1.39705	--	mws0092	-3.66588	Arctiin	0.812	0.00787653	7
C.papaya_newGene_138	-1.13612	--	mws0092	-3.66588	Arctiin	0.811	0.00802358	7
C.papaya_newGene_2399	-1.45287	--	mws0092	-3.66588	Arctiin	0.804	0.00897973	7
C.papaya_newGene_2418	-3.00769	--	mws0092	-3.66588	Arctiin	0.821	0.00668464	7
C.papaya_newGene_257	-1.46616	--	mws0092	-3.66588	Arctiin	0.859	0.0030362	7
C.papaya_newGene_2792	-1.13909	--	mws0092	-3.66588	Arctiin	0.832	0.00545799	7
C.papaya_newGene_2852	-1.66885	--	mws0092	-3.66588	Arctiin	0.912	0.000610464	7
C.papaya_newGene_2977	-3.51074	--	mws0092	-3.66588	Arctiin	0.818	0.00700538	7
C.papaya_newGene_3249	-5.0948	K03043	mws0092	-3.66588	Arctiin	0.918	0.000483078	7
C.papaya_newGene_3311	-2.8229	--	mws0092	-3.66588	Arctiin	0.868	0.00238999	7
C.papaya_newGene_426	-1.34559	--	mws0092	-3.66588	Arctiin	0.854	0.00336717	7
C.papaya_newGene_497	-2.68655	K14617	mws0092	-3.66588	Arctiin	0.832	0.00540961	7
C.papaya_newGene_734	-1.5769	--	mws0092	-3.66588	Arctiin	0.871	0.00221883	7
C.papaya_newGene_92	-1.49106	--	mws0092	-3.66588	Arctiin	0.905	0.000785703	7
evm.TU.contig_29422	-1.89312	--	mws0092	-3.66588	Arctiin	0.842	0.00440904	7
evm.TU.contig_30861	-1.95986	K00208	mws0092	-3.66588	Arctiin	0.876	0.00196024	7
evm.TU.contig_33773	-2.19964	K08762	mws0092	-3.66588	Arctiin	0.916	0.000529665	7
evm.TU.contig_33908	-2.84846	--	mws0092	-3.66588	Arctiin	0.899	0.00097884	7
evm.TU.contig_35640	-2.56679	--	mws0092	-3.66588	Arctiin	0.838	0.00483192	7
evm.TU.contig_36542	-1.40974	--	mws0092	-3.66588	Arctiin	0.808	0.00848306	7
evm.TU.contig_36576	-3.69915	--	mws0092	-3.66588	Arctiin	0.932	0.000256095	7
evm.TU.contig_37200	-4.58327	--	mws0092	-3.66588	Arctiin	0.899	0.000987123	7
evm.TU.contig_37454	-1.10192	K10536	mws0092	-3.66588	Arctiin	0.854	0.00336818	7
evm.TU.contig_40336	-1.30547	--	mws0092	-3.66588	Arctiin	0.812	0.00782755	7
evm.TU.supercontig_0.46	-1.65458	--	mws0092	-3.66588	Arctiin	0.927	0.000324555	7
evm.TU.supercontig_1.12	-3.31579	--	mws0092	-3.66588	Arctiin	0.915	0.000552123	7
evm.TU.supercontig_1.184	-2.5056	--	mws0092	-3.66588	Arctiin	0.86	0.0029231	7
evm.TU.supercontig_1.191	-1.06364	--	mws0092	-3.66588	Arctiin	0.908	0.000721495	7
evm.TU.supercontig_1.3	-1.13809	--	mws0092	-3.66588	Arctiin	0.876	0.00193414	7
evm.TU.supercontig_1.407	-1.88709	--	mws0092	-3.66588	Arctiin	0.9	0.000931813	7
evm.TU.supercontig_1.411	-2.53925	K04733	mws0092	-3.66588	Arctiin	0.825	0.00620877	7
evm.TU.supercontig_1.58	-3.84039	K13681	mws0092	-3.66588	Arctiin	0.823	0.00641185	7
evm.TU.supercontig_10.135	-1.9006	--	mws0092	-3.66588	Arctiin	0.912	0.000609746	7
evm.TU.supercontig_10.266	-1.36067	K00507	mws0092	-3.66588	Arctiin	0.898	0.000997447	7
evm.TU.supercontig_10.268	-1.04554	--	mws0092	-3.66588	Arctiin	0.936	0.000206571	7
evm.TU.supercontig_102.34	-1.27733	--	mws0092	-3.66588	Arctiin	0.937	0.000192351	7
evm.TU.supercontig_103.28	-1.31732	--	mws0092	-3.66588	Arctiin	0.822	0.00650783	7
evm.TU.supercontig_104.106	-3.60074	K06892	mws0092	-3.66588	Arctiin	0.918	0.000482111	7
evm.TU.supercontig_104.48	-3.38334	--	mws0092	-3.66588	Arctiin	0.884	0.00154061	7
evm.TU.supercontig_106.102	-2.22201	--	mws0092	-3.66588	Arctiin	0.883	0.00158743	7
evm.TU.supercontig_107.106	-1.15066	K15746	mws0092	-3.66588	Arctiin	0.838	0.00476713	7
evm.TU.supercontig_1095.2	-1.22998	K13379	mws0092	-3.66588	Arctiin	0.903	0.000847787	7
evm.TU.supercontig_11.13	-3.80947	K13508	mws0092	-3.66588	Arctiin	0.892	0.00123846	7
evm.TU.supercontig_11.134	-4.84473	K06892	mws0092	-3.66588	Arctiin	0.886	0.00147111	7
evm.TU.supercontig_11.153	-1.11827	--	mws0092	-3.66588	Arctiin	0.876	0.00198043	7
evm.TU.supercontig_110.1	-1.88277	--	mws0092	-3.66588	Arctiin	0.928	0.000310731	7
evm.TU.supercontig_110.2	-1.52312	--	mws0092	-3.66588	Arctiin	0.897	0.00105145	7
evm.TU.supercontig_110.37	-1.23075	--	mws0092	-3.66588	Arctiin	0.833	0.00535089	7
evm.TU.supercontig_1109.2	-2.23905	K15277	mws0092	-3.66588	Arctiin	0.825	0.00614018	7
evm.TU.supercontig_112.27	-2.10784	--	mws0092	-3.66588	Arctiin	0.879	0.00181155	7
evm.TU.supercontig_112.3	-2.16064	K10257	mws0092	-3.66588	Arctiin	0.866	0.00254456	7
evm.TU.supercontig_1124.3	-1.16463	--	mws0092	-3.66588	Arctiin	0.829	0.00574478	7
evm.TU.supercontig_113.49	-4.81381	--	mws0092	-3.66588	Arctiin	0.932	0.000257244	7
evm.TU.supercontig_1131.1	-1.47026	--	mws0092	-3.66588	Arctiin	0.85	0.00370951	7
evm.TU.supercontig_114.9	-4.25204	K07195	mws0092	-3.66588	Arctiin	0.921	0.000427481	7
evm.TU.supercontig_115.27	-1.86828	K01961	mws0092	-3.66588	Arctiin	0.909	0.000690696	7
evm.TU.supercontig_115.71	-1.50125	--	mws0092	-3.66588	Arctiin	0.984	1.7155e-06	7
evm.TU.supercontig_115.9	-1.32591	K16241	mws0092	-3.66588	Arctiin	0.903	0.000837226	7
evm.TU.supercontig_1180.1	-1.44142	K00895	mws0092	-3.66588	Arctiin	0.825	0.00615376	7
evm.TU.supercontig_12.208	-6.16978	--	mws0092	-3.66588	Arctiin	0.829	0.00578406	7
evm.TU.supercontig_12.252	-2.72272	--	mws0092	-3.66588	Arctiin	0.822	0.00659745	7
evm.TU.supercontig_120.1	-1.81279	--	mws0092	-3.66588	Arctiin	0.866	0.00251087	7
evm.TU.supercontig_120.17	-1.19265	--	mws0092	-3.66588	Arctiin	0.872	0.00215027	7
evm.TU.supercontig_122.20	-2.16944	K00033	mws0092	-3.66588	Arctiin	0.896	0.0010919	7
evm.TU.supercontig_123.26	-1.4691	K02160	mws0092	-3.66588	Arctiin	0.82	0.00675923	7
evm.TU.supercontig_123.52	-1.90732	--	mws0092	-3.66588	Arctiin	0.825	0.00621779	7
evm.TU.supercontig_124.38	-1.18845	--	mws0092	-3.66588	Arctiin	0.933	0.000245146	7
evm.TU.supercontig_125.9	-Inf	K01184	mws0092	-3.66588	Arctiin	0.942	0.000147992	7
evm.TU.supercontig_128.17	-1.30693	--	mws0092	-3.66588	Arctiin	0.937	0.000191954	7
evm.TU.supercontig_128.34	-4.55003	K01166	mws0092	-3.66588	Arctiin	0.934	0.000232608	7
evm.TU.supercontig_128.50	-1.93116	K14510	mws0092	-3.66588	Arctiin	0.902	0.000884055	7
evm.TU.supercontig_129.69	-2.74464	--	mws0092	-3.66588	Arctiin	0.833	0.00527402	7
evm.TU.supercontig_129.9	-3.03067	--	mws0092	-3.66588	Arctiin	0.854	0.00341743	7
evm.TU.supercontig_1291.2	-1.05884	--	mws0092	-3.66588	Arctiin	0.849	0.00376851	7
evm.TU.supercontig_13.123	-1.68914	--	mws0092	-3.66588	Arctiin	0.919	0.000460867	7
evm.TU.supercontig_13.214	-1.37116	--	mws0092	-3.66588	Arctiin	0.938	0.000185911	7
evm.TU.supercontig_13.86	-1.89176	--	mws0092	-3.66588	Arctiin	0.911	0.000634993	7
evm.TU.supercontig_130.34	-1.78996	K00134	mws0092	-3.66588	Arctiin	0.827	0.00598435	7
evm.TU.supercontig_131.3	-1.80515	--	mws0092	-3.66588	Arctiin	0.933	0.000234498	7
evm.TU.supercontig_132.19	-1.40741	--	mws0092	-3.66588	Arctiin	0.905	0.000778951	7
evm.TU.supercontig_132.23	-1.19945	--	mws0092	-3.66588	Arctiin	0.802	0.00927662	7
evm.TU.supercontig_132.67	-5.55468	--	mws0092	-3.66588	Arctiin	0.842	0.00444856	7
evm.TU.supercontig_1322.1	-8.21559	K01762	mws0092	-3.66588	Arctiin	0.959	4.34253e-05	7
evm.TU.supercontig_136.5	-1.21203	--	mws0092	-3.66588	Arctiin	0.858	0.00311097	7
evm.TU.supercontig_137.29	-1.3442	--	mws0092	-3.66588	Arctiin	0.933	0.000238276	7
evm.TU.supercontig_139.46	-3.37789	K00434	mws0092	-3.66588	Arctiin	0.82	0.00681494	7
evm.TU.supercontig_14.15	-2.74673	--	mws0092	-3.66588	Arctiin	0.903	0.00084513	7
evm.TU.supercontig_14.170	-2.86818	--	mws0092	-3.66588	Arctiin	0.965	2.52898e-05	7
evm.TU.supercontig_14.74	-1.03783	--	mws0092	-3.66588	Arctiin	0.807	0.00859824	7
evm.TU.supercontig_14.84	-1.04304	--	mws0092	-3.66588	Arctiin	0.833	0.00527938	7
evm.TU.supercontig_140.52	-3.69536	K09874	mws0092	-3.66588	Arctiin	0.812	0.0078162	7
evm.TU.supercontig_15.133	-1.89887	--	mws0092	-3.66588	Arctiin	0.93	0.000275327	7
evm.TU.supercontig_150.4	-1.0161	K00764	mws0092	-3.66588	Arctiin	0.89	0.0012963	7
evm.TU.supercontig_152.35	-1.25358	K08245	mws0092	-3.66588	Arctiin	0.813	0.00766722	7
evm.TU.supercontig_152.40	-5.25622	--	mws0092	-3.66588	Arctiin	0.943	0.000141669	7
evm.TU.supercontig_152.58	-2.47079	K05933	mws0092	-3.66588	Arctiin	0.908	0.00070418	7
evm.TU.supercontig_159.13	-2.42945	--	mws0092	-3.66588	Arctiin	0.836	0.00499709	7
evm.TU.supercontig_16.107	-2.25097	--	mws0092	-3.66588	Arctiin	0.885	0.0015324	7
evm.TU.supercontig_160.30	-1.2249	K14207	mws0092	-3.66588	Arctiin	0.801	0.00946475	7
evm.TU.supercontig_165.2	-1.78158	--	mws0092	-3.66588	Arctiin	0.956	5.66138e-05	7
evm.TU.supercontig_165.22	-2.67399	--	mws0092	-3.66588	Arctiin	0.904	0.000807851	7
evm.TU.supercontig_165.6	-6.2995	K08472	mws0092	-3.66588	Arctiin	0.905	0.000793225	7
evm.TU.supercontig_166.28	-1.75661	K09458	mws0092	-3.66588	Arctiin	0.901	0.000918205	7
evm.TU.supercontig_1669.1	-1.98483	--	mws0092	-3.66588	Arctiin	0.876	0.00192925	7
evm.TU.supercontig_169.20	-1.80812	--	mws0092	-3.66588	Arctiin	0.928	0.000306523	7
evm.TU.supercontig_17.237	-1.02868	K00799	mws0092	-3.66588	Arctiin	0.905	0.000787027	7
evm.TU.supercontig_17.48	-1.76363	--	mws0092	-3.66588	Arctiin	0.839	0.00470797	7
evm.TU.supercontig_170.36	-3.36185	--	mws0092	-3.66588	Arctiin	0.901	0.000908349	7
evm.TU.supercontig_170.55	-1.84953	--	mws0092	-3.66588	Arctiin	0.821	0.00662084	7
evm.TU.supercontig_170.57	-2.26515	--	mws0092	-3.66588	Arctiin	0.853	0.00344099	7
evm.TU.supercontig_171.8	-2.16405	K00430	mws0092	-3.66588	Arctiin	0.956	5.67893e-05	7
evm.TU.supercontig_177.8	-2.95463	--	mws0092	-3.66588	Arctiin	0.952	7.36858e-05	7
evm.TU.supercontig_179.15	-1.85477	--	mws0092	-3.66588	Arctiin	0.962	3.36475e-05	7
evm.TU.supercontig_179.19	-1.66526	--	mws0092	-3.66588	Arctiin	0.896	0.0010644	7
evm.TU.supercontig_18.171	-Inf	--	mws0092	-3.66588	Arctiin	0.806	0.0087121	7
evm.TU.supercontig_18.19	-1.5413	--	mws0092	-3.66588	Arctiin	0.843	0.00433906	7
evm.TU.supercontig_182.13	-1.79515	--	mws0092	-3.66588	Arctiin	0.894	0.00116096	7
evm.TU.supercontig_186.12	-1.02419	K08232	mws0092	-3.66588	Arctiin	0.8	0.00956235	7
evm.TU.supercontig_189.34	-8.74939	K04123	mws0092	-3.66588	Arctiin	0.882	0.00166524	7
evm.TU.supercontig_19.124	-2.11413	K14496	mws0092	-3.66588	Arctiin	0.973	1.00054e-05	7
evm.TU.supercontig_19.247	-1.27524	--	mws0092	-3.66588	Arctiin	0.859	0.00298365	7
evm.TU.supercontig_19.266	-1.38383	--	mws0092	-3.66588	Arctiin	0.86	0.00295928	7
evm.TU.supercontig_19.63	-2.13763	--	mws0092	-3.66588	Arctiin	0.855	0.00328265	7
evm.TU.supercontig_19.77	-2.57627	--	mws0092	-3.66588	Arctiin	0.871	0.00224471	7
evm.TU.supercontig_193.13	-1.73964	K00161	mws0092	-3.66588	Arctiin	0.875	0.00198733	7
evm.TU.supercontig_1950.1	-3.20217	--	mws0092	-3.66588	Arctiin	0.802	0.00931548	7
evm.TU.supercontig_197.19	-1.0749	--	mws0092	-3.66588	Arctiin	0.883	0.00162125	7
evm.TU.supercontig_2.185	-1.22773	--	mws0092	-3.66588	Arctiin	0.885	0.00150405	7
evm.TU.supercontig_2.199	-2.43326	K13448	mws0092	-3.66588	Arctiin	0.903	0.000862007	7
evm.TU.supercontig_2.25	-1.20329	--	mws0092	-3.66588	Arctiin	0.808	0.00835665	7
evm.TU.supercontig_2.28	-2.21137	K11547	mws0092	-3.66588	Arctiin	0.894	0.00115406	7
evm.TU.supercontig_2.362	-2.13169	K00645	mws0092	-3.66588	Arctiin	0.914	0.000563649	7
evm.TU.supercontig_2.364	-2.61221	K00645	mws0092	-3.66588	Arctiin	0.913	0.000587208	7
evm.TU.supercontig_2.416	-1.54052	K15892	mws0092	-3.66588	Arctiin	0.813	0.00770859	7
evm.TU.supercontig_20.185	-1.20378	--	mws0092	-3.66588	Arctiin	0.921	0.00043092	7
evm.TU.supercontig_20.198	-1.74016	--	mws0092	-3.66588	Arctiin	0.935	0.000219054	7
evm.TU.supercontig_20.220	-2.28384	--	mws0092	-3.66588	Arctiin	0.931	0.000271248	7
evm.TU.supercontig_20.223	-1.86917	K02372	mws0092	-3.66588	Arctiin	0.818	0.00708883	7
evm.TU.supercontig_20.30	-1.67933	--	mws0092	-3.66588	Arctiin	0.801	0.00944545	7
evm.TU.supercontig_207.10	-1.79942	K13464	mws0092	-3.66588	Arctiin	0.889	0.00134844	7
evm.TU.supercontig_208.1	-1.16323	K08235	mws0092	-3.66588	Arctiin	0.916	0.000519778	7
evm.TU.supercontig_21.11	-2.42051	--	mws0092	-3.66588	Arctiin	0.856	0.00325855	7
evm.TU.supercontig_21.151	-1.09677	K14505	mws0092	-3.66588	Arctiin	0.917	0.000492035	7
evm.TU.supercontig_21.195	-2.14225	--	mws0092	-3.66588	Arctiin	0.911	0.000630852	7
evm.TU.supercontig_21.30	-1.73715	--	mws0092	-3.66588	Arctiin	0.944	0.000127901	7
evm.TU.supercontig_21.47	-2.64089	K05894	mws0092	-3.66588	Arctiin	0.889	0.00134994	7
evm.TU.supercontig_21.68	-1.15755	--	mws0092	-3.66588	Arctiin	0.865	0.00260107	7
evm.TU.supercontig_211.1	-1.51932	--	mws0092	-3.66588	Arctiin	0.869	0.00235369	7
evm.TU.supercontig_214.6	-1.05615	--	mws0092	-3.66588	Arctiin	0.879	0.00178011	7
evm.TU.supercontig_2145.1	-1.08895	--	mws0092	-3.66588	Arctiin	0.949	9.28676e-05	7
evm.TU.supercontig_2150.2	-2.96351	--	mws0092	-3.66588	Arctiin	0.957	5.10463e-05	7
evm.TU.supercontig_218.4	-1.01527	--	mws0092	-3.66588	Arctiin	0.852	0.00350865	7
evm.TU.supercontig_221.14	-1.23554	K03644	mws0092	-3.66588	Arctiin	0.836	0.00494847	7
evm.TU.supercontig_221.9	-1.31087	K03644	mws0092	-3.66588	Arctiin	0.906	0.000751956	7
evm.TU.supercontig_222.18	-3.96263	--	mws0092	-3.66588	Arctiin	0.85	0.00373155	7
evm.TU.supercontig_228.2	-1.47749	--	mws0092	-3.66588	Arctiin	0.915	0.000533827	7
evm.TU.supercontig_228.6	-2.32147	--	mws0092	-3.66588	Arctiin	0.891	0.00124468	7
evm.TU.supercontig_228.9	-1.20378	--	mws0092	-3.66588	Arctiin	0.887	0.00142072	7
evm.TU.supercontig_232.4	-3.30756	K16290	mws0092	-3.66588	Arctiin	0.829	0.0057714	7
evm.TU.supercontig_233.25	-5.05257	--	mws0092	-3.66588	Arctiin	0.929	0.000292459	7
evm.TU.supercontig_233.26	-4.11471	K14504	mws0092	-3.66588	Arctiin	0.89	0.00132056	7
evm.TU.supercontig_234.11	-1.66509	--	mws0092	-3.66588	Arctiin	0.899	0.000989005	7
evm.TU.supercontig_2388.3	-1.10307	K00599	mws0092	-3.66588	Arctiin	0.944	0.000129005	7
evm.TU.supercontig_246.2	-2.2376	K00162	mws0092	-3.66588	Arctiin	0.824	0.00629869	7
evm.TU.supercontig_250.6	-8.0365	K01184	mws0092	-3.66588	Arctiin	0.895	0.00111315	7
evm.TU.supercontig_252.23	-1.94011	--	mws0092	-3.66588	Arctiin	0.887	0.00144706	7
evm.TU.supercontig_26.103	-1.19426	K14156	mws0092	-3.66588	Arctiin	0.946	0.000113393	7
evm.TU.supercontig_26.14	-1.62063	--	mws0092	-3.66588	Arctiin	0.944	0.000128967	7
evm.TU.supercontig_26.158	-1.75023	--	mws0092	-3.66588	Arctiin	0.851	0.00361854	7
evm.TU.supercontig_26.180	-1.765	--	mws0092	-3.66588	Arctiin	0.905	0.000790584	7
evm.TU.supercontig_26.216	-1.05983	K03798	mws0092	-3.66588	Arctiin	0.872	0.00216154	7
evm.TU.supercontig_26.280	-4.06257	--	mws0092	-3.66588	Arctiin	0.95	8.60239e-05	7
evm.TU.supercontig_27.104	-1.56339	K17871	mws0092	-3.66588	Arctiin	0.807	0.00853648	7
evm.TU.supercontig_27.130	-1.4599	K14485	mws0092	-3.66588	Arctiin	0.913	0.000588105	7
evm.TU.supercontig_27.131	-1.69467	K10418	mws0092	-3.66588	Arctiin	0.892	0.00123135	7
evm.TU.supercontig_27.145	-5.12426	--	mws0092	-3.66588	Arctiin	0.917	0.000498634	7
evm.TU.supercontig_27.16	-2.09612	--	mws0092	-3.66588	Arctiin	0.915	0.000550459	7
evm.TU.supercontig_27.87	-4.02683	K17982	mws0092	-3.66588	Arctiin	0.87	0.00228017	7
evm.TU.supercontig_2829.1	-1.55734	K17301	mws0092	-3.66588	Arctiin	0.816	0.00735101	7
evm.TU.supercontig_283.2	-1.3973	--	mws0092	-3.66588	Arctiin	0.899	0.000971313	7
evm.TU.supercontig_285.6	-1.08452	K12448	mws0092	-3.66588	Arctiin	0.836	0.00501125	7
evm.TU.supercontig_29.55	-1.3927	--	mws0092	-3.66588	Arctiin	0.81	0.00812612	7
evm.TU.supercontig_29.70	-1.592	--	mws0092	-3.66588	Arctiin	0.862	0.00277751	7
evm.TU.supercontig_297.1	-1.19065	--	mws0092	-3.66588	Arctiin	0.895	0.00112056	7
evm.TU.supercontig_2977.1	-1.77786	--	mws0092	-3.66588	Arctiin	0.949	9.689e-05	7
evm.TU.supercontig_3.17	-3.8179	K00873	mws0092	-3.66588	Arctiin	0.922	0.000400012	7
evm.TU.supercontig_3.179	-1.35981	--	mws0092	-3.66588	Arctiin	0.884	0.00158045	7
evm.TU.supercontig_3.18	-3.929	K00873	mws0092	-3.66588	Arctiin	0.925	0.000345737	7
evm.TU.supercontig_3.290	-1.30388	K00615	mws0092	-3.66588	Arctiin	0.83	0.00562474	7
evm.TU.supercontig_3.304	-3.09148	--	mws0092	-3.66588	Arctiin	0.968	1.96195e-05	7
evm.TU.supercontig_3.314	-1.03819	K01087	mws0092	-3.66588	Arctiin	0.929	0.000295315	7
evm.TU.supercontig_3.346	-1.14144	--	mws0092	-3.66588	Arctiin	0.837	0.00492307	7
evm.TU.supercontig_3.484	-4.06244	--	mws0092	-3.66588	Arctiin	0.949	9.49798e-05	7
evm.TU.supercontig_3.63	-1.64818	--	mws0092	-3.66588	Arctiin	0.882	0.00166439	7
evm.TU.supercontig_305.3	-1.11042	--	mws0092	-3.66588	Arctiin	0.914	0.000557982	7
evm.TU.supercontig_32.117	-4.9645	K13356	mws0092	-3.66588	Arctiin	0.877	0.0019239	7
evm.TU.supercontig_32.53	-1.26772	K00134	mws0092	-3.66588	Arctiin	0.827	0.0060036	7
evm.TU.supercontig_3272.2	-7.72486	--	mws0092	-3.66588	Arctiin	0.879	0.00182319	7
evm.TU.supercontig_329.1	-1.64044	--	mws0092	-3.66588	Arctiin	0.83	0.00558404	7
evm.TU.supercontig_33.136	-1.67685	--	mws0092	-3.66588	Arctiin	0.949	9.41121e-05	7
evm.TU.supercontig_34.111	-1.08102	--	mws0092	-3.66588	Arctiin	0.898	0.00102047	7
evm.TU.supercontig_34.136	-1.60818	--	mws0092	-3.66588	Arctiin	0.943	0.000134466	7
evm.TU.supercontig_34.158	-2.14764	--	mws0092	-3.66588	Arctiin	0.82	0.00678237	7
evm.TU.supercontig_34.167	-1.44896	K14488	mws0092	-3.66588	Arctiin	0.956	5.82827e-05	7
evm.TU.supercontig_34.176	-1.02607	--	mws0092	-3.66588	Arctiin	0.878	0.00185183	7
evm.TU.supercontig_3499.1	-1.00828	K00873	mws0092	-3.66588	Arctiin	0.897	0.00103821	7
evm.TU.supercontig_36.114	-2.49343	K01087	mws0092	-3.66588	Arctiin	0.814	0.00761073	7
evm.TU.supercontig_36.157	-3.58646	--	mws0092	-3.66588	Arctiin	0.951	8.11122e-05	7
evm.TU.supercontig_36.62	-2.62912	K11267	mws0092	-3.66588	Arctiin	0.815	0.00743457	7
evm.TU.supercontig_37.134	-1.15595	K10752	mws0092	-3.66588	Arctiin	0.882	0.0016491	7
evm.TU.supercontig_37.178	-1.20256	--	mws0092	-3.66588	Arctiin	0.943	0.000141276	7
evm.TU.supercontig_37.20	-3.08063	--	mws0092	-3.66588	Arctiin	0.958	4.8112e-05	7
evm.TU.supercontig_370.10	-2.66259	K03014	mws0092	-3.66588	Arctiin	0.898	0.00100598	7
evm.TU.supercontig_370.7	-1.33126	--	mws0092	-3.66588	Arctiin	0.846	0.00405951	7
evm.TU.supercontig_376.7	-1.88111	--	mws0092	-3.66588	Arctiin	0.812	0.00778346	7
evm.TU.supercontig_39.80	-1.74002	--	mws0092	-3.66588	Arctiin	0.865	0.00257611	7
evm.TU.supercontig_4.138	-1.42921	--	mws0092	-3.66588	Arctiin	0.854	0.00336636	7
evm.TU.supercontig_4.143	-3.11485	K15382	mws0092	-3.66588	Arctiin	0.839	0.00469187	7
evm.TU.supercontig_4.36	-1.35437	K01728	mws0092	-3.66588	Arctiin	0.827	0.00592192	7
evm.TU.supercontig_42.110	-1.28954	--	mws0092	-3.66588	Arctiin	0.837	0.00484075	7
evm.TU.supercontig_42.13	-1.76189	K01673	mws0092	-3.66588	Arctiin	0.87	0.00230853	7
evm.TU.supercontig_427.3	-3.31184	--	mws0092	-3.66588	Arctiin	0.852	0.00356065	7
evm.TU.supercontig_43.149	-1.71217	--	mws0092	-3.66588	Arctiin	0.885	0.00150347	7
evm.TU.supercontig_44.143	-1.02964	K00873	mws0092	-3.66588	Arctiin	0.826	0.00604385	7
evm.TU.supercontig_444.5	-Inf	K01188	mws0092	-3.66588	Arctiin	0.91	0.000649933	7
evm.TU.supercontig_46.117	-2.08917	K14491	mws0092	-3.66588	Arctiin	0.823	0.00647507	7
evm.TU.supercontig_46.179	-4.57782	K10999	mws0092	-3.66588	Arctiin	0.956	5.5339e-05	7
evm.TU.supercontig_46.5	-1.09334	--	mws0092	-3.66588	Arctiin	0.815	0.00738301	7
evm.TU.supercontig_46.90	-1.38651	--	mws0092	-3.66588	Arctiin	0.874	0.00207835	7
evm.TU.supercontig_4613.2	-1.43825	--	mws0092	-3.66588	Arctiin	0.835	0.00508806	7
evm.TU.supercontig_48.106	-2.72416	K15382	mws0092	-3.66588	Arctiin	0.834	0.00516794	7
evm.TU.supercontig_48.119	-1.52843	--	mws0092	-3.66588	Arctiin	0.847	0.00395198	7
evm.TU.supercontig_48.185	-1.12636	--	mws0092	-3.66588	Arctiin	0.85	0.00374335	7
evm.TU.supercontig_48.227	-2.19877	--	mws0092	-3.66588	Arctiin	0.902	0.000882827	7
evm.TU.supercontig_48.38	-2.98271	--	mws0092	-3.66588	Arctiin	0.809	0.00824088	7
evm.TU.supercontig_48.86	-2.49096	K13447	mws0092	-3.66588	Arctiin	0.871	0.002208	7
evm.TU.supercontig_49.156	-1.14644	--	mws0092	-3.66588	Arctiin	0.892	0.00122563	7
evm.TU.supercontig_49.17	-6.45694	K01176	mws0092	-3.66588	Arctiin	0.845	0.00414992	7
evm.TU.supercontig_49.19	-5.34982	K09843	mws0092	-3.66588	Arctiin	0.889	0.00136041	7
evm.TU.supercontig_49.30	-1.13733	--	mws0092	-3.66588	Arctiin	0.913	0.000594218	7
evm.TU.supercontig_5.122	-1.87314	--	mws0092	-3.66588	Arctiin	0.858	0.00309897	7
evm.TU.supercontig_5.142	-1.59321	K13496	mws0092	-3.66588	Arctiin	0.833	0.00527967	7
evm.TU.supercontig_5.220	-1.15166	K00522	mws0092	-3.66588	Arctiin	0.869	0.00234498	7
evm.TU.supercontig_5.245	-2.38183	--	mws0092	-3.66588	Arctiin	0.893	0.0012043	7
evm.TU.supercontig_5.250	-3.93247	--	mws0092	-3.66588	Arctiin	0.873	0.00210449	7
evm.TU.supercontig_5.297	-2.20823	--	mws0092	-3.66588	Arctiin	0.84	0.00455825	7
evm.TU.supercontig_5.298	-2.54106	--	mws0092	-3.66588	Arctiin	0.898	0.00100033	7
evm.TU.supercontig_5.301	-1.10186	--	mws0092	-3.66588	Arctiin	0.964	2.89169e-05	7
evm.TU.supercontig_5.317	-1.00997	--	mws0092	-3.66588	Arctiin	0.886	0.00147569	7
evm.TU.supercontig_5.328	-1.12834	K14492	mws0092	-3.66588	Arctiin	0.917	0.000495769	7
evm.TU.supercontig_5.40	-5.94548	--	mws0092	-3.66588	Arctiin	0.8	0.00962653	7
evm.TU.supercontig_5.45	-1.54702	K01240	mws0092	-3.66588	Arctiin	0.98	3.7875e-06	7
evm.TU.supercontig_50.126	-1.21691	K17839	mws0092	-3.66588	Arctiin	0.901	0.000904264	7
evm.TU.supercontig_50.160	-3.25798	K00695	mws0092	-3.66588	Arctiin	0.855	0.00333844	7
evm.TU.supercontig_50.172	-5.84959	K03327	mws0092	-3.66588	Arctiin	0.959	4.53613e-05	7
evm.TU.supercontig_51.2	-1.2523	--	mws0092	-3.66588	Arctiin	0.869	0.00237861	7
evm.TU.supercontig_52.119	-1.13564	--	mws0092	-3.66588	Arctiin	0.858	0.00310396	7
evm.TU.supercontig_52.159	-2.5008	K14455	mws0092	-3.66588	Arctiin	0.86	0.00295826	7
evm.TU.supercontig_52.39	-5.16993	--	mws0092	-3.66588	Arctiin	0.911	0.000644707	7
evm.TU.supercontig_52.42	-1.62703	--	mws0092	-3.66588	Arctiin	0.844	0.00419732	7
evm.TU.supercontig_52.50	-1.81446	--	mws0092	-3.66588	Arctiin	0.838	0.00480067	7
evm.TU.supercontig_53.38	-1.01698	K03549	mws0092	-3.66588	Arctiin	0.811	0.00799025	7
evm.TU.supercontig_54.28	-3.695	--	mws0092	-3.66588	Arctiin	0.823	0.00643794	7
evm.TU.supercontig_55.150	-1.56694	K09419	mws0092	-3.66588	Arctiin	0.885	0.0014971	7
evm.TU.supercontig_55.56	-1.3882	--	mws0092	-3.66588	Arctiin	0.802	0.00926513	7
evm.TU.supercontig_55.8	-4.77772	K01662	mws0092	-3.66588	Arctiin	0.969	1.73382e-05	7
evm.TU.supercontig_55.80	-1.34047	K14498	mws0092	-3.66588	Arctiin	0.885	0.00150648	7
evm.TU.supercontig_56.107	-1.59422	K01962	mws0092	-3.66588	Arctiin	0.883	0.00161182	7
evm.TU.supercontig_576.2	-1.05832	--	mws0092	-3.66588	Arctiin	0.931	0.000261919	7
evm.TU.supercontig_58.122	-1.78363	--	mws0092	-3.66588	Arctiin	0.86	0.00292422	7
evm.TU.supercontig_58.88	-1.59438	--	mws0092	-3.66588	Arctiin	0.858	0.0030968	7
evm.TU.supercontig_6.104	-1.12738	K09587	mws0092	-3.66588	Arctiin	0.832	0.00544612	7
evm.TU.supercontig_6.184	-4.83775	--	mws0092	-3.66588	Arctiin	0.97	1.538e-05	7
evm.TU.supercontig_6.209	-4.25428	K09755	mws0092	-3.66588	Arctiin	0.939	0.000173065	7
evm.TU.supercontig_6.382	-1.35607	--	mws0092	-3.66588	Arctiin	0.854	0.00341122	7
evm.TU.supercontig_6.4	-1.62842	--	mws0092	-3.66588	Arctiin	0.94	0.000159982	7
evm.TU.supercontig_62.103	-3.86902	--	mws0092	-3.66588	Arctiin	0.887	0.00144625	7
evm.TU.supercontig_62.104	-2.24001	K03527	mws0092	-3.66588	Arctiin	0.95	8.74972e-05	7
evm.TU.supercontig_638.2	-1.33793	--	mws0092	-3.66588	Arctiin	0.836	0.00502446	7
evm.TU.supercontig_64.151	-1.54495	K12447	mws0092	-3.66588	Arctiin	0.904	0.000823517	7
evm.TU.supercontig_64.28	-1.5284	K03801	mws0092	-3.66588	Arctiin	0.833	0.00527692	7
evm.TU.supercontig_64.39	-1.28643	--	mws0092	-3.66588	Arctiin	0.929	0.000287413	7
evm.TU.supercontig_64.46	-3.48907	--	mws0092	-3.66588	Arctiin	0.938	0.000184931	7
evm.TU.supercontig_64.84	-2.58244	K01897	mws0092	-3.66588	Arctiin	0.839	0.00472571	7
evm.TU.supercontig_65.106	-1.46279	--	mws0092	-3.66588	Arctiin	0.828	0.00580222	7
evm.TU.supercontig_65.117	-2.97225	--	mws0092	-3.66588	Arctiin	0.917	0.000497477	7
evm.TU.supercontig_65.85	-1.01441	K01623	mws0092	-3.66588	Arctiin	0.951	7.9854e-05	7
evm.TU.supercontig_66.101	-1.66021	--	mws0092	-3.66588	Arctiin	0.939	0.000174695	7
evm.TU.supercontig_66.50	-1.63776	--	mws0092	-3.66588	Arctiin	0.894	0.00113908	7
evm.TU.supercontig_66.53	-1.82976	K00627	mws0092	-3.66588	Arctiin	0.902	0.00089416	7
evm.TU.supercontig_66.85	-1.78144	K01834	mws0092	-3.66588	Arctiin	0.824	0.00636278	7
evm.TU.supercontig_69.83	-1.11474	--	mws0092	-3.66588	Arctiin	0.806	0.00865922	7
evm.TU.supercontig_7.153	-1.14603	K08776	mws0092	-3.66588	Arctiin	0.853	0.00348136	7
evm.TU.supercontig_7.37	-1.84188	--	mws0092	-3.66588	Arctiin	0.854	0.0034145	7
evm.TU.supercontig_7.62	-1.10587	--	mws0092	-3.66588	Arctiin	0.829	0.00571923	7
evm.TU.supercontig_70.6	-2.06202	--	mws0092	-3.66588	Arctiin	0.812	0.00779038	7
evm.TU.supercontig_72.47	-2.46137	--	mws0092	-3.66588	Arctiin	0.898	0.00100529	7
evm.TU.supercontig_73.12	-1.32467	K01738	mws0092	-3.66588	Arctiin	0.886	0.00146374	7
evm.TU.supercontig_73.24	-1.86545	K03327	mws0092	-3.66588	Arctiin	0.93	0.000281782	7
evm.TU.supercontig_73.34	-1.04875	K08472	mws0092	-3.66588	Arctiin	0.848	0.00384112	7
evm.TU.supercontig_74.19	-1.9624	--	mws0092	-3.66588	Arctiin	0.924	0.000372355	7
evm.TU.supercontig_75.41	-1.40704	--	mws0092	-3.66588	Arctiin	0.905	0.000791982	7
evm.TU.supercontig_76.37	-1.55845	K15283	mws0092	-3.66588	Arctiin	0.868	0.00242047	7
evm.TU.supercontig_77.1	-5.01436	--	mws0092	-3.66588	Arctiin	0.849	0.00377492	7
evm.TU.supercontig_77.76	-1.71614	--	mws0092	-3.66588	Arctiin	0.929	0.000294853	7
evm.TU.supercontig_77.94	-4.82146	K04125	mws0092	-3.66588	Arctiin	0.941	0.00015938	7
evm.TU.supercontig_770.2	-4.17085	K01673	mws0092	-3.66588	Arctiin	0.908	0.000720163	7
evm.TU.supercontig_78.24	-1.53419	K03327	mws0092	-3.66588	Arctiin	0.927	0.000327235	7
evm.TU.supercontig_78.30	-2.37366	--	mws0092	-3.66588	Arctiin	0.952	7.48451e-05	7
evm.TU.supercontig_8.134	-2.11996	--	mws0092	-3.66588	Arctiin	0.887	0.00141542	7
evm.TU.supercontig_8.163	-2.49641	K15289	mws0092	-3.66588	Arctiin	0.864	0.00267111	7
evm.TU.supercontig_8.164	-4.543	--	mws0092	-3.66588	Arctiin	0.935	0.000215521	7
evm.TU.supercontig_8.232	-5.02174	K00430	mws0092	-3.66588	Arctiin	0.957	5.35015e-05	7
evm.TU.supercontig_8.29	-1.629	K17893	mws0092	-3.66588	Arctiin	0.849	0.00379031	7
evm.TU.supercontig_8.89	-1.08418	--	mws0092	-3.66588	Arctiin	0.914	0.00056858	7
evm.TU.supercontig_8.90	-1.2517	--	mws0092	-3.66588	Arctiin	0.831	0.00550767	7
evm.TU.supercontig_80.10	-3.17333	--	mws0092	-3.66588	Arctiin	0.99	2.975e-07	7
evm.TU.supercontig_81.62	-6.03984	--	mws0092	-3.66588	Arctiin	0.96	4.09888e-05	7
evm.TU.supercontig_83.45	-2.68603	--	mws0092	-3.66588	Arctiin	0.927	0.000327851	7
evm.TU.supercontig_84.37	-1.58181	--	mws0092	-3.66588	Arctiin	0.812	0.007888	7
evm.TU.supercontig_84.53	-1.15338	--	mws0092	-3.66588	Arctiin	0.914	0.000568053	7
evm.TU.supercontig_84.67	-4.30729	K13523	mws0092	-3.66588	Arctiin	0.804	0.00896731	7
evm.TU.supercontig_84.77	-2.68634	--	mws0092	-3.66588	Arctiin	0.886	0.00145676	7
evm.TU.supercontig_84.94	-1.33581	--	mws0092	-3.66588	Arctiin	0.962	3.32516e-05	7
evm.TU.supercontig_85.132	-1.39193	--	mws0092	-3.66588	Arctiin	0.883	0.00160814	7
evm.TU.supercontig_85.48	-1.38853	--	mws0092	-3.66588	Arctiin	0.924	0.000372694	7
evm.TU.supercontig_85.73	-4.3544	K00208	mws0092	-3.66588	Arctiin	0.911	0.000628837	7
evm.TU.supercontig_86.63	-2.93219	--	mws0092	-3.66588	Arctiin	0.922	0.000409806	7
evm.TU.supercontig_865.1	-1.95537	--	mws0092	-3.66588	Arctiin	0.867	0.00247862	7
evm.TU.supercontig_87.90	-1.62673	--	mws0092	-3.66588	Arctiin	0.941	0.000156885	7
evm.TU.supercontig_9.242	-1.63068	--	mws0092	-3.66588	Arctiin	0.858	0.00307009	7
evm.TU.supercontig_9.262	-1.35688	--	mws0092	-3.66588	Arctiin	0.969	1.65131e-05	7
evm.TU.supercontig_9.317	-1.21317	K07748	mws0092	-3.66588	Arctiin	0.866	0.00251591	7
evm.TU.supercontig_9.35	-2.03747	K00430	mws0092	-3.66588	Arctiin	0.878	0.00186913	7
evm.TU.supercontig_9.367	-1.55299	--	mws0092	-3.66588	Arctiin	0.815	0.00748281	7
evm.TU.supercontig_9.373	-1.45935	K03921	mws0092	-3.66588	Arctiin	0.823	0.00643768	7
evm.TU.supercontig_9.391	-1.71674	--	mws0092	-3.66588	Arctiin	0.837	0.00488404	7
evm.TU.supercontig_9.56	-1.27645	K01648	mws0092	-3.66588	Arctiin	0.844	0.00419163	7
evm.TU.supercontig_90.3	-1.27082	--	mws0092	-3.66588	Arctiin	0.89	0.00131946	7
evm.TU.supercontig_90.9	-1.70853	--	mws0092	-3.66588	Arctiin	0.858	0.00307384	7
evm.TU.supercontig_91.6	-1.03322	--	mws0092	-3.66588	Arctiin	0.873	0.00212743	7
evm.TU.supercontig_91.63	-7.10289	--	mws0092	-3.66588	Arctiin	0.902	0.000867368	7
evm.TU.supercontig_929.4	-2.64272	K00382	mws0092	-3.66588	Arctiin	0.918	0.000483419	7
evm.TU.supercontig_93.34	-1.41976	--	mws0092	-3.66588	Arctiin	0.94	0.000163954	7
evm.TU.supercontig_93.36	-1.18048	--	mws0092	-3.66588	Arctiin	0.906	0.000755006	7
evm.TU.supercontig_95.12	-1.15775	--	mws0092	-3.66588	Arctiin	0.823	0.00647444	7
evm.TU.supercontig_97.64	-Inf	--	mws0092	-3.66588	Arctiin	0.839	0.00471815	7
evm.TU.supercontig_99.14	-2.0794	--	mws0092	-3.66588	Arctiin	0.925	0.000354458	7
evm.TU.supercontig_99.60	-1.98414	K15382	mws0092	-3.66588	Arctiin	0.876	0.00195064	7
gevm.TU.contig_26343.3	-2.52031	--	mws0092	-3.66588	Arctiin	0.847	0.00397159	7
gevm.TU.contig_27606.2	-1.07689	--	mws0092	-3.66588	Arctiin	0.947	0.000104332	7
gevm.TU.contig_28082.1	-1.00136	K01739	mws0092	-3.66588	Arctiin	0.809	0.00829001	7
gevm.TU.contig_29544.2	-1.61465	--	mws0092	-3.66588	Arctiin	0.905	0.000779351	7
gevm.TU.contig_31478.1	-1.47279	K03319	mws0092	-3.66588	Arctiin	0.925	0.00035707	7
gevm.TU.contig_31478.2	-1.84058	K10738	mws0092	-3.66588	Arctiin	0.825	0.00623606	7
C.papaya_newGene_1216	-2.27434	--	mws0146	-4.57222	Nicotinic Acid Methyl Ester(Methyl Nicotinate)	0.879	0.0018228	7
C.papaya_newGene_1329	-1.0626	--	mws0146	-4.57222	Nicotinic Acid Methyl Ester(Methyl Nicotinate)	0.843	0.00431121	7
C.papaya_newGene_1342	-1.39705	--	mws0146	-4.57222	Nicotinic Acid Methyl Ester(Methyl Nicotinate)	0.95	8.51697e-05	7
C.papaya_newGene_2399	-1.45287	--	mws0146	-4.57222	Nicotinic Acid Methyl Ester(Methyl Nicotinate)	0.946	0.000115936	7
C.papaya_newGene_2418	-3.00769	--	mws0146	-4.57222	Nicotinic Acid Methyl Ester(Methyl Nicotinate)	0.897	0.00105514	7
C.papaya_newGene_2449	-1.01776	K11673	mws0146	-4.57222	Nicotinic Acid Methyl Ester(Methyl Nicotinate)	0.831	0.00546354	7
C.papaya_newGene_257	-1.46616	--	mws0146	-4.57222	Nicotinic Acid Methyl Ester(Methyl Nicotinate)	0.947	0.000106109	7
C.papaya_newGene_2574	-1.5051	--	mws0146	-4.57222	Nicotinic Acid Methyl Ester(Methyl Nicotinate)	0.852	0.00352426	7
C.papaya_newGene_2852	-1.66885	--	mws0146	-4.57222	Nicotinic Acid Methyl Ester(Methyl Nicotinate)	0.898	0.00101412	7
C.papaya_newGene_3249	-5.0948	K03043	mws0146	-4.57222	Nicotinic Acid Methyl Ester(Methyl Nicotinate)	0.983	2.0868e-06	7
C.papaya_newGene_3311	-2.8229	--	mws0146	-4.57222	Nicotinic Acid Methyl Ester(Methyl Nicotinate)	0.855	0.00328906	7
C.papaya_newGene_445	-1.25847	--	mws0146	-4.57222	Nicotinic Acid Methyl Ester(Methyl Nicotinate)	0.89	0.00130534	7
C.papaya_newGene_497	-2.68655	K14617	mws0146	-4.57222	Nicotinic Acid Methyl Ester(Methyl Nicotinate)	0.885	0.0015059	7
C.papaya_newGene_510	-8.60549	--	mws0146	-4.57222	Nicotinic Acid Methyl Ester(Methyl Nicotinate)	0.868	0.00242368	7
C.papaya_newGene_734	-1.5769	--	mws0146	-4.57222	Nicotinic Acid Methyl Ester(Methyl Nicotinate)	0.871	0.00226052	7
C.papaya_newGene_893	-1.36499	K07297	mws0146	-4.57222	Nicotinic Acid Methyl Ester(Methyl Nicotinate)	0.87	0.00230726	7
C.papaya_newGene_92	-1.49106	--	mws0146	-4.57222	Nicotinic Acid Methyl Ester(Methyl Nicotinate)	0.848	0.00385505	7
evm.TU.contig_29422	-1.89312	--	mws0146	-4.57222	Nicotinic Acid Methyl Ester(Methyl Nicotinate)	0.96	3.94881e-05	7
evm.TU.contig_30861	-1.95986	K00208	mws0146	-4.57222	Nicotinic Acid Methyl Ester(Methyl Nicotinate)	0.966	2.3212e-05	7
evm.TU.contig_33773	-2.19964	K08762	mws0146	-4.57222	Nicotinic Acid Methyl Ester(Methyl Nicotinate)	0.991	2.635e-07	7
evm.TU.contig_33908	-2.84846	--	mws0146	-4.57222	Nicotinic Acid Methyl Ester(Methyl Nicotinate)	0.853	0.00343244	7
evm.TU.contig_35640	-2.56679	--	mws0146	-4.57222	Nicotinic Acid Methyl Ester(Methyl Nicotinate)	0.878	0.00186836	7
evm.TU.contig_36542	-1.40974	--	mws0146	-4.57222	Nicotinic Acid Methyl Ester(Methyl Nicotinate)	0.914	0.000556064	7
evm.TU.contig_36576	-3.69915	--	mws0146	-4.57222	Nicotinic Acid Methyl Ester(Methyl Nicotinate)	0.978	4.9239e-06	7
evm.TU.contig_37200	-4.58327	--	mws0146	-4.57222	Nicotinic Acid Methyl Ester(Methyl Nicotinate)	0.961	3.59856e-05	7
evm.TU.contig_37454	-1.10192	K10536	mws0146	-4.57222	Nicotinic Acid Methyl Ester(Methyl Nicotinate)	0.881	0.00169391	7
evm.TU.contig_40336	-1.30547	--	mws0146	-4.57222	Nicotinic Acid Methyl Ester(Methyl Nicotinate)	0.951	8.40937e-05	7
evm.TU.contig_46781	-1.09742	K17497	mws0146	-4.57222	Nicotinic Acid Methyl Ester(Methyl Nicotinate)	0.81	0.00809631	7
evm.TU.supercontig_0.116	-1.06942	--	mws0146	-4.57222	Nicotinic Acid Methyl Ester(Methyl Nicotinate)	0.869	0.00232613	7
evm.TU.supercontig_0.46	-1.65458	--	mws0146	-4.57222	Nicotinic Acid Methyl Ester(Methyl Nicotinate)	0.974	9.1572e-06	7
evm.TU.supercontig_1.12	-3.31579	--	mws0146	-4.57222	Nicotinic Acid Methyl Ester(Methyl Nicotinate)	0.981	3.0689e-06	7
evm.TU.supercontig_1.184	-2.5056	--	mws0146	-4.57222	Nicotinic Acid Methyl Ester(Methyl Nicotinate)	0.946	0.000115175	7
evm.TU.supercontig_1.191	-1.06364	--	mws0146	-4.57222	Nicotinic Acid Methyl Ester(Methyl Nicotinate)	0.989	4.825e-07	7
evm.TU.supercontig_1.250	-1.19232	K07023	mws0146	-4.57222	Nicotinic Acid Methyl Ester(Methyl Nicotinate)	0.929	0.000289736	7
evm.TU.supercontig_1.253	-2.16232	K16282	mws0146	-4.57222	Nicotinic Acid Methyl Ester(Methyl Nicotinate)	0.892	0.00120995	7
evm.TU.supercontig_1.28	-1.00109	--	mws0146	-4.57222	Nicotinic Acid Methyl Ester(Methyl Nicotinate)	0.87	0.00231222	7
evm.TU.supercontig_1.3	-1.13809	--	mws0146	-4.57222	Nicotinic Acid Methyl Ester(Methyl Nicotinate)	0.971	1.35523e-05	7
evm.TU.supercontig_1.411	-2.53925	K04733	mws0146	-4.57222	Nicotinic Acid Methyl Ester(Methyl Nicotinate)	0.886	0.00148095	7
evm.TU.supercontig_1.433	-1.2717	--	mws0146	-4.57222	Nicotinic Acid Methyl Ester(Methyl Nicotinate)	0.828	0.005841	7
evm.TU.supercontig_1.58	-3.84039	K13681	mws0146	-4.57222	Nicotinic Acid Methyl Ester(Methyl Nicotinate)	0.956	5.49884e-05	7
evm.TU.supercontig_10.207	-1.06384	--	mws0146	-4.57222	Nicotinic Acid Methyl Ester(Methyl Nicotinate)	0.868	0.00238964	7
evm.TU.supercontig_10.268	-1.04554	--	mws0146	-4.57222	Nicotinic Acid Methyl Ester(Methyl Nicotinate)	0.921	0.000421105	7
evm.TU.supercontig_102.34	-1.27733	--	mws0146	-4.57222	Nicotinic Acid Methyl Ester(Methyl Nicotinate)	0.852	0.00357869	7
evm.TU.supercontig_103.102	-4.62701	--	mws0146	-4.57222	Nicotinic Acid Methyl Ester(Methyl Nicotinate)	0.822	0.00655377	7
evm.TU.supercontig_103.28	-1.31732	--	mws0146	-4.57222	Nicotinic Acid Methyl Ester(Methyl Nicotinate)	0.951	7.89022e-05	7
evm.TU.supercontig_103.73	-1.72738	--	mws0146	-4.57222	Nicotinic Acid Methyl Ester(Methyl Nicotinate)	0.902	0.000873068	7
evm.TU.supercontig_104.106	-3.60074	K06892	mws0146	-4.57222	Nicotinic Acid Methyl Ester(Methyl Nicotinate)	0.983	2.1854e-06	7
evm.TU.supercontig_104.48	-3.38334	--	mws0146	-4.57222	Nicotinic Acid Methyl Ester(Methyl Nicotinate)	0.97	1.48471e-05	7
evm.TU.supercontig_104.59	-1.25348	K06620	mws0146	-4.57222	Nicotinic Acid Methyl Ester(Methyl Nicotinate)	0.87	0.00227522	7
evm.TU.supercontig_106.27	-1.47674	K00873	mws0146	-4.57222	Nicotinic Acid Methyl Ester(Methyl Nicotinate)	0.924	0.000374554	7
evm.TU.supercontig_106.61	-1.42316	--	mws0146	-4.57222	Nicotinic Acid Methyl Ester(Methyl Nicotinate)	0.928	0.00030875	7
evm.TU.supercontig_106.86	-1.24952	K00058	mws0146	-4.57222	Nicotinic Acid Methyl Ester(Methyl Nicotinate)	0.892	0.00124129	7
evm.TU.supercontig_107.106	-1.15066	K15746	mws0146	-4.57222	Nicotinic Acid Methyl Ester(Methyl Nicotinate)	0.957	5.31931e-05	7
evm.TU.supercontig_1095.2	-1.22998	K13379	mws0146	-4.57222	Nicotinic Acid Methyl Ester(Methyl Nicotinate)	0.955	6.28291e-05	7
evm.TU.supercontig_11.13	-3.80947	K13508	mws0146	-4.57222	Nicotinic Acid Methyl Ester(Methyl Nicotinate)	0.966	2.30003e-05	7
evm.TU.supercontig_11.153	-1.11827	--	mws0146	-4.57222	Nicotinic Acid Methyl Ester(Methyl Nicotinate)	0.946	0.000115981	7
evm.TU.supercontig_11.16	-2.42352	K15398	mws0146	-4.57222	Nicotinic Acid Methyl Ester(Methyl Nicotinate)	0.822	0.00660917	7
evm.TU.supercontig_110.1	-1.88277	--	mws0146	-4.57222	Nicotinic Acid Methyl Ester(Methyl Nicotinate)	0.859	0.0030258	7
evm.TU.supercontig_110.2	-1.52312	--	mws0146	-4.57222	Nicotinic Acid Methyl Ester(Methyl Nicotinate)	0.811	0.00794834	7
evm.TU.supercontig_110.37	-1.23075	--	mws0146	-4.57222	Nicotinic Acid Methyl Ester(Methyl Nicotinate)	0.949	9.44541e-05	7
evm.TU.supercontig_1109.2	-2.23905	K15277	mws0146	-4.57222	Nicotinic Acid Methyl Ester(Methyl Nicotinate)	0.93	0.000285091	7
evm.TU.supercontig_112.27	-2.10784	--	mws0146	-4.57222	Nicotinic Acid Methyl Ester(Methyl Nicotinate)	0.906	0.000752922	7
evm.TU.supercontig_112.3	-2.16064	K10257	mws0146	-4.57222	Nicotinic Acid Methyl Ester(Methyl Nicotinate)	0.962	3.41386e-05	7
evm.TU.supercontig_1127.2	-1.04376	--	mws0146	-4.57222	Nicotinic Acid Methyl Ester(Methyl Nicotinate)	0.853	0.00343384	7
evm.TU.supercontig_113.41	-1.20098	K02925	mws0146	-4.57222	Nicotinic Acid Methyl Ester(Methyl Nicotinate)	0.907	0.000747038	7
evm.TU.supercontig_113.49	-4.81381	--	mws0146	-4.57222	Nicotinic Acid Methyl Ester(Methyl Nicotinate)	0.979	4.3431e-06	7
evm.TU.supercontig_1131.1	-1.47026	--	mws0146	-4.57222	Nicotinic Acid Methyl Ester(Methyl Nicotinate)	0.961	3.77683e-05	7
evm.TU.supercontig_114.20	-1.12069	K12896	mws0146	-4.57222	Nicotinic Acid Methyl Ester(Methyl Nicotinate)	0.902	0.000886946	7
evm.TU.supercontig_114.9	-4.25204	K07195	mws0146	-4.57222	Nicotinic Acid Methyl Ester(Methyl Nicotinate)	0.987	7.965e-07	7
evm.TU.supercontig_115.27	-1.86828	K01961	mws0146	-4.57222	Nicotinic Acid Methyl Ester(Methyl Nicotinate)	0.979	4.4059e-06	7
evm.TU.supercontig_115.71	-1.50125	--	mws0146	-4.57222	Nicotinic Acid Methyl Ester(Methyl Nicotinate)	0.943	0.0001396	7
evm.TU.supercontig_115.9	-1.32591	K16241	mws0146	-4.57222	Nicotinic Acid Methyl Ester(Methyl Nicotinate)	0.922	0.000404152	7
evm.TU.supercontig_116.22	-1.6041	K14400	mws0146	-4.57222	Nicotinic Acid Methyl Ester(Methyl Nicotinate)	0.913	0.000591653	7
evm.TU.supercontig_1180.1	-1.44142	K00895	mws0146	-4.57222	Nicotinic Acid Methyl Ester(Methyl Nicotinate)	0.95	8.95336e-05	7
evm.TU.supercontig_119.95	-1.29614	--	mws0146	-4.57222	Nicotinic Acid Methyl Ester(Methyl Nicotinate)	0.869	0.00237191	7
evm.TU.supercontig_12.208	-6.16978	--	mws0146	-4.57222	Nicotinic Acid Methyl Ester(Methyl Nicotinate)	0.948	9.84015e-05	7
evm.TU.supercontig_12.210	-1.14487	K06911	mws0146	-4.57222	Nicotinic Acid Methyl Ester(Methyl Nicotinate)	0.81	0.00807095	7
evm.TU.supercontig_12.252	-2.72272	--	mws0146	-4.57222	Nicotinic Acid Methyl Ester(Methyl Nicotinate)	0.942	0.000143688	7
evm.TU.supercontig_12.4	-1.01814	--	mws0146	-4.57222	Nicotinic Acid Methyl Ester(Methyl Nicotinate)	0.926	0.000334835	7
evm.TU.supercontig_122.20	-2.16944	K00033	mws0146	-4.57222	Nicotinic Acid Methyl Ester(Methyl Nicotinate)	0.94	0.000163747	7
evm.TU.supercontig_123.26	-1.4691	K02160	mws0146	-4.57222	Nicotinic Acid Methyl Ester(Methyl Nicotinate)	0.958	4.7962e-05	7
evm.TU.supercontig_123.51	-1.09632	--	mws0146	-4.57222	Nicotinic Acid Methyl Ester(Methyl Nicotinate)	0.929	0.000288829	7
evm.TU.supercontig_123.52	-1.90732	--	mws0146	-4.57222	Nicotinic Acid Methyl Ester(Methyl Nicotinate)	0.914	0.000557045	7
evm.TU.supercontig_124.38	-1.18845	--	mws0146	-4.57222	Nicotinic Acid Methyl Ester(Methyl Nicotinate)	0.902	0.000879115	7
evm.TU.supercontig_125.30	-1.06449	K00559	mws0146	-4.57222	Nicotinic Acid Methyl Ester(Methyl Nicotinate)	0.852	0.00350534	7
evm.TU.supercontig_125.7	-1.60256	K11159	mws0146	-4.57222	Nicotinic Acid Methyl Ester(Methyl Nicotinate)	0.86	0.00294744	7
evm.TU.supercontig_125.8	-1.08533	K11159	mws0146	-4.57222	Nicotinic Acid Methyl Ester(Methyl Nicotinate)	0.835	0.00505237	7
evm.TU.supercontig_125.9	-Inf	K01184	mws0146	-4.57222	Nicotinic Acid Methyl Ester(Methyl Nicotinate)	0.977	5.5235e-06	7
evm.TU.supercontig_126.29	-1.16695	K00279	mws0146	-4.57222	Nicotinic Acid Methyl Ester(Methyl Nicotinate)	0.855	0.00330455	7
evm.TU.supercontig_128.17	-1.30693	--	mws0146	-4.57222	Nicotinic Acid Methyl Ester(Methyl Nicotinate)	0.953	7.08241e-05	7
evm.TU.supercontig_128.34	-4.55003	K01166	mws0146	-4.57222	Nicotinic Acid Methyl Ester(Methyl Nicotinate)	0.917	0.000489992	7
evm.TU.supercontig_128.50	-1.93116	K14510	mws0146	-4.57222	Nicotinic Acid Methyl Ester(Methyl Nicotinate)	0.976	7.1067e-06	7
evm.TU.supercontig_128.74	-1.08258	--	mws0146	-4.57222	Nicotinic Acid Methyl Ester(Methyl Nicotinate)	0.809	0.0082556	7
evm.TU.supercontig_129.7	-8.52765	K18195	mws0146	-4.57222	Nicotinic Acid Methyl Ester(Methyl Nicotinate)	0.835	0.00507812	7
evm.TU.supercontig_129.9	-3.03067	--	mws0146	-4.57222	Nicotinic Acid Methyl Ester(Methyl Nicotinate)	0.934	0.000230304	7
evm.TU.supercontig_1291.2	-1.05884	--	mws0146	-4.57222	Nicotinic Acid Methyl Ester(Methyl Nicotinate)	0.947	0.000104917	7
evm.TU.supercontig_13.123	-1.68914	--	mws0146	-4.57222	Nicotinic Acid Methyl Ester(Methyl Nicotinate)	0.98	3.7232e-06	7
evm.TU.supercontig_13.214	-1.37116	--	mws0146	-4.57222	Nicotinic Acid Methyl Ester(Methyl Nicotinate)	0.856	0.00323635	7
evm.TU.supercontig_13.86	-1.89176	--	mws0146	-4.57222	Nicotinic Acid Methyl Ester(Methyl Nicotinate)	0.93	0.000277434	7
evm.TU.supercontig_130.34	-1.78996	K00134	mws0146	-4.57222	Nicotinic Acid Methyl Ester(Methyl Nicotinate)	0.956	5.8329e-05	7
evm.TU.supercontig_131.3	-1.80515	--	mws0146	-4.57222	Nicotinic Acid Methyl Ester(Methyl Nicotinate)	0.963	3.08626e-05	7
evm.TU.supercontig_131.77	-1.77823	--	mws0146	-4.57222	Nicotinic Acid Methyl Ester(Methyl Nicotinate)	0.935	0.00022148	7
evm.TU.supercontig_132.19	-1.40741	--	mws0146	-4.57222	Nicotinic Acid Methyl Ester(Methyl Nicotinate)	0.938	0.000183127	7
evm.TU.supercontig_132.24	-1.02232	--	mws0146	-4.57222	Nicotinic Acid Methyl Ester(Methyl Nicotinate)	0.885	0.00149982	7
evm.TU.supercontig_132.67	-5.55468	--	mws0146	-4.57222	Nicotinic Acid Methyl Ester(Methyl Nicotinate)	0.854	0.00342126	7
evm.TU.supercontig_1322.1	-8.21559	K01762	mws0146	-4.57222	Nicotinic Acid Methyl Ester(Methyl Nicotinate)	0.887	0.00142546	7
evm.TU.supercontig_136.5	-1.21203	--	mws0146	-4.57222	Nicotinic Acid Methyl Ester(Methyl Nicotinate)	0.969	1.64038e-05	7
evm.TU.supercontig_137.29	-1.3442	--	mws0146	-4.57222	Nicotinic Acid Methyl Ester(Methyl Nicotinate)	0.818	0.00711429	7
evm.TU.supercontig_137.9	-1.17394	--	mws0146	-4.57222	Nicotinic Acid Methyl Ester(Methyl Nicotinate)	0.925	0.000348591	7
evm.TU.supercontig_1383.1	-1.55002	--	mws0146	-4.57222	Nicotinic Acid Methyl Ester(Methyl Nicotinate)	0.864	0.00267201	7
evm.TU.supercontig_139.46	-3.37789	K00434	mws0146	-4.57222	Nicotinic Acid Methyl Ester(Methyl Nicotinate)	0.939	0.000175215	7
evm.TU.supercontig_14.158	-1.45992	K00688	mws0146	-4.57222	Nicotinic Acid Methyl Ester(Methyl Nicotinate)	0.89	0.00130925	7
evm.TU.supercontig_14.17	-1.76044	--	mws0146	-4.57222	Nicotinic Acid Methyl Ester(Methyl Nicotinate)	0.894	0.00115208	7
evm.TU.supercontig_14.170	-2.86818	--	mws0146	-4.57222	Nicotinic Acid Methyl Ester(Methyl Nicotinate)	0.952	7.72812e-05	7
evm.TU.supercontig_14.84	-1.04304	--	mws0146	-4.57222	Nicotinic Acid Methyl Ester(Methyl Nicotinate)	0.816	0.00730947	7
evm.TU.supercontig_15.133	-1.89887	--	mws0146	-4.57222	Nicotinic Acid Methyl Ester(Methyl Nicotinate)	0.965	2.50211e-05	7
evm.TU.supercontig_150.1	-1.85811	K14488	mws0146	-4.57222	Nicotinic Acid Methyl Ester(Methyl Nicotinate)	0.873	0.00211293	7
evm.TU.supercontig_150.4	-1.0161	K00764	mws0146	-4.57222	Nicotinic Acid Methyl Ester(Methyl Nicotinate)	0.944	0.000127968	7
evm.TU.supercontig_151.19	-1.38187	K01051	mws0146	-4.57222	Nicotinic Acid Methyl Ester(Methyl Nicotinate)	0.934	0.000228611	7
evm.TU.supercontig_152.35	-1.25358	K08245	mws0146	-4.57222	Nicotinic Acid Methyl Ester(Methyl Nicotinate)	0.944	0.000132953	7
evm.TU.supercontig_152.40	-5.25622	--	mws0146	-4.57222	Nicotinic Acid Methyl Ester(Methyl Nicotinate)	0.943	0.000134831	7
evm.TU.supercontig_152.51	-1.08512	--	mws0146	-4.57222	Nicotinic Acid Methyl Ester(Methyl Nicotinate)	0.83	0.00567921	7
evm.TU.supercontig_152.58	-2.47079	K05933	mws0146	-4.57222	Nicotinic Acid Methyl Ester(Methyl Nicotinate)	0.851	0.00362165	7
evm.TU.supercontig_153.10	-1.35061	--	mws0146	-4.57222	Nicotinic Acid Methyl Ester(Methyl Nicotinate)	0.866	0.00256486	7
evm.TU.supercontig_16.107	-2.25097	--	mws0146	-4.57222	Nicotinic Acid Methyl Ester(Methyl Nicotinate)	0.977	5.6746e-06	7
evm.TU.supercontig_16.115	-2.27481	--	mws0146	-4.57222	Nicotinic Acid Methyl Ester(Methyl Nicotinate)	0.893	0.001175	7
evm.TU.supercontig_160.30	-1.2249	K14207	mws0146	-4.57222	Nicotinic Acid Methyl Ester(Methyl Nicotinate)	0.946	0.000113813	7
evm.TU.supercontig_163.20	-1.01852	--	mws0146	-4.57222	Nicotinic Acid Methyl Ester(Methyl Nicotinate)	0.826	0.00607173	7
evm.TU.supercontig_165.2	-1.78158	--	mws0146	-4.57222	Nicotinic Acid Methyl Ester(Methyl Nicotinate)	0.949	9.39498e-05	7
evm.TU.supercontig_165.22	-2.67399	--	mws0146	-4.57222	Nicotinic Acid Methyl Ester(Methyl Nicotinate)	0.968	1.92283e-05	7
evm.TU.supercontig_165.6	-6.2995	K08472	mws0146	-4.57222	Nicotinic Acid Methyl Ester(Methyl Nicotinate)	0.98	3.927e-06	7
evm.TU.supercontig_166.28	-1.75661	K09458	mws0146	-4.57222	Nicotinic Acid Methyl Ester(Methyl Nicotinate)	0.976	7.2534e-06	7
evm.TU.supercontig_1669.1	-1.98483	--	mws0146	-4.57222	Nicotinic Acid Methyl Ester(Methyl Nicotinate)	0.949	9.27787e-05	7
evm.TU.supercontig_169.20	-1.80812	--	mws0146	-4.57222	Nicotinic Acid Methyl Ester(Methyl Nicotinate)	0.946	0.000115847	7
evm.TU.supercontig_17.169	-1.38851	--	mws0146	-4.57222	Nicotinic Acid Methyl Ester(Methyl Nicotinate)	0.848	0.00386606	7
evm.TU.supercontig_17.237	-1.02868	K00799	mws0146	-4.57222	Nicotinic Acid Methyl Ester(Methyl Nicotinate)	0.901	0.000909041	7
evm.TU.supercontig_17.48	-1.76363	--	mws0146	-4.57222	Nicotinic Acid Methyl Ester(Methyl Nicotinate)	0.954	6.5759e-05	7
evm.TU.supercontig_170.36	-3.36185	--	mws0146	-4.57222	Nicotinic Acid Methyl Ester(Methyl Nicotinate)	0.97	1.4985e-05	7
evm.TU.supercontig_170.55	-1.84953	--	mws0146	-4.57222	Nicotinic Acid Methyl Ester(Methyl Nicotinate)	0.957	5.12751e-05	7
evm.TU.supercontig_170.57	-2.26515	--	mws0146	-4.57222	Nicotinic Acid Methyl Ester(Methyl Nicotinate)	0.967	2.02792e-05	7
evm.TU.supercontig_171.8	-2.16405	K00430	mws0146	-4.57222	Nicotinic Acid Methyl Ester(Methyl Nicotinate)	0.934	0.000230687	7
evm.TU.supercontig_174.13	-1.24173	--	mws0146	-4.57222	Nicotinic Acid Methyl Ester(Methyl Nicotinate)	0.898	0.00102024	7
evm.TU.supercontig_177.8	-2.95463	--	mws0146	-4.57222	Nicotinic Acid Methyl Ester(Methyl Nicotinate)	0.857	0.00317807	7
evm.TU.supercontig_179.15	-1.85477	--	mws0146	-4.57222	Nicotinic Acid Methyl Ester(Methyl Nicotinate)	0.924	0.000363199	7
evm.TU.supercontig_179.19	-1.66526	--	mws0146	-4.57222	Nicotinic Acid Methyl Ester(Methyl Nicotinate)	0.935	0.000221015	7
evm.TU.supercontig_18.120	-1.18906	--	mws0146	-4.57222	Nicotinic Acid Methyl Ester(Methyl Nicotinate)	0.884	0.00155446	7
evm.TU.supercontig_18.171	-Inf	--	mws0146	-4.57222	Nicotinic Acid Methyl Ester(Methyl Nicotinate)	0.874	0.00207204	7
evm.TU.supercontig_18.19	-1.5413	--	mws0146	-4.57222	Nicotinic Acid Methyl Ester(Methyl Nicotinate)	0.903	0.000850531	7
evm.TU.supercontig_180.8	-2.17301	--	mws0146	-4.57222	Nicotinic Acid Methyl Ester(Methyl Nicotinate)	0.872	0.00216819	7
evm.TU.supercontig_182.13	-1.79515	--	mws0146	-4.57222	Nicotinic Acid Methyl Ester(Methyl Nicotinate)	0.979	4.1605e-06	7
evm.TU.supercontig_186.12	-1.02419	K08232	mws0146	-4.57222	Nicotinic Acid Methyl Ester(Methyl Nicotinate)	0.807	0.00855201	7
evm.TU.supercontig_186.7	-2.36547	K09422	mws0146	-4.57222	Nicotinic Acid Methyl Ester(Methyl Nicotinate)	0.838	0.00482934	7
evm.TU.supercontig_189.34	-8.74939	K04123	mws0146	-4.57222	Nicotinic Acid Methyl Ester(Methyl Nicotinate)	0.958	4.67174e-05	7
evm.TU.supercontig_19.124	-2.11413	K14496	mws0146	-4.57222	Nicotinic Acid Methyl Ester(Methyl Nicotinate)	0.952	7.74118e-05	7
evm.TU.supercontig_19.266	-1.38383	--	mws0146	-4.57222	Nicotinic Acid Methyl Ester(Methyl Nicotinate)	0.86	0.00292522	7
evm.TU.supercontig_19.58	-1.19862	--	mws0146	-4.57222	Nicotinic Acid Methyl Ester(Methyl Nicotinate)	0.824	0.00629873	7
evm.TU.supercontig_19.63	-2.13763	--	mws0146	-4.57222	Nicotinic Acid Methyl Ester(Methyl Nicotinate)	0.938	0.00018527	7
evm.TU.supercontig_19.77	-2.57627	--	mws0146	-4.57222	Nicotinic Acid Methyl Ester(Methyl Nicotinate)	0.86	0.00295908	7
evm.TU.supercontig_193.13	-1.73964	K00161	mws0146	-4.57222	Nicotinic Acid Methyl Ester(Methyl Nicotinate)	0.972	1.11613e-05	7
evm.TU.supercontig_193.15	-1.33276	--	mws0146	-4.57222	Nicotinic Acid Methyl Ester(Methyl Nicotinate)	0.92	0.000443123	7
evm.TU.supercontig_1950.1	-3.20217	--	mws0146	-4.57222	Nicotinic Acid Methyl Ester(Methyl Nicotinate)	0.898	0.00101089	7
evm.TU.supercontig_197.19	-1.0749	--	mws0146	-4.57222	Nicotinic Acid Methyl Ester(Methyl Nicotinate)	0.973	9.9332e-06	7
evm.TU.supercontig_198.2	-1.22334	--	mws0146	-4.57222	Nicotinic Acid Methyl Ester(Methyl Nicotinate)	0.928	0.000307186	7
evm.TU.supercontig_198.20	-1.34493	K15283	mws0146	-4.57222	Nicotinic Acid Methyl Ester(Methyl Nicotinate)	0.801	0.00950327	7
evm.TU.supercontig_199.10	-1.00319	K09285	mws0146	-4.57222	Nicotinic Acid Methyl Ester(Methyl Nicotinate)	0.885	0.00150355	7
evm.TU.supercontig_2.199	-2.43326	K13448	mws0146	-4.57222	Nicotinic Acid Methyl Ester(Methyl Nicotinate)	0.95	8.64939e-05	7
evm.TU.supercontig_2.25	-1.20329	--	mws0146	-4.57222	Nicotinic Acid Methyl Ester(Methyl Nicotinate)	0.934	0.000230539	7
evm.TU.supercontig_2.28	-2.21137	K11547	mws0146	-4.57222	Nicotinic Acid Methyl Ester(Methyl Nicotinate)	0.829	0.00574875	7
evm.TU.supercontig_2.362	-2.13169	K00645	mws0146	-4.57222	Nicotinic Acid Methyl Ester(Methyl Nicotinate)	0.956	5.8086e-05	7
evm.TU.supercontig_2.364	-2.61221	K00645	mws0146	-4.57222	Nicotinic Acid Methyl Ester(Methyl Nicotinate)	0.988	6.141e-07	7
evm.TU.supercontig_2.373	-2.15677	--	mws0146	-4.57222	Nicotinic Acid Methyl Ester(Methyl Nicotinate)	0.821	0.00672173	7
evm.TU.supercontig_2.416	-1.54052	K15892	mws0146	-4.57222	Nicotinic Acid Methyl Ester(Methyl Nicotinate)	0.958	4.64865e-05	7
evm.TU.supercontig_2.437	-1.74415	--	mws0146	-4.57222	Nicotinic Acid Methyl Ester(Methyl Nicotinate)	0.872	0.0021792	7
evm.TU.supercontig_2.78	-1.00174	--	mws0146	-4.57222	Nicotinic Acid Methyl Ester(Methyl Nicotinate)	0.86	0.00292465	7
evm.TU.supercontig_20.185	-1.20378	--	mws0146	-4.57222	Nicotinic Acid Methyl Ester(Methyl Nicotinate)	0.91	0.000653587	7
evm.TU.supercontig_20.198	-1.74016	--	mws0146	-4.57222	Nicotinic Acid Methyl Ester(Methyl Nicotinate)	0.856	0.00326815	7
evm.TU.supercontig_20.220	-2.28384	--	mws0146	-4.57222	Nicotinic Acid Methyl Ester(Methyl Nicotinate)	0.962	3.38675e-05	7
evm.TU.supercontig_20.223	-1.86917	K02372	mws0146	-4.57222	Nicotinic Acid Methyl Ester(Methyl Nicotinate)	0.948	9.97614e-05	7
evm.TU.supercontig_20.30	-1.67933	--	mws0146	-4.57222	Nicotinic Acid Methyl Ester(Methyl Nicotinate)	0.923	0.000388045	7
evm.TU.supercontig_2044.1	-1.15071	K00927	mws0146	-4.57222	Nicotinic Acid Methyl Ester(Methyl Nicotinate)	0.889	0.00134002	7
evm.TU.supercontig_207.10	-1.79942	K13464	mws0146	-4.57222	Nicotinic Acid Methyl Ester(Methyl Nicotinate)	0.93	0.00027877	7
evm.TU.supercontig_208.1	-1.16323	K08235	mws0146	-4.57222	Nicotinic Acid Methyl Ester(Methyl Nicotinate)	0.984	1.7438e-06	7
evm.TU.supercontig_21.151	-1.09677	K14505	mws0146	-4.57222	Nicotinic Acid Methyl Ester(Methyl Nicotinate)	0.869	0.00237945	7
evm.TU.supercontig_21.181	-1.62697	--	mws0146	-4.57222	Nicotinic Acid Methyl Ester(Methyl Nicotinate)	0.801	0.00951835	7
evm.TU.supercontig_21.195	-2.14225	--	mws0146	-4.57222	Nicotinic Acid Methyl Ester(Methyl Nicotinate)	0.908	0.000710425	7
evm.TU.supercontig_21.30	-1.73715	--	mws0146	-4.57222	Nicotinic Acid Methyl Ester(Methyl Nicotinate)	0.924	0.000372593	7
evm.TU.supercontig_21.4	-1.50785	--	mws0146	-4.57222	Nicotinic Acid Methyl Ester(Methyl Nicotinate)	0.871	0.00222101	7
evm.TU.supercontig_21.47	-2.64089	K05894	mws0146	-4.57222	Nicotinic Acid Methyl Ester(Methyl Nicotinate)	0.982	2.7376e-06	7
evm.TU.supercontig_211.1	-1.51932	--	mws0146	-4.57222	Nicotinic Acid Methyl Ester(Methyl Nicotinate)	0.93	0.000285603	7
evm.TU.supercontig_211.35	-1.52556	K00626	mws0146	-4.57222	Nicotinic Acid Methyl Ester(Methyl Nicotinate)	0.876	0.00197796	7
evm.TU.supercontig_214.6	-1.05615	--	mws0146	-4.57222	Nicotinic Acid Methyl Ester(Methyl Nicotinate)	0.884	0.00154813	7
evm.TU.supercontig_2144.1	-1.34076	--	mws0146	-4.57222	Nicotinic Acid Methyl Ester(Methyl Nicotinate)	0.821	0.00663567	7
evm.TU.supercontig_2145.1	-1.08895	--	mws0146	-4.57222	Nicotinic Acid Methyl Ester(Methyl Nicotinate)	0.865	0.00262306	7
evm.TU.supercontig_2150.2	-2.96351	--	mws0146	-4.57222	Nicotinic Acid Methyl Ester(Methyl Nicotinate)	0.951	8.23686e-05	7
evm.TU.supercontig_218.4	-1.01527	--	mws0146	-4.57222	Nicotinic Acid Methyl Ester(Methyl Nicotinate)	0.959	4.53118e-05	7
evm.TU.supercontig_221.14	-1.23554	K03644	mws0146	-4.57222	Nicotinic Acid Methyl Ester(Methyl Nicotinate)	0.908	0.000701504	7
evm.TU.supercontig_221.9	-1.31087	K03644	mws0146	-4.57222	Nicotinic Acid Methyl Ester(Methyl Nicotinate)	0.972	1.16852e-05	7
evm.TU.supercontig_222.18	-3.96263	--	mws0146	-4.57222	Nicotinic Acid Methyl Ester(Methyl Nicotinate)	0.969	1.66206e-05	7
evm.TU.supercontig_228.2	-1.47749	--	mws0146	-4.57222	Nicotinic Acid Methyl Ester(Methyl Nicotinate)	0.844	0.00423663	7
evm.TU.supercontig_228.6	-2.32147	--	mws0146	-4.57222	Nicotinic Acid Methyl Ester(Methyl Nicotinate)	0.847	0.00394387	7
evm.TU.supercontig_228.9	-1.20378	--	mws0146	-4.57222	Nicotinic Acid Methyl Ester(Methyl Nicotinate)	0.968	1.90809e-05	7
evm.TU.supercontig_23.159	-1.75904	K14484	mws0146	-4.57222	Nicotinic Acid Methyl Ester(Methyl Nicotinate)	0.896	0.00108203	7
evm.TU.supercontig_23.35	-3.94564	--	mws0146	-4.57222	Nicotinic Acid Methyl Ester(Methyl Nicotinate)	0.896	0.00106273	7
evm.TU.supercontig_232.4	-3.30756	K16290	mws0146	-4.57222	Nicotinic Acid Methyl Ester(Methyl Nicotinate)	0.943	0.000138603	7
evm.TU.supercontig_233.25	-5.05257	--	mws0146	-4.57222	Nicotinic Acid Methyl Ester(Methyl Nicotinate)	0.881	0.00170633	7
evm.TU.supercontig_233.26	-4.11471	K14504	mws0146	-4.57222	Nicotinic Acid Methyl Ester(Methyl Nicotinate)	0.87	0.00230952	7
evm.TU.supercontig_234.11	-1.66509	--	mws0146	-4.57222	Nicotinic Acid Methyl Ester(Methyl Nicotinate)	0.826	0.00607567	7
evm.TU.supercontig_2388.3	-1.10307	K00599	mws0146	-4.57222	Nicotinic Acid Methyl Ester(Methyl Nicotinate)	0.957	5.1858e-05	7
evm.TU.supercontig_246.2	-2.2376	K00162	mws0146	-4.57222	Nicotinic Acid Methyl Ester(Methyl Nicotinate)	0.947	0.000107815	7
evm.TU.supercontig_2471.2	-1.41424	K01904	mws0146	-4.57222	Nicotinic Acid Methyl Ester(Methyl Nicotinate)	0.873	0.00209418	7
evm.TU.supercontig_250.6	-8.0365	K01184	mws0146	-4.57222	Nicotinic Acid Methyl Ester(Methyl Nicotinate)	0.972	1.23473e-05	7
evm.TU.supercontig_252.23	-1.94011	--	mws0146	-4.57222	Nicotinic Acid Methyl Ester(Methyl Nicotinate)	0.95	8.51946e-05	7
evm.TU.supercontig_258.5	-1.1214	--	mws0146	-4.57222	Nicotinic Acid Methyl Ester(Methyl Nicotinate)	0.912	0.000603851	7
evm.TU.supercontig_26.103	-1.19426	K14156	mws0146	-4.57222	Nicotinic Acid Methyl Ester(Methyl Nicotinate)	0.837	0.00489809	7
evm.TU.supercontig_26.125	-1.2265	--	mws0146	-4.57222	Nicotinic Acid Methyl Ester(Methyl Nicotinate)	0.85	0.00372158	7
evm.TU.supercontig_26.128	-1.17485	K10365	mws0146	-4.57222	Nicotinic Acid Methyl Ester(Methyl Nicotinate)	0.881	0.00167987	7
evm.TU.supercontig_26.14	-1.62063	--	mws0146	-4.57222	Nicotinic Acid Methyl Ester(Methyl Nicotinate)	0.97	1.51759e-05	7
evm.TU.supercontig_26.158	-1.75023	--	mws0146	-4.57222	Nicotinic Acid Methyl Ester(Methyl Nicotinate)	0.94	0.000167177	7
evm.TU.supercontig_26.180	-1.765	--	mws0146	-4.57222	Nicotinic Acid Methyl Ester(Methyl Nicotinate)	0.935	0.000212264	7
evm.TU.supercontig_26.187	-1.0975	K03781	mws0146	-4.57222	Nicotinic Acid Methyl Ester(Methyl Nicotinate)	0.827	0.00598258	7
evm.TU.supercontig_26.280	-4.06257	--	mws0146	-4.57222	Nicotinic Acid Methyl Ester(Methyl Nicotinate)	0.952	7.69152e-05	7
evm.TU.supercontig_27.104	-1.56339	K17871	mws0146	-4.57222	Nicotinic Acid Methyl Ester(Methyl Nicotinate)	0.892	0.0012258	7
evm.TU.supercontig_27.130	-1.4599	K14485	mws0146	-4.57222	Nicotinic Acid Methyl Ester(Methyl Nicotinate)	0.942	0.000144183	7
evm.TU.supercontig_27.131	-1.69467	K10418	mws0146	-4.57222	Nicotinic Acid Methyl Ester(Methyl Nicotinate)	0.97	1.4642e-05	7
evm.TU.supercontig_27.145	-5.12426	--	mws0146	-4.57222	Nicotinic Acid Methyl Ester(Methyl Nicotinate)	0.822	0.00658734	7
evm.TU.supercontig_27.16	-2.09612	--	mws0146	-4.57222	Nicotinic Acid Methyl Ester(Methyl Nicotinate)	0.89	0.0013195	7
evm.TU.supercontig_27.163	-1.49613	K03809	mws0146	-4.57222	Nicotinic Acid Methyl Ester(Methyl Nicotinate)	0.879	0.00179108	7
evm.TU.supercontig_27.87	-4.02683	K17982	mws0146	-4.57222	Nicotinic Acid Methyl Ester(Methyl Nicotinate)	0.953	7.10504e-05	7
evm.TU.supercontig_28.83	-1.77581	--	mws0146	-4.57222	Nicotinic Acid Methyl Ester(Methyl Nicotinate)	0.9	0.000936726	7
evm.TU.supercontig_2829.1	-1.55734	K17301	mws0146	-4.57222	Nicotinic Acid Methyl Ester(Methyl Nicotinate)	0.95	8.67723e-05	7
evm.TU.supercontig_285.6	-1.08452	K12448	mws0146	-4.57222	Nicotinic Acid Methyl Ester(Methyl Nicotinate)	0.938	0.000183032	7
evm.TU.supercontig_29.127	-1.42762	K00616	mws0146	-4.57222	Nicotinic Acid Methyl Ester(Methyl Nicotinate)	0.895	0.00111321	7
evm.TU.supercontig_29.128	-2.3741	K01087	mws0146	-4.57222	Nicotinic Acid Methyl Ester(Methyl Nicotinate)	0.894	0.0011548	7
evm.TU.supercontig_29.55	-1.3927	--	mws0146	-4.57222	Nicotinic Acid Methyl Ester(Methyl Nicotinate)	0.81	0.00818527	7
evm.TU.supercontig_29.70	-1.592	--	mws0146	-4.57222	Nicotinic Acid Methyl Ester(Methyl Nicotinate)	0.861	0.00287846	7
evm.TU.supercontig_2921.1	-1.10179	K07904	mws0146	-4.57222	Nicotinic Acid Methyl Ester(Methyl Nicotinate)	0.921	0.00042306	7
evm.TU.supercontig_297.1	-1.19065	--	mws0146	-4.57222	Nicotinic Acid Methyl Ester(Methyl Nicotinate)	0.974	9.5119e-06	7
evm.TU.supercontig_3.17	-3.8179	K00873	mws0146	-4.57222	Nicotinic Acid Methyl Ester(Methyl Nicotinate)	0.953	7.06608e-05	7
evm.TU.supercontig_3.179	-1.35981	--	mws0146	-4.57222	Nicotinic Acid Methyl Ester(Methyl Nicotinate)	0.814	0.00753648	7
evm.TU.supercontig_3.18	-3.929	K00873	mws0146	-4.57222	Nicotinic Acid Methyl Ester(Methyl Nicotinate)	0.984	1.7638e-06	7
evm.TU.supercontig_3.220	-2.08301	--	mws0146	-4.57222	Nicotinic Acid Methyl Ester(Methyl Nicotinate)	0.923	0.000389301	7
evm.TU.supercontig_3.290	-1.30388	K00615	mws0146	-4.57222	Nicotinic Acid Methyl Ester(Methyl Nicotinate)	0.955	6.297e-05	7
evm.TU.supercontig_3.304	-3.09148	--	mws0146	-4.57222	Nicotinic Acid Methyl Ester(Methyl Nicotinate)	0.95	8.49954e-05	7
evm.TU.supercontig_3.314	-1.03819	K01087	mws0146	-4.57222	Nicotinic Acid Methyl Ester(Methyl Nicotinate)	0.965	2.59979e-05	7
evm.TU.supercontig_3.346	-1.14144	--	mws0146	-4.57222	Nicotinic Acid Methyl Ester(Methyl Nicotinate)	0.875	0.00200191	7
evm.TU.supercontig_3.416	-1.09032	K04371	mws0146	-4.57222	Nicotinic Acid Methyl Ester(Methyl Nicotinate)	0.818	0.00709242	7
evm.TU.supercontig_3.439	-2.26523	--	mws0146	-4.57222	Nicotinic Acid Methyl Ester(Methyl Nicotinate)	0.926	0.00034076	7
evm.TU.supercontig_3.484	-4.06244	--	mws0146	-4.57222	Nicotinic Acid Methyl Ester(Methyl Nicotinate)	0.969	1.59713e-05	7
evm.TU.supercontig_3.63	-1.64818	--	mws0146	-4.57222	Nicotinic Acid Methyl Ester(Methyl Nicotinate)	0.876	0.00195357	7
evm.TU.supercontig_305.3	-1.11042	--	mws0146	-4.57222	Nicotinic Acid Methyl Ester(Methyl Nicotinate)	0.917	0.000501386	7
evm.TU.supercontig_32.117	-4.9645	K13356	mws0146	-4.57222	Nicotinic Acid Methyl Ester(Methyl Nicotinate)	0.947	0.000105331	7
evm.TU.supercontig_32.53	-1.26772	K00134	mws0146	-4.57222	Nicotinic Acid Methyl Ester(Methyl Nicotinate)	0.946	0.000117051	7
evm.TU.supercontig_32.92	-1.34428	--	mws0146	-4.57222	Nicotinic Acid Methyl Ester(Methyl Nicotinate)	0.88	0.00172499	7
evm.TU.supercontig_321.4	-1.11878	--	mws0146	-4.57222	Nicotinic Acid Methyl Ester(Methyl Nicotinate)	0.84	0.00455867	7
evm.TU.supercontig_3272.2	-7.72486	--	mws0146	-4.57222	Nicotinic Acid Methyl Ester(Methyl Nicotinate)	0.963	3.2303e-05	7
evm.TU.supercontig_329.1	-1.64044	--	mws0146	-4.57222	Nicotinic Acid Methyl Ester(Methyl Nicotinate)	0.954	6.7473e-05	7
evm.TU.supercontig_33.136	-1.67685	--	mws0146	-4.57222	Nicotinic Acid Methyl Ester(Methyl Nicotinate)	0.903	0.00086347	7
evm.TU.supercontig_33.70	-1.1046	K15402	mws0146	-4.57222	Nicotinic Acid Methyl Ester(Methyl Nicotinate)	0.886	0.00148191	7
evm.TU.supercontig_34.111	-1.08102	--	mws0146	-4.57222	Nicotinic Acid Methyl Ester(Methyl Nicotinate)	0.927	0.000317123	7
evm.TU.supercontig_34.136	-1.60818	--	mws0146	-4.57222	Nicotinic Acid Methyl Ester(Methyl Nicotinate)	0.856	0.0031977	7
evm.TU.supercontig_34.158	-2.14764	--	mws0146	-4.57222	Nicotinic Acid Methyl Ester(Methyl Nicotinate)	0.883	0.0015919	7
evm.TU.supercontig_34.167	-1.44896	K14488	mws0146	-4.57222	Nicotinic Acid Methyl Ester(Methyl Nicotinate)	0.897	0.0010374	7
evm.TU.supercontig_34.176	-1.02607	--	mws0146	-4.57222	Nicotinic Acid Methyl Ester(Methyl Nicotinate)	0.976	7.054e-06	7
evm.TU.supercontig_346.3	-1.0484	--	mws0146	-4.57222	Nicotinic Acid Methyl Ester(Methyl Nicotinate)	0.893	0.0012055	7
evm.TU.supercontig_3499.1	-1.00828	K00873	mws0146	-4.57222	Nicotinic Acid Methyl Ester(Methyl Nicotinate)	0.947	0.000103713	7
evm.TU.supercontig_36.114	-2.49343	K01087	mws0146	-4.57222	Nicotinic Acid Methyl Ester(Methyl Nicotinate)	0.929	0.000287651	7
evm.TU.supercontig_36.121	-1.02162	--	mws0146	-4.57222	Nicotinic Acid Methyl Ester(Methyl Nicotinate)	0.852	0.00355538	7
evm.TU.supercontig_36.157	-3.58646	--	mws0146	-4.57222	Nicotinic Acid Methyl Ester(Methyl Nicotinate)	0.885	0.00149547	7
evm.TU.supercontig_36.62	-2.62912	K11267	mws0146	-4.57222	Nicotinic Acid Methyl Ester(Methyl Nicotinate)	0.927	0.000322419	7
evm.TU.supercontig_369.8	-1.22283	K10251	mws0146	-4.57222	Nicotinic Acid Methyl Ester(Methyl Nicotinate)	0.931	0.000261613	7
evm.TU.supercontig_37.134	-1.15595	K10752	mws0146	-4.57222	Nicotinic Acid Methyl Ester(Methyl Nicotinate)	0.959	4.30048e-05	7
evm.TU.supercontig_37.139	-1.24862	--	mws0146	-4.57222	Nicotinic Acid Methyl Ester(Methyl Nicotinate)	0.869	0.00234849	7
evm.TU.supercontig_37.178	-1.20256	--	mws0146	-4.57222	Nicotinic Acid Methyl Ester(Methyl Nicotinate)	0.84	0.00460758	7
evm.TU.supercontig_37.20	-3.08063	--	mws0146	-4.57222	Nicotinic Acid Methyl Ester(Methyl Nicotinate)	0.965	2.62781e-05	7
evm.TU.supercontig_37.7	-1.32859	K05906	mws0146	-4.57222	Nicotinic Acid Methyl Ester(Methyl Nicotinate)	0.833	0.00529652	7
evm.TU.supercontig_370.10	-2.66259	K03014	mws0146	-4.57222	Nicotinic Acid Methyl Ester(Methyl Nicotinate)	0.984	1.6205e-06	7
evm.TU.supercontig_370.7	-1.33126	--	mws0146	-4.57222	Nicotinic Acid Methyl Ester(Methyl Nicotinate)	0.925	0.00035074	7
evm.TU.supercontig_373.4	-1.30573	K10695	mws0146	-4.57222	Nicotinic Acid Methyl Ester(Methyl Nicotinate)	0.868	0.00238183	7
evm.TU.supercontig_376.7	-1.88111	--	mws0146	-4.57222	Nicotinic Acid Methyl Ester(Methyl Nicotinate)	0.893	0.00120234	7
evm.TU.supercontig_3807.1	-1.11519	K03086	mws0146	-4.57222	Nicotinic Acid Methyl Ester(Methyl Nicotinate)	0.912	0.000603398	7
evm.TU.supercontig_39.80	-1.74002	--	mws0146	-4.57222	Nicotinic Acid Methyl Ester(Methyl Nicotinate)	0.977	6.043e-06	7
evm.TU.supercontig_4.107	-1.98366	K01638	mws0146	-4.57222	Nicotinic Acid Methyl Ester(Methyl Nicotinate)	0.885	0.00153505	7
evm.TU.supercontig_4.111	-1.09826	--	mws0146	-4.57222	Nicotinic Acid Methyl Ester(Methyl Nicotinate)	0.828	0.00586615	7
evm.TU.supercontig_4.138	-1.42921	--	mws0146	-4.57222	Nicotinic Acid Methyl Ester(Methyl Nicotinate)	0.824	0.00628632	7
evm.TU.supercontig_41.48	-5.48236	K15404	mws0146	-4.57222	Nicotinic Acid Methyl Ester(Methyl Nicotinate)	0.876	0.00193788	7
evm.TU.supercontig_415.2	-1.00628	--	mws0146	-4.57222	Nicotinic Acid Methyl Ester(Methyl Nicotinate)	0.83	0.00567684	7
evm.TU.supercontig_42.110	-1.28954	--	mws0146	-4.57222	Nicotinic Acid Methyl Ester(Methyl Nicotinate)	0.883	0.00162111	7
evm.TU.supercontig_42.13	-1.76189	K01673	mws0146	-4.57222	Nicotinic Acid Methyl Ester(Methyl Nicotinate)	0.961	3.76023e-05	7
evm.TU.supercontig_42.25	-1.96688	K14652	mws0146	-4.57222	Nicotinic Acid Methyl Ester(Methyl Nicotinate)	0.941	0.000153823	7
evm.TU.supercontig_42.97	-1.36962	--	mws0146	-4.57222	Nicotinic Acid Methyl Ester(Methyl Nicotinate)	0.905	0.000803482	7
evm.TU.supercontig_427.3	-3.31184	--	mws0146	-4.57222	Nicotinic Acid Methyl Ester(Methyl Nicotinate)	0.967	2.12172e-05	7
evm.TU.supercontig_43.149	-1.71217	--	mws0146	-4.57222	Nicotinic Acid Methyl Ester(Methyl Nicotinate)	0.944	0.000128104	7
evm.TU.supercontig_43.154	-1.16146	K03086	mws0146	-4.57222	Nicotinic Acid Methyl Ester(Methyl Nicotinate)	0.928	0.000305353	7
evm.TU.supercontig_44.114	-1.74083	--	mws0146	-4.57222	Nicotinic Acid Methyl Ester(Methyl Nicotinate)	0.857	0.0031426	7
evm.TU.supercontig_44.143	-1.02964	K00873	mws0146	-4.57222	Nicotinic Acid Methyl Ester(Methyl Nicotinate)	0.918	0.000470332	7
evm.TU.supercontig_444.5	-Inf	K01188	mws0146	-4.57222	Nicotinic Acid Methyl Ester(Methyl Nicotinate)	0.978	5.4132e-06	7
evm.TU.supercontig_46.179	-4.57782	K10999	mws0146	-4.57222	Nicotinic Acid Methyl Ester(Methyl Nicotinate)	0.931	0.000264786	7
evm.TU.supercontig_46.90	-1.38651	--	mws0146	-4.57222	Nicotinic Acid Methyl Ester(Methyl Nicotinate)	0.95	8.633e-05	7
evm.TU.supercontig_4613.2	-1.43825	--	mws0146	-4.57222	Nicotinic Acid Methyl Ester(Methyl Nicotinate)	0.905	0.000805389	7
evm.TU.supercontig_48.119	-1.52843	--	mws0146	-4.57222	Nicotinic Acid Methyl Ester(Methyl Nicotinate)	0.881	0.00170443	7
evm.TU.supercontig_48.227	-2.19877	--	mws0146	-4.57222	Nicotinic Acid Methyl Ester(Methyl Nicotinate)	0.872	0.002203	7
evm.TU.supercontig_48.38	-2.98271	--	mws0146	-4.57222	Nicotinic Acid Methyl Ester(Methyl Nicotinate)	0.932	0.000251986	7
evm.TU.supercontig_48.86	-2.49096	K13447	mws0146	-4.57222	Nicotinic Acid Methyl Ester(Methyl Nicotinate)	0.937	0.000197396	7
evm.TU.supercontig_488.3	-1.15584	--	mws0146	-4.57222	Nicotinic Acid Methyl Ester(Methyl Nicotinate)	0.801	0.00949232	7
evm.TU.supercontig_49.156	-1.14644	--	mws0146	-4.57222	Nicotinic Acid Methyl Ester(Methyl Nicotinate)	0.96	3.88526e-05	7
evm.TU.supercontig_49.17	-6.45694	K01176	mws0146	-4.57222	Nicotinic Acid Methyl Ester(Methyl Nicotinate)	0.892	0.00122678	7
evm.TU.supercontig_49.19	-5.34982	K09843	mws0146	-4.57222	Nicotinic Acid Methyl Ester(Methyl Nicotinate)	0.97	1.52948e-05	7
evm.TU.supercontig_49.30	-1.13733	--	mws0146	-4.57222	Nicotinic Acid Methyl Ester(Methyl Nicotinate)	0.845	0.00415813	7
evm.TU.supercontig_5.121	-1.01911	K13126	mws0146	-4.57222	Nicotinic Acid Methyl Ester(Methyl Nicotinate)	0.825	0.00620923	7
evm.TU.supercontig_5.122	-1.87314	--	mws0146	-4.57222	Nicotinic Acid Methyl Ester(Methyl Nicotinate)	0.955	6.04804e-05	7
evm.TU.supercontig_5.142	-1.59321	K13496	mws0146	-4.57222	Nicotinic Acid Methyl Ester(Methyl Nicotinate)	0.87	0.00226705	7
evm.TU.supercontig_5.245	-2.38183	--	mws0146	-4.57222	Nicotinic Acid Methyl Ester(Methyl Nicotinate)	0.922	0.00041148	7
evm.TU.supercontig_5.250	-3.93247	--	mws0146	-4.57222	Nicotinic Acid Methyl Ester(Methyl Nicotinate)	0.941	0.000152128	7
evm.TU.supercontig_5.291	-1.59882	--	mws0146	-4.57222	Nicotinic Acid Methyl Ester(Methyl Nicotinate)	0.869	0.0023649	7
evm.TU.supercontig_5.297	-2.20823	--	mws0146	-4.57222	Nicotinic Acid Methyl Ester(Methyl Nicotinate)	0.811	0.00804891	7
evm.TU.supercontig_5.298	-2.54106	--	mws0146	-4.57222	Nicotinic Acid Methyl Ester(Methyl Nicotinate)	0.902	0.000886417	7
evm.TU.supercontig_5.301	-1.10186	--	mws0146	-4.57222	Nicotinic Acid Methyl Ester(Methyl Nicotinate)	0.932	0.000249285	7
evm.TU.supercontig_5.317	-1.00997	--	mws0146	-4.57222	Nicotinic Acid Methyl Ester(Methyl Nicotinate)	0.895	0.00111839	7
evm.TU.supercontig_5.328	-1.12834	K14492	mws0146	-4.57222	Nicotinic Acid Methyl Ester(Methyl Nicotinate)	0.957	5.20917e-05	7
evm.TU.supercontig_5.45	-1.54702	K01240	mws0146	-4.57222	Nicotinic Acid Methyl Ester(Methyl Nicotinate)	0.927	0.000323157	7
evm.TU.supercontig_50.160	-3.25798	K00695	mws0146	-4.57222	Nicotinic Acid Methyl Ester(Methyl Nicotinate)	0.935	0.000221247	7
evm.TU.supercontig_50.172	-5.84959	K03327	mws0146	-4.57222	Nicotinic Acid Methyl Ester(Methyl Nicotinate)	0.878	0.00183517	7
evm.TU.supercontig_50.78	-1.09495	--	mws0146	-4.57222	Nicotinic Acid Methyl Ester(Methyl Nicotinate)	0.82	0.00676782	7
evm.TU.supercontig_51.147	-1.08006	K05349	mws0146	-4.57222	Nicotinic Acid Methyl Ester(Methyl Nicotinate)	0.872	0.00219344	7
evm.TU.supercontig_51.155	-1.78493	--	mws0146	-4.57222	Nicotinic Acid Methyl Ester(Methyl Nicotinate)	0.904	0.000831804	7
evm.TU.supercontig_52.119	-1.13564	--	mws0146	-4.57222	Nicotinic Acid Methyl Ester(Methyl Nicotinate)	0.953	7.32741e-05	7
evm.TU.supercontig_52.159	-2.5008	K14455	mws0146	-4.57222	Nicotinic Acid Methyl Ester(Methyl Nicotinate)	0.963	3.16776e-05	7
evm.TU.supercontig_52.39	-5.16993	--	mws0146	-4.57222	Nicotinic Acid Methyl Ester(Methyl Nicotinate)	0.972	1.23918e-05	7
evm.TU.supercontig_52.42	-1.62703	--	mws0146	-4.57222	Nicotinic Acid Methyl Ester(Methyl Nicotinate)	0.964	2.7785e-05	7
evm.TU.supercontig_52.50	-1.81446	--	mws0146	-4.57222	Nicotinic Acid Methyl Ester(Methyl Nicotinate)	0.929	0.000289593	7
evm.TU.supercontig_52.91	-1.0456	--	mws0146	-4.57222	Nicotinic Acid Methyl Ester(Methyl Nicotinate)	0.86	0.00294493	7
evm.TU.supercontig_53.152	-1.18201	K01728	mws0146	-4.57222	Nicotinic Acid Methyl Ester(Methyl Nicotinate)	0.855	0.00330072	7
evm.TU.supercontig_53.38	-1.01698	K03549	mws0146	-4.57222	Nicotinic Acid Methyl Ester(Methyl Nicotinate)	0.831	0.00551201	7
evm.TU.supercontig_53.72	-1.27757	--	mws0146	-4.57222	Nicotinic Acid Methyl Ester(Methyl Nicotinate)	0.85	0.0037359	7
evm.TU.supercontig_54.28	-3.695	--	mws0146	-4.57222	Nicotinic Acid Methyl Ester(Methyl Nicotinate)	0.953	7.2035e-05	7
evm.TU.supercontig_55.8	-4.77772	K01662	mws0146	-4.57222	Nicotinic Acid Methyl Ester(Methyl Nicotinate)	0.922	0.000401322	7
evm.TU.supercontig_55.80	-1.34047	K14498	mws0146	-4.57222	Nicotinic Acid Methyl Ester(Methyl Nicotinate)	0.824	0.00636149	7
evm.TU.supercontig_56.107	-1.59422	K01962	mws0146	-4.57222	Nicotinic Acid Methyl Ester(Methyl Nicotinate)	0.978	5.4012e-06	7
evm.TU.supercontig_576.2	-1.05832	--	mws0146	-4.57222	Nicotinic Acid Methyl Ester(Methyl Nicotinate)	0.961	3.75327e-05	7
evm.TU.supercontig_58.122	-1.78363	--	mws0146	-4.57222	Nicotinic Acid Methyl Ester(Methyl Nicotinate)	0.869	0.00237902	7
evm.TU.supercontig_58.63	-1.63984	K00547	mws0146	-4.57222	Nicotinic Acid Methyl Ester(Methyl Nicotinate)	0.902	0.000868477	7
evm.TU.supercontig_6.124	-1.28441	--	mws0146	-4.57222	Nicotinic Acid Methyl Ester(Methyl Nicotinate)	0.903	0.000840311	7
evm.TU.supercontig_6.134	-1.23478	K01792	mws0146	-4.57222	Nicotinic Acid Methyl Ester(Methyl Nicotinate)	0.851	0.00359477	7
evm.TU.supercontig_6.184	-4.83775	--	mws0146	-4.57222	Nicotinic Acid Methyl Ester(Methyl Nicotinate)	0.899	0.000975266	7
evm.TU.supercontig_6.209	-4.25428	K09755	mws0146	-4.57222	Nicotinic Acid Methyl Ester(Methyl Nicotinate)	0.969	1.6919e-05	7
evm.TU.supercontig_6.270	-1.29587	K15692	mws0146	-4.57222	Nicotinic Acid Methyl Ester(Methyl Nicotinate)	0.917	0.000491285	7
evm.TU.supercontig_6.360	-1.44346	K05387	mws0146	-4.57222	Nicotinic Acid Methyl Ester(Methyl Nicotinate)	0.815	0.00741408	7
evm.TU.supercontig_6.388	-1.70022	K00430	mws0146	-4.57222	Nicotinic Acid Methyl Ester(Methyl Nicotinate)	0.809	0.00820131	7
evm.TU.supercontig_6.4	-1.62842	--	mws0146	-4.57222	Nicotinic Acid Methyl Ester(Methyl Nicotinate)	0.82	0.00681683	7
evm.TU.supercontig_62.103	-3.86902	--	mws0146	-4.57222	Nicotinic Acid Methyl Ester(Methyl Nicotinate)	0.949	9.63256e-05	7
evm.TU.supercontig_62.104	-2.24001	K03527	mws0146	-4.57222	Nicotinic Acid Methyl Ester(Methyl Nicotinate)	0.922	0.000401991	7
evm.TU.supercontig_62.19	-1.67666	K10875	mws0146	-4.57222	Nicotinic Acid Methyl Ester(Methyl Nicotinate)	0.885	0.00151044	7
evm.TU.supercontig_638.2	-1.33793	--	mws0146	-4.57222	Nicotinic Acid Methyl Ester(Methyl Nicotinate)	0.916	0.000511375	7
evm.TU.supercontig_64.151	-1.54495	K12447	mws0146	-4.57222	Nicotinic Acid Methyl Ester(Methyl Nicotinate)	0.961	3.81354e-05	7
evm.TU.supercontig_64.28	-1.5284	K03801	mws0146	-4.57222	Nicotinic Acid Methyl Ester(Methyl Nicotinate)	0.962	3.47148e-05	7
evm.TU.supercontig_64.39	-1.28643	--	mws0146	-4.57222	Nicotinic Acid Methyl Ester(Methyl Nicotinate)	0.908	0.000711032	7
evm.TU.supercontig_64.46	-3.48907	--	mws0146	-4.57222	Nicotinic Acid Methyl Ester(Methyl Nicotinate)	0.936	0.000199982	7
evm.TU.supercontig_64.84	-2.58244	K01897	mws0146	-4.57222	Nicotinic Acid Methyl Ester(Methyl Nicotinate)	0.957	5.29802e-05	7
evm.TU.supercontig_65.106	-1.46279	--	mws0146	-4.57222	Nicotinic Acid Methyl Ester(Methyl Nicotinate)	0.929	0.000285848	7
evm.TU.supercontig_65.117	-2.97225	--	mws0146	-4.57222	Nicotinic Acid Methyl Ester(Methyl Nicotinate)	0.801	0.00948716	7
evm.TU.supercontig_65.43	-1.34294	--	mws0146	-4.57222	Nicotinic Acid Methyl Ester(Methyl Nicotinate)	0.918	0.000480768	7
evm.TU.supercontig_65.85	-1.01441	K01623	mws0146	-4.57222	Nicotinic Acid Methyl Ester(Methyl Nicotinate)	0.848	0.00383569	7
evm.TU.supercontig_66.101	-1.66021	--	mws0146	-4.57222	Nicotinic Acid Methyl Ester(Methyl Nicotinate)	0.846	0.00407649	7
evm.TU.supercontig_66.50	-1.63776	--	mws0146	-4.57222	Nicotinic Acid Methyl Ester(Methyl Nicotinate)	0.965	2.67372e-05	7
evm.TU.supercontig_66.53	-1.82976	K00627	mws0146	-4.57222	Nicotinic Acid Methyl Ester(Methyl Nicotinate)	0.979	4.6691e-06	7
evm.TU.supercontig_66.85	-1.78144	K01834	mws0146	-4.57222	Nicotinic Acid Methyl Ester(Methyl Nicotinate)	0.96	4.09319e-05	7
evm.TU.supercontig_69.83	-1.11474	--	mws0146	-4.57222	Nicotinic Acid Methyl Ester(Methyl Nicotinate)	0.933	0.000245423	7
evm.TU.supercontig_69.84	-1.30447	--	mws0146	-4.57222	Nicotinic Acid Methyl Ester(Methyl Nicotinate)	0.915	0.00053574	7
evm.TU.supercontig_7.153	-1.14603	K08776	mws0146	-4.57222	Nicotinic Acid Methyl Ester(Methyl Nicotinate)	0.945	0.000125001	7
evm.TU.supercontig_7.178	-1.60039	K00281	mws0146	-4.57222	Nicotinic Acid Methyl Ester(Methyl Nicotinate)	0.871	0.00224551	7
evm.TU.supercontig_7.37	-1.84188	--	mws0146	-4.57222	Nicotinic Acid Methyl Ester(Methyl Nicotinate)	0.948	9.9185e-05	7
evm.TU.supercontig_7.62	-1.10587	--	mws0146	-4.57222	Nicotinic Acid Methyl Ester(Methyl Nicotinate)	0.908	0.000715714	7
evm.TU.supercontig_70.6	-2.06202	--	mws0146	-4.57222	Nicotinic Acid Methyl Ester(Methyl Nicotinate)	0.868	0.00242008	7
evm.TU.supercontig_70.7	-1.00264	--	mws0146	-4.57222	Nicotinic Acid Methyl Ester(Methyl Nicotinate)	0.838	0.00481249	7
evm.TU.supercontig_72.47	-2.46137	--	mws0146	-4.57222	Nicotinic Acid Methyl Ester(Methyl Nicotinate)	0.853	0.00349306	7
evm.TU.supercontig_73.12	-1.32467	K01738	mws0146	-4.57222	Nicotinic Acid Methyl Ester(Methyl Nicotinate)	0.956	5.85487e-05	7
evm.TU.supercontig_73.24	-1.86545	K03327	mws0146	-4.57222	Nicotinic Acid Methyl Ester(Methyl Nicotinate)	0.96	4.22191e-05	7
evm.TU.supercontig_73.34	-1.04875	K08472	mws0146	-4.57222	Nicotinic Acid Methyl Ester(Methyl Nicotinate)	0.935	0.000216147	7
evm.TU.supercontig_74.19	-1.9624	--	mws0146	-4.57222	Nicotinic Acid Methyl Ester(Methyl Nicotinate)	0.892	0.00122449	7
evm.TU.supercontig_74.73	-1.12411	--	mws0146	-4.57222	Nicotinic Acid Methyl Ester(Methyl Nicotinate)	0.927	0.000326879	7
evm.TU.supercontig_75.117	-2.00484	--	mws0146	-4.57222	Nicotinic Acid Methyl Ester(Methyl Nicotinate)	0.875	0.00198655	7
evm.TU.supercontig_75.24	-2.95227	K00430	mws0146	-4.57222	Nicotinic Acid Methyl Ester(Methyl Nicotinate)	0.899	0.000977852	7
evm.TU.supercontig_75.41	-1.40704	--	mws0146	-4.57222	Nicotinic Acid Methyl Ester(Methyl Nicotinate)	0.933	0.000239012	7
evm.TU.supercontig_75.93	-1.96387	--	mws0146	-4.57222	Nicotinic Acid Methyl Ester(Methyl Nicotinate)	0.878	0.00185061	7
evm.TU.supercontig_76.37	-1.55845	K15283	mws0146	-4.57222	Nicotinic Acid Methyl Ester(Methyl Nicotinate)	0.97	1.54382e-05	7
evm.TU.supercontig_77.1	-5.01436	--	mws0146	-4.57222	Nicotinic Acid Methyl Ester(Methyl Nicotinate)	0.954	6.43318e-05	7
evm.TU.supercontig_77.76	-1.71614	--	mws0146	-4.57222	Nicotinic Acid Methyl Ester(Methyl Nicotinate)	0.96	4.19624e-05	7
evm.TU.supercontig_77.94	-4.82146	K04125	mws0146	-4.57222	Nicotinic Acid Methyl Ester(Methyl Nicotinate)	0.935	0.000214607	7
evm.TU.supercontig_770.2	-4.17085	K01673	mws0146	-4.57222	Nicotinic Acid Methyl Ester(Methyl Nicotinate)	0.861	0.00286725	7
evm.TU.supercontig_78.24	-1.53419	K03327	mws0146	-4.57222	Nicotinic Acid Methyl Ester(Methyl Nicotinate)	0.872	0.00217687	7
evm.TU.supercontig_78.30	-2.37366	--	mws0146	-4.57222	Nicotinic Acid Methyl Ester(Methyl Nicotinate)	0.971	1.2754e-05	7
evm.TU.supercontig_8.128	-1.44566	K14009	mws0146	-4.57222	Nicotinic Acid Methyl Ester(Methyl Nicotinate)	0.886	0.00146243	7
evm.TU.supercontig_8.134	-2.11996	--	mws0146	-4.57222	Nicotinic Acid Methyl Ester(Methyl Nicotinate)	0.85	0.00367551	7
evm.TU.supercontig_8.136	-4.91861	K08235	mws0146	-4.57222	Nicotinic Acid Methyl Ester(Methyl Nicotinate)	0.809	0.00827966	7
evm.TU.supercontig_8.163	-2.49641	K15289	mws0146	-4.57222	Nicotinic Acid Methyl Ester(Methyl Nicotinate)	0.976	6.5469e-06	7
evm.TU.supercontig_8.164	-4.543	--	mws0146	-4.57222	Nicotinic Acid Methyl Ester(Methyl Nicotinate)	0.973	9.8556e-06	7
evm.TU.supercontig_8.212	-1.85858	--	mws0146	-4.57222	Nicotinic Acid Methyl Ester(Methyl Nicotinate)	0.929	0.000291095	7
evm.TU.supercontig_8.232	-5.02174	K00430	mws0146	-4.57222	Nicotinic Acid Methyl Ester(Methyl Nicotinate)	0.877	0.00188929	7
evm.TU.supercontig_8.29	-1.629	K17893	mws0146	-4.57222	Nicotinic Acid Methyl Ester(Methyl Nicotinate)	0.871	0.00222989	7
evm.TU.supercontig_8.89	-1.08418	--	mws0146	-4.57222	Nicotinic Acid Methyl Ester(Methyl Nicotinate)	0.918	0.000474725	7
evm.TU.supercontig_8.90	-1.2517	--	mws0146	-4.57222	Nicotinic Acid Methyl Ester(Methyl Nicotinate)	0.885	0.00152767	7
evm.TU.supercontig_80.10	-3.17333	--	mws0146	-4.57222	Nicotinic Acid Methyl Ester(Methyl Nicotinate)	0.904	0.000817323	7
evm.TU.supercontig_81.167	-2.16663	--	mws0146	-4.57222	Nicotinic Acid Methyl Ester(Methyl Nicotinate)	0.881	0.0017141	7
evm.TU.supercontig_81.62	-6.03984	--	mws0146	-4.57222	Nicotinic Acid Methyl Ester(Methyl Nicotinate)	0.936	0.000200743	7
evm.TU.supercontig_82.66	-1.04492	K07052	mws0146	-4.57222	Nicotinic Acid Methyl Ester(Methyl Nicotinate)	0.892	0.00120926	7
evm.TU.supercontig_83.45	-2.68603	--	mws0146	-4.57222	Nicotinic Acid Methyl Ester(Methyl Nicotinate)	0.964	2.70883e-05	7
evm.TU.supercontig_84.14	-1.523	--	mws0146	-4.57222	Nicotinic Acid Methyl Ester(Methyl Nicotinate)	0.907	0.000739565	7
evm.TU.supercontig_84.37	-1.58181	--	mws0146	-4.57222	Nicotinic Acid Methyl Ester(Methyl Nicotinate)	0.945	0.000119861	7
evm.TU.supercontig_84.53	-1.15338	--	mws0146	-4.57222	Nicotinic Acid Methyl Ester(Methyl Nicotinate)	0.914	0.000559092	7
evm.TU.supercontig_84.70	-1.31932	K05863	mws0146	-4.57222	Nicotinic Acid Methyl Ester(Methyl Nicotinate)	0.867	0.00248968	7
evm.TU.supercontig_84.77	-2.68634	--	mws0146	-4.57222	Nicotinic Acid Methyl Ester(Methyl Nicotinate)	0.94	0.000168657	7
evm.TU.supercontig_84.94	-1.33581	--	mws0146	-4.57222	Nicotinic Acid Methyl Ester(Methyl Nicotinate)	0.904	0.000812196	7
evm.TU.supercontig_85.132	-1.39193	--	mws0146	-4.57222	Nicotinic Acid Methyl Ester(Methyl Nicotinate)	0.836	0.00496398	7
evm.TU.supercontig_85.48	-1.38853	--	mws0146	-4.57222	Nicotinic Acid Methyl Ester(Methyl Nicotinate)	0.912	0.000607629	7
evm.TU.supercontig_85.57	-1.27919	--	mws0146	-4.57222	Nicotinic Acid Methyl Ester(Methyl Nicotinate)	0.902	0.00088127	7
evm.TU.supercontig_85.73	-4.3544	K00208	mws0146	-4.57222	Nicotinic Acid Methyl Ester(Methyl Nicotinate)	0.976	6.7595e-06	7
evm.TU.supercontig_86.63	-2.93219	--	mws0146	-4.57222	Nicotinic Acid Methyl Ester(Methyl Nicotinate)	0.954	6.57451e-05	7
evm.TU.supercontig_865.1	-1.95537	--	mws0146	-4.57222	Nicotinic Acid Methyl Ester(Methyl Nicotinate)	0.953	7.33231e-05	7
evm.TU.supercontig_87.90	-1.62673	--	mws0146	-4.57222	Nicotinic Acid Methyl Ester(Methyl Nicotinate)	0.871	0.00222216	7
evm.TU.supercontig_899.2	-5.84615	--	mws0146	-4.57222	Nicotinic Acid Methyl Ester(Methyl Nicotinate)	0.829	0.00573329	7
evm.TU.supercontig_9.242	-1.63068	--	mws0146	-4.57222	Nicotinic Acid Methyl Ester(Methyl Nicotinate)	0.967	2.01687e-05	7
evm.TU.supercontig_9.262	-1.35688	--	mws0146	-4.57222	Nicotinic Acid Methyl Ester(Methyl Nicotinate)	0.87	0.00232112	7
evm.TU.supercontig_9.317	-1.21317	K07748	mws0146	-4.57222	Nicotinic Acid Methyl Ester(Methyl Nicotinate)	0.966	2.29468e-05	7
evm.TU.supercontig_9.35	-2.03747	K00430	mws0146	-4.57222	Nicotinic Acid Methyl Ester(Methyl Nicotinate)	0.916	0.000516466	7
evm.TU.supercontig_9.367	-1.55299	--	mws0146	-4.57222	Nicotinic Acid Methyl Ester(Methyl Nicotinate)	0.904	0.000818486	7
evm.TU.supercontig_9.373	-1.45935	K03921	mws0146	-4.57222	Nicotinic Acid Methyl Ester(Methyl Nicotinate)	0.947	0.000103935	7
evm.TU.supercontig_9.391	-1.71674	--	mws0146	-4.57222	Nicotinic Acid Methyl Ester(Methyl Nicotinate)	0.811	0.00803647	7
evm.TU.supercontig_9.56	-1.27645	K01648	mws0146	-4.57222	Nicotinic Acid Methyl Ester(Methyl Nicotinate)	0.948	0.00010331	7
evm.TU.supercontig_90.9	-1.70853	--	mws0146	-4.57222	Nicotinic Acid Methyl Ester(Methyl Nicotinate)	0.947	0.000110143	7
evm.TU.supercontig_91.6	-1.03322	--	mws0146	-4.57222	Nicotinic Acid Methyl Ester(Methyl Nicotinate)	0.929	0.000293008	7
evm.TU.supercontig_91.63	-7.10289	--	mws0146	-4.57222	Nicotinic Acid Methyl Ester(Methyl Nicotinate)	0.962	3.4049e-05	7
evm.TU.supercontig_92.102	-2.15025	--	mws0146	-4.57222	Nicotinic Acid Methyl Ester(Methyl Nicotinate)	0.888	0.00136841	7
evm.TU.supercontig_92.77	-1.42428	K15711	mws0146	-4.57222	Nicotinic Acid Methyl Ester(Methyl Nicotinate)	0.848	0.00387379	7
evm.TU.supercontig_929.4	-2.64272	K00382	mws0146	-4.57222	Nicotinic Acid Methyl Ester(Methyl Nicotinate)	0.977	6.0171e-06	7
evm.TU.supercontig_93.34	-1.41976	--	mws0146	-4.57222	Nicotinic Acid Methyl Ester(Methyl Nicotinate)	0.891	0.0012759	7
evm.TU.supercontig_93.36	-1.18048	--	mws0146	-4.57222	Nicotinic Acid Methyl Ester(Methyl Nicotinate)	0.973	1.05657e-05	7
evm.TU.supercontig_95.12	-1.15775	--	mws0146	-4.57222	Nicotinic Acid Methyl Ester(Methyl Nicotinate)	0.843	0.00433761	7
evm.TU.supercontig_97.64	-Inf	--	mws0146	-4.57222	Nicotinic Acid Methyl Ester(Methyl Nicotinate)	0.864	0.00269809	7
evm.TU.supercontig_99.14	-2.0794	--	mws0146	-4.57222	Nicotinic Acid Methyl Ester(Methyl Nicotinate)	0.902	0.000893478	7
evm.TU.supercontig_99.60	-1.98414	K15382	mws0146	-4.57222	Nicotinic Acid Methyl Ester(Methyl Nicotinate)	0.953	7.13016e-05	7
evm.TU.supercontig_995.1	-1.40752	--	mws0146	-4.57222	Nicotinic Acid Methyl Ester(Methyl Nicotinate)	0.878	0.00186529	7
gevm.TU.contig_26343.3	-2.52031	--	mws0146	-4.57222	Nicotinic Acid Methyl Ester(Methyl Nicotinate)	0.952	7.77474e-05	7
gevm.TU.contig_27379.1	-1.22486	K14497	mws0146	-4.57222	Nicotinic Acid Methyl Ester(Methyl Nicotinate)	0.816	0.00735885	7
gevm.TU.contig_27606.2	-1.07689	--	mws0146	-4.57222	Nicotinic Acid Methyl Ester(Methyl Nicotinate)	0.973	9.8155e-06	7
gevm.TU.contig_28082.1	-1.00136	K01739	mws0146	-4.57222	Nicotinic Acid Methyl Ester(Methyl Nicotinate)	0.938	0.000188551	7
gevm.TU.contig_29544.2	-1.61465	--	mws0146	-4.57222	Nicotinic Acid Methyl Ester(Methyl Nicotinate)	0.981	2.881e-06	7
gevm.TU.contig_31478.1	-1.47279	K03319	mws0146	-4.57222	Nicotinic Acid Methyl Ester(Methyl Nicotinate)	0.956	5.58104e-05	7
gevm.TU.contig_31478.2	-1.84058	K10738	mws0146	-4.57222	Nicotinic Acid Methyl Ester(Methyl Nicotinate)	0.962	3.45264e-05	7
gevm.TU.contig_34179.1	-1.18112	--	mws0146	-4.57222	Nicotinic Acid Methyl Ester(Methyl Nicotinate)	0.845	0.00415167	7
C.papaya_newGene_138	-1.13612	--	mws0176	-1.62045	Pelargonin chloride	0.844	0.0042617	7
C.papaya_newGene_1734	-1.01808	K14648	mws0176	-1.62045	Pelargonin chloride	0.848	0.00390997	7
C.papaya_newGene_2852	-1.66885	--	mws0176	-1.62045	Pelargonin chloride	0.937	0.000193196	7
C.papaya_newGene_2977	-3.51074	--	mws0176	-1.62045	Pelargonin chloride	0.859	0.00301834	7
C.papaya_newGene_3311	-2.8229	--	mws0176	-1.62045	Pelargonin chloride	0.859	0.00302901	7
C.papaya_newGene_426	-1.34559	--	mws0176	-1.62045	Pelargonin chloride	0.837	0.00486765	7
C.papaya_newGene_734	-1.5769	--	mws0176	-1.62045	Pelargonin chloride	0.852	0.00350383	7
C.papaya_newGene_92	-1.49106	--	mws0176	-1.62045	Pelargonin chloride	0.841	0.00449023	7
evm.TU.contig_36576	-3.69915	--	mws0176	-1.62045	Pelargonin chloride	0.8	0.00960729	7
evm.TU.contig_43583	-2.08005	K01183	mws0176	-1.62045	Pelargonin chloride	0.801	0.00942124	7
evm.TU.supercontig_0.46	-1.65458	--	mws0176	-1.62045	Pelargonin chloride	0.841	0.0045193	7
evm.TU.supercontig_1.407	-1.88709	--	mws0176	-1.62045	Pelargonin chloride	0.914	0.00057442	7
evm.TU.supercontig_10.135	-1.9006	--	mws0176	-1.62045	Pelargonin chloride	0.843	0.00430018	7
evm.TU.supercontig_10.266	-1.36067	K00507	mws0176	-1.62045	Pelargonin chloride	0.858	0.00311559	7
evm.TU.supercontig_10.268	-1.04554	--	mws0176	-1.62045	Pelargonin chloride	0.832	0.00536877	7
evm.TU.supercontig_102.34	-1.27733	--	mws0176	-1.62045	Pelargonin chloride	0.855	0.00332514	7
evm.TU.supercontig_106.102	-2.22201	--	mws0176	-1.62045	Pelargonin chloride	0.905	0.000805521	7
evm.TU.supercontig_107.17	-1.08104	--	mws0176	-1.62045	Pelargonin chloride	0.811	0.00799807	7
evm.TU.supercontig_11.153	-1.11827	--	mws0176	-1.62045	Pelargonin chloride	0.819	0.00690763	7
evm.TU.supercontig_110.2	-1.52312	--	mws0176	-1.62045	Pelargonin chloride	0.807	0.00863181	7
evm.TU.supercontig_115.71	-1.50125	--	mws0176	-1.62045	Pelargonin chloride	0.852	0.00351924	7
evm.TU.supercontig_120.1	-1.81279	--	mws0176	-1.62045	Pelargonin chloride	0.829	0.00568092	7
evm.TU.supercontig_122.20	-2.16944	K00033	mws0176	-1.62045	Pelargonin chloride	0.838	0.00482917	7
evm.TU.supercontig_124.38	-1.18845	--	mws0176	-1.62045	Pelargonin chloride	0.907	0.000732881	7
evm.TU.supercontig_128.34	-4.55003	K01166	mws0176	-1.62045	Pelargonin chloride	0.863	0.00271757	7
evm.TU.supercontig_13.123	-1.68914	--	mws0176	-1.62045	Pelargonin chloride	0.834	0.00514725	7
evm.TU.supercontig_13.214	-1.37116	--	mws0176	-1.62045	Pelargonin chloride	0.835	0.00511561	7
evm.TU.supercontig_13.86	-1.89176	--	mws0176	-1.62045	Pelargonin chloride	0.825	0.00614833	7
evm.TU.supercontig_132.19	-1.40741	--	mws0176	-1.62045	Pelargonin chloride	0.828	0.00589772	7
evm.TU.supercontig_1322.1	-8.21559	K01762	mws0176	-1.62045	Pelargonin chloride	0.868	0.00243475	7
evm.TU.supercontig_14.15	-2.74673	--	mws0176	-1.62045	Pelargonin chloride	0.822	0.00660309	7
evm.TU.supercontig_14.74	-1.03783	--	mws0176	-1.62045	Pelargonin chloride	0.855	0.00330037	7
evm.TU.supercontig_140.14	-1.34424	--	mws0176	-1.62045	Pelargonin chloride	0.877	0.00187733	7
evm.TU.supercontig_15.133	-1.89887	--	mws0176	-1.62045	Pelargonin chloride	0.835	0.00508312	7
evm.TU.supercontig_15.75	-3.73902	--	mws0176	-1.62045	Pelargonin chloride	0.806	0.00877936	7
evm.TU.supercontig_152.58	-2.47079	K05933	mws0176	-1.62045	Pelargonin chloride	0.82	0.0068606	7
evm.TU.supercontig_157.21	-3.18765	K08235	mws0176	-1.62045	Pelargonin chloride	0.888	0.00139222	7
evm.TU.supercontig_159.13	-2.42945	--	mws0176	-1.62045	Pelargonin chloride	0.848	0.00388895	7
evm.TU.supercontig_165.2	-1.78158	--	mws0176	-1.62045	Pelargonin chloride	0.9	0.000955867	7
evm.TU.supercontig_17.237	-1.02868	K00799	mws0176	-1.62045	Pelargonin chloride	0.825	0.00621018	7
evm.TU.supercontig_171.8	-2.16405	K00430	mws0176	-1.62045	Pelargonin chloride	0.896	0.00107868	7
evm.TU.supercontig_177.8	-2.95463	--	mws0176	-1.62045	Pelargonin chloride	0.801	0.00953532	7
evm.TU.supercontig_179.15	-1.85477	--	mws0176	-1.62045	Pelargonin chloride	0.909	0.000680184	7
evm.TU.supercontig_19.124	-2.11413	K14496	mws0176	-1.62045	Pelargonin chloride	0.879	0.00179755	7
evm.TU.supercontig_19.182	-1.17647	K09588	mws0176	-1.62045	Pelargonin chloride	0.817	0.00712058	7
evm.TU.supercontig_19.247	-1.27524	--	mws0176	-1.62045	Pelargonin chloride	0.95	8.70104e-05	7
evm.TU.supercontig_19.266	-1.38383	--	mws0176	-1.62045	Pelargonin chloride	0.832	0.00544772	7
evm.TU.supercontig_19.77	-2.57627	--	mws0176	-1.62045	Pelargonin chloride	0.929	0.000296931	7
evm.TU.supercontig_2.185	-1.22773	--	mws0176	-1.62045	Pelargonin chloride	0.837	0.0049184	7
evm.TU.supercontig_2.199	-2.43326	K13448	mws0176	-1.62045	Pelargonin chloride	0.803	0.00921148	7
evm.TU.supercontig_21.151	-1.09677	K14505	mws0176	-1.62045	Pelargonin chloride	0.926	0.000332126	7
evm.TU.supercontig_21.68	-1.15755	--	mws0176	-1.62045	Pelargonin chloride	0.851	0.003605	7
evm.TU.supercontig_2145.1	-1.08895	--	mws0176	-1.62045	Pelargonin chloride	0.861	0.0028754	7
evm.TU.supercontig_2150.2	-2.96351	--	mws0176	-1.62045	Pelargonin chloride	0.849	0.0038048	7
evm.TU.supercontig_228.6	-2.32147	--	mws0176	-1.62045	Pelargonin chloride	0.93	0.000281218	7
evm.TU.supercontig_233.25	-5.05257	--	mws0176	-1.62045	Pelargonin chloride	0.848	0.00386486	7
evm.TU.supercontig_233.26	-4.11471	K14504	mws0176	-1.62045	Pelargonin chloride	0.869	0.00233387	7
evm.TU.supercontig_234.11	-1.66509	--	mws0176	-1.62045	Pelargonin chloride	0.891	0.00125387	7
evm.TU.supercontig_2388.3	-1.10307	K00599	mws0176	-1.62045	Pelargonin chloride	0.81	0.00814094	7
evm.TU.supercontig_26.103	-1.19426	K14156	mws0176	-1.62045	Pelargonin chloride	0.872	0.00214827	7
evm.TU.supercontig_26.14	-1.62063	--	mws0176	-1.62045	Pelargonin chloride	0.804	0.00900712	7
evm.TU.supercontig_26.280	-4.06257	--	mws0176	-1.62045	Pelargonin chloride	0.848	0.00383453	7
evm.TU.supercontig_27.16	-2.09612	--	mws0176	-1.62045	Pelargonin chloride	0.89	0.00128818	7
evm.TU.supercontig_283.2	-1.3973	--	mws0176	-1.62045	Pelargonin chloride	0.863	0.0027418	7
evm.TU.supercontig_29.61	-1.09647	--	mws0176	-1.62045	Pelargonin chloride	0.805	0.00881886	7
evm.TU.supercontig_29.70	-1.592	--	mws0176	-1.62045	Pelargonin chloride	0.845	0.00410644	7
evm.TU.supercontig_2977.1	-1.77786	--	mws0176	-1.62045	Pelargonin chloride	0.844	0.00418551	7
evm.TU.supercontig_3.304	-3.09148	--	mws0176	-1.62045	Pelargonin chloride	0.84	0.00460082	7
evm.TU.supercontig_3.346	-1.14144	--	mws0176	-1.62045	Pelargonin chloride	0.858	0.00305163	7
evm.TU.supercontig_3.484	-4.06244	--	mws0176	-1.62045	Pelargonin chloride	0.823	0.00645866	7
evm.TU.supercontig_33.136	-1.67685	--	mws0176	-1.62045	Pelargonin chloride	0.854	0.00340516	7
evm.TU.supercontig_34.136	-1.60818	--	mws0176	-1.62045	Pelargonin chloride	0.915	0.000546207	7
evm.TU.supercontig_34.158	-2.14764	--	mws0176	-1.62045	Pelargonin chloride	0.81	0.00811751	7
evm.TU.supercontig_34.167	-1.44896	K14488	mws0176	-1.62045	Pelargonin chloride	0.947	0.000108711	7
evm.TU.supercontig_36.157	-3.58646	--	mws0176	-1.62045	Pelargonin chloride	0.919	0.000452803	7
evm.TU.supercontig_37.178	-1.20256	--	mws0176	-1.62045	Pelargonin chloride	0.924	0.000367306	7
evm.TU.supercontig_37.20	-3.08063	--	mws0176	-1.62045	Pelargonin chloride	0.83	0.00557245	7
evm.TU.supercontig_4.111	-1.09826	--	mws0176	-1.62045	Pelargonin chloride	0.801	0.00949558	7
evm.TU.supercontig_42.110	-1.28954	--	mws0176	-1.62045	Pelargonin chloride	0.855	0.00333862	7
evm.TU.supercontig_46.117	-2.08917	K14491	mws0176	-1.62045	Pelargonin chloride	0.881	0.00171118	7
evm.TU.supercontig_46.179	-4.57782	K10999	mws0176	-1.62045	Pelargonin chloride	0.822	0.00649512	7
evm.TU.supercontig_5.298	-2.54106	--	mws0176	-1.62045	Pelargonin chloride	0.852	0.00350769	7
evm.TU.supercontig_5.301	-1.10186	--	mws0176	-1.62045	Pelargonin chloride	0.862	0.00282277	7
evm.TU.supercontig_5.328	-1.12834	K14492	mws0176	-1.62045	Pelargonin chloride	0.813	0.00775845	7
evm.TU.supercontig_5.40	-5.94548	--	mws0176	-1.62045	Pelargonin chloride	0.898	0.00100826	7
evm.TU.supercontig_5.45	-1.54702	K01240	mws0176	-1.62045	Pelargonin chloride	0.852	0.00352142	7
evm.TU.supercontig_50.126	-1.21691	K17839	mws0176	-1.62045	Pelargonin chloride	0.809	0.00832836	7
evm.TU.supercontig_50.172	-5.84959	K03327	mws0176	-1.62045	Pelargonin chloride	0.844	0.00422774	7
evm.TU.supercontig_55.150	-1.56694	K09419	mws0176	-1.62045	Pelargonin chloride	0.841	0.00452254	7
evm.TU.supercontig_55.56	-1.3882	--	mws0176	-1.62045	Pelargonin chloride	0.827	0.00592914	7
evm.TU.supercontig_55.8	-4.77772	K01662	mws0176	-1.62045	Pelargonin chloride	0.848	0.0038672	7
evm.TU.supercontig_576.2	-1.05832	--	mws0176	-1.62045	Pelargonin chloride	0.817	0.00714709	7
evm.TU.supercontig_58.88	-1.59438	--	mws0176	-1.62045	Pelargonin chloride	0.897	0.00103994	7
evm.TU.supercontig_6.104	-1.12738	K09587	mws0176	-1.62045	Pelargonin chloride	0.933	0.000243711	7
evm.TU.supercontig_6.184	-4.83775	--	mws0176	-1.62045	Pelargonin chloride	0.891	0.00126854	7
evm.TU.supercontig_6.209	-4.25428	K09755	mws0176	-1.62045	Pelargonin chloride	0.83	0.00565008	7
evm.TU.supercontig_62.104	-2.24001	K03527	mws0176	-1.62045	Pelargonin chloride	0.847	0.00392694	7
evm.TU.supercontig_638.2	-1.33793	--	mws0176	-1.62045	Pelargonin chloride	0.842	0.00441111	7
evm.TU.supercontig_65.117	-2.97225	--	mws0176	-1.62045	Pelargonin chloride	0.911	0.000631772	7
evm.TU.supercontig_65.85	-1.01441	K01623	mws0176	-1.62045	Pelargonin chloride	0.92	0.000447015	7
evm.TU.supercontig_7.37	-1.84188	--	mws0176	-1.62045	Pelargonin chloride	0.807	0.00859599	7
evm.TU.supercontig_77.94	-4.82146	K04125	mws0176	-1.62045	Pelargonin chloride	0.824	0.00629378	7
evm.TU.supercontig_78.24	-1.53419	K03327	mws0176	-1.62045	Pelargonin chloride	0.899	0.000990452	7
evm.TU.supercontig_8.232	-5.02174	K00430	mws0176	-1.62045	Pelargonin chloride	0.913	0.000597418	7
evm.TU.supercontig_80.10	-3.17333	--	mws0176	-1.62045	Pelargonin chloride	0.85	0.00367698	7
evm.TU.supercontig_84.53	-1.15338	--	mws0176	-1.62045	Pelargonin chloride	0.839	0.00472763	7
evm.TU.supercontig_84.67	-4.30729	K13523	mws0176	-1.62045	Pelargonin chloride	0.817	0.00712066	7
evm.TU.supercontig_87.90	-1.62673	--	mws0176	-1.62045	Pelargonin chloride	0.871	0.00222099	7
evm.TU.supercontig_88.60	-1.99626	--	mws0176	-1.62045	Pelargonin chloride	0.856	0.00325437	7
evm.TU.supercontig_9.262	-1.35688	--	mws0176	-1.62045	Pelargonin chloride	0.851	0.00358461	7
evm.TU.supercontig_93.34	-1.41976	--	mws0176	-1.62045	Pelargonin chloride	0.836	0.00502573	7
evm.TU.supercontig_93.36	-1.18048	--	mws0176	-1.62045	Pelargonin chloride	0.833	0.00530519	7
evm.TU.supercontig_99.14	-2.0794	--	mws0176	-1.62045	Pelargonin chloride	0.861	0.0028903	7
evm.TU.supercontig_10.91	1.03308	K09874	mws0178	1.471	Chlorogenic acid	0.813	0.00768606	3
C.papaya_newGene_611	4.22011	K03322	mws0180	1.70375	2,5-Dihydroxybenzoic acid	0.813	0.00777391	3
evm.TU.supercontig_10.85	2.94776	--	mws0180	1.70375	2,5-Dihydroxybenzoic acid	0.805	0.00880435	3
evm.TU.supercontig_26.138	6.13701	K08503	mws0180	1.70375	2,5-Dihydroxybenzoic acid	0.832	0.00544945	3
evm.TU.supercontig_33.31	1.6817	--	mws0180	1.70375	2,5-Dihydroxybenzoic acid	0.805	0.00888337	3
evm.TU.supercontig_390.7	1.58581	--	mws0180	1.70375	2,5-Dihydroxybenzoic acid	0.817	0.00721204	3
evm.TU.supercontig_652.1	1.81478	K06001	mws0180	1.70375	2,5-Dihydroxybenzoic acid	0.835	0.00505434	3
C.papaya_newGene_1549	1.01545	--	mws0183	1.33888	Protocatechuic acid	0.836	0.00497082	3
C.papaya_newGene_1876	1.11512	--	mws0183	1.33888	Protocatechuic acid	0.808	0.00845927	3
evm.TU.contig_37783	3.24002	--	mws0183	1.33888	Protocatechuic acid	0.816	0.0072584	3
evm.TU.supercontig_1.237	1.13489	K01595	mws0183	1.33888	Protocatechuic acid	0.819	0.00694089	3
evm.TU.supercontig_1.45	1.73367	--	mws0183	1.33888	Protocatechuic acid	0.812	0.00782128	3
evm.TU.supercontig_104.109	1.15987	--	mws0183	1.33888	Protocatechuic acid	0.921	0.00042367	3
evm.TU.supercontig_104.78	2.70023	--	mws0183	1.33888	Protocatechuic acid	0.823	0.00647422	3
evm.TU.supercontig_106.79	2.14354	--	mws0183	1.33888	Protocatechuic acid	0.843	0.00431999	3
evm.TU.supercontig_1080.2	3.42293	--	mws0183	1.33888	Protocatechuic acid	0.818	0.00711065	3
evm.TU.supercontig_114.58	1.95179	--	mws0183	1.33888	Protocatechuic acid	0.873	0.00211125	3
evm.TU.supercontig_1175.2	1.4562	--	mws0183	1.33888	Protocatechuic acid	0.829	0.00578244	3
evm.TU.supercontig_119.71	2.15138	--	mws0183	1.33888	Protocatechuic acid	0.816	0.00727678	3
evm.TU.supercontig_13.163	2.25525	K01191	mws0183	1.33888	Protocatechuic acid	0.835	0.00513688	3
evm.TU.supercontig_139.19	2.12316	K08282	mws0183	1.33888	Protocatechuic acid	0.808	0.0083604	3
evm.TU.supercontig_142.27	1.63592	--	mws0183	1.33888	Protocatechuic acid	0.805	0.00890499	3
evm.TU.supercontig_151.50	3.81027	--	mws0183	1.33888	Protocatechuic acid	0.803	0.00922183	3
evm.TU.supercontig_152.2	1.01024	K03327	mws0183	1.33888	Protocatechuic acid	0.824	0.00625479	3
evm.TU.supercontig_152.30	1.03804	--	mws0183	1.33888	Protocatechuic acid	0.838	0.00482813	3
evm.TU.supercontig_166.38	1.14899	K14803	mws0183	1.33888	Protocatechuic acid	0.85	0.0037286	3
evm.TU.supercontig_168.16	1.0342	--	mws0183	1.33888	Protocatechuic acid	0.917	0.000498045	3
evm.TU.supercontig_186.15	1.53438	--	mws0183	1.33888	Protocatechuic acid	0.85	0.00367214	3
evm.TU.supercontig_187.27	2.37694	--	mws0183	1.33888	Protocatechuic acid	0.814	0.00752344	3
evm.TU.supercontig_19.109	3.22708	K00430	mws0183	1.33888	Protocatechuic acid	0.85	0.00374193	3
evm.TU.supercontig_20.92	2.55188	K09872	mws0183	1.33888	Protocatechuic acid	0.813	0.00770689	3
evm.TU.supercontig_24.85	1.12277	--	mws0183	1.33888	Protocatechuic acid	0.841	0.00451854	3
evm.TU.supercontig_27.138	1.18689	K15601	mws0183	1.33888	Protocatechuic acid	0.857	0.00314338	3
evm.TU.supercontig_292.9	1.32283	--	mws0183	1.33888	Protocatechuic acid	0.848	0.00389723	3
evm.TU.supercontig_3.138	1.75485	K09338	mws0183	1.33888	Protocatechuic acid	0.802	0.00933447	3
evm.TU.supercontig_3.487	1.35848	K16276	mws0183	1.33888	Protocatechuic acid	0.819	0.00686444	3
evm.TU.supercontig_30.123	1.5089	--	mws0183	1.33888	Protocatechuic acid	0.892	0.00121274	3
evm.TU.supercontig_306.6	2.43949	--	mws0183	1.33888	Protocatechuic acid	0.805	0.00885758	3
evm.TU.supercontig_34.122	2.37235	K14487	mws0183	1.33888	Protocatechuic acid	0.808	0.0084467	3
evm.TU.supercontig_34.180	1.21126	K01464	mws0183	1.33888	Protocatechuic acid	0.899	0.000962381	3
evm.TU.supercontig_383.3	2.79115	--	mws0183	1.33888	Protocatechuic acid	0.903	0.000855987	3
evm.TU.supercontig_4.186	2.07421	--	mws0183	1.33888	Protocatechuic acid	0.801	0.00945413	3
evm.TU.supercontig_48.4	1.07484	--	mws0183	1.33888	Protocatechuic acid	0.835	0.00506826	3
evm.TU.supercontig_53.140	1.06603	K16298	mws0183	1.33888	Protocatechuic acid	0.902	0.000884869	3
evm.TU.supercontig_60.75	3.37606	--	mws0183	1.33888	Protocatechuic acid	0.83	0.00557279	3
evm.TU.supercontig_64.78	1.41567	--	mws0183	1.33888	Protocatechuic acid	0.85	0.00370775	3
evm.TU.supercontig_65.36	1.33954	K01206	mws0183	1.33888	Protocatechuic acid	0.861	0.00283766	3
evm.TU.supercontig_7.168	2.2721	K06268	mws0183	1.33888	Protocatechuic acid	0.809	0.00830185	3
evm.TU.supercontig_7.43	1.5505	K01568	mws0183	1.33888	Protocatechuic acid	0.81	0.00812556	3
evm.TU.supercontig_7.71	1.30714	--	mws0183	1.33888	Protocatechuic acid	0.857	0.00315665	3
evm.TU.supercontig_774.1	1.75368	K07407	mws0183	1.33888	Protocatechuic acid	0.85	0.00374581	3
evm.TU.supercontig_84.87	3.26507	--	mws0183	1.33888	Protocatechuic acid	0.862	0.00277741	3
evm.TU.supercontig_9.306	1.15864	--	mws0183	1.33888	Protocatechuic acid	0.816	0.00736553	3
evm.TU.supercontig_94.30	1.00256	K03695	mws0183	1.33888	Protocatechuic acid	0.807	0.00855998	3
evm.TU.supercontig_97.77	1.47041	--	mws0183	1.33888	Protocatechuic acid	0.85	0.00367921	3
gevm.TU.contig_31827.1	3.56232	--	mws0183	1.33888	Protocatechuic acid	0.842	0.00438532	3
C.papaya_newGene_1342	-1.39705	--	mws0192	-3.06095	Succinic acid	0.848	0.0038495	7
C.papaya_newGene_138	-1.13612	--	mws0192	-3.06095	Succinic acid	0.827	0.00594857	7
C.papaya_newGene_2418	-3.00769	--	mws0192	-3.06095	Succinic acid	0.895	0.00110423	7
C.papaya_newGene_257	-1.46616	--	mws0192	-3.06095	Succinic acid	0.826	0.00611273	7
C.papaya_newGene_2792	-1.13909	--	mws0192	-3.06095	Succinic acid	0.888	0.00136724	7
C.papaya_newGene_2852	-1.66885	--	mws0192	-3.06095	Succinic acid	0.892	0.0012076	7
C.papaya_newGene_2977	-3.51074	--	mws0192	-3.06095	Succinic acid	0.815	0.00742892	7
C.papaya_newGene_3249	-5.0948	K03043	mws0192	-3.06095	Succinic acid	0.923	0.000393729	7
C.papaya_newGene_3311	-2.8229	--	mws0192	-3.06095	Succinic acid	0.961	3.75599e-05	7
C.papaya_newGene_426	-1.34559	--	mws0192	-3.06095	Succinic acid	0.808	0.00835945	7
C.papaya_newGene_510	-8.60549	--	mws0192	-3.06095	Succinic acid	0.887	0.00142972	7
C.papaya_newGene_734	-1.5769	--	mws0192	-3.06095	Succinic acid	0.916	0.00053014	7
C.papaya_newGene_92	-1.49106	--	mws0192	-3.06095	Succinic acid	0.863	0.00273353	7
evm.TU.contig_29422	-1.89312	--	mws0192	-3.06095	Succinic acid	0.821	0.00666945	7
evm.TU.contig_30861	-1.95986	K00208	mws0192	-3.06095	Succinic acid	0.848	0.00385017	7
evm.TU.contig_33773	-2.19964	K08762	mws0192	-3.06095	Succinic acid	0.85	0.00367276	7
evm.TU.contig_33908	-2.84846	--	mws0192	-3.06095	Succinic acid	0.871	0.00223158	7
evm.TU.contig_35640	-2.56679	--	mws0192	-3.06095	Succinic acid	0.834	0.00523321	7
evm.TU.contig_36576	-3.69915	--	mws0192	-3.06095	Succinic acid	0.902	0.000873719	7
evm.TU.contig_37200	-4.58327	--	mws0192	-3.06095	Succinic acid	0.876	0.00197303	7
evm.TU.contig_37454	-1.10192	K10536	mws0192	-3.06095	Succinic acid	0.918	0.000477208	7
evm.TU.contig_40336	-1.30547	--	mws0192	-3.06095	Succinic acid	0.837	0.00492481	7
evm.TU.contig_43583	-2.08005	K01183	mws0192	-3.06095	Succinic acid	0.84	0.00461279	7
evm.TU.supercontig_0.46	-1.65458	--	mws0192	-3.06095	Succinic acid	0.909	0.000679463	7
evm.TU.supercontig_1.12	-3.31579	--	mws0192	-3.06095	Succinic acid	0.891	0.00126573	7
evm.TU.supercontig_1.184	-2.5056	--	mws0192	-3.06095	Succinic acid	0.809	0.00826558	7
evm.TU.supercontig_1.191	-1.06364	--	mws0192	-3.06095	Succinic acid	0.836	0.0049931	7
evm.TU.supercontig_1.3	-1.13809	--	mws0192	-3.06095	Succinic acid	0.883	0.0016145	7
evm.TU.supercontig_1.407	-1.88709	--	mws0192	-3.06095	Succinic acid	0.825	0.00615654	7
evm.TU.supercontig_1.411	-2.53925	K04733	mws0192	-3.06095	Succinic acid	0.801	0.00954122	7
evm.TU.supercontig_1.58	-3.84039	K13681	mws0192	-3.06095	Succinic acid	0.823	0.00641259	7
evm.TU.supercontig_10.207	-1.06384	--	mws0192	-3.06095	Succinic acid	0.826	0.00604901	7
evm.TU.supercontig_10.266	-1.36067	K00507	mws0192	-3.06095	Succinic acid	0.895	0.00111352	7
evm.TU.supercontig_10.268	-1.04554	--	mws0192	-3.06095	Succinic acid	0.938	0.000180202	7
evm.TU.supercontig_102.34	-1.27733	--	mws0192	-3.06095	Succinic acid	0.916	0.000525439	7
evm.TU.supercontig_103.28	-1.31732	--	mws0192	-3.06095	Succinic acid	0.804	0.00905028	7
evm.TU.supercontig_104.106	-3.60074	K06892	mws0192	-3.06095	Succinic acid	0.928	0.000301907	7
evm.TU.supercontig_104.48	-3.38334	--	mws0192	-3.06095	Succinic acid	0.867	0.00247342	7
evm.TU.supercontig_106.102	-2.22201	--	mws0192	-3.06095	Succinic acid	0.894	0.00114841	7
evm.TU.supercontig_107.106	-1.15066	K15746	mws0192	-3.06095	Succinic acid	0.878	0.00187342	7
evm.TU.supercontig_107.17	-1.08104	--	mws0192	-3.06095	Succinic acid	0.804	0.00907809	7
evm.TU.supercontig_1095.2	-1.22998	K13379	mws0192	-3.06095	Succinic acid	0.848	0.00383202	7
evm.TU.supercontig_11.13	-3.80947	K13508	mws0192	-3.06095	Succinic acid	0.841	0.00452907	7
evm.TU.supercontig_11.134	-4.84473	K06892	mws0192	-3.06095	Succinic acid	0.867	0.00248246	7
evm.TU.supercontig_11.153	-1.11827	--	mws0192	-3.06095	Succinic acid	0.899	0.000988253	7
evm.TU.supercontig_110.1	-1.88277	--	mws0192	-3.06095	Succinic acid	0.943	0.000136061	7
evm.TU.supercontig_110.2	-1.52312	--	mws0192	-3.06095	Succinic acid	0.891	0.00124936	7
evm.TU.supercontig_110.37	-1.23075	--	mws0192	-3.06095	Succinic acid	0.831	0.00552913	7
evm.TU.supercontig_112.27	-2.10784	--	mws0192	-3.06095	Succinic acid	0.848	0.00385017	7
evm.TU.supercontig_112.3	-2.16064	K10257	mws0192	-3.06095	Succinic acid	0.866	0.00251247	7
evm.TU.supercontig_1124.3	-1.16463	--	mws0192	-3.06095	Succinic acid	0.913	0.000577811	7
evm.TU.supercontig_113.49	-4.81381	--	mws0192	-3.06095	Succinic acid	0.879	0.00179137	7
evm.TU.supercontig_1131.1	-1.47026	--	mws0192	-3.06095	Succinic acid	0.863	0.00274415	7
evm.TU.supercontig_114.9	-4.25204	K07195	mws0192	-3.06095	Succinic acid	0.891	0.00126104	7
evm.TU.supercontig_115.27	-1.86828	K01961	mws0192	-3.06095	Succinic acid	0.919	0.000458486	7
evm.TU.supercontig_115.71	-1.50125	--	mws0192	-3.06095	Succinic acid	0.932	0.000258634	7
evm.TU.supercontig_116.8	-1.52175	--	mws0192	-3.06095	Succinic acid	0.801	0.00943099	7
evm.TU.supercontig_1180.1	-1.44142	K00895	mws0192	-3.06095	Succinic acid	0.803	0.00922784	7
evm.TU.supercontig_12.208	-6.16978	--	mws0192	-3.06095	Succinic acid	0.833	0.0052967	7
evm.TU.supercontig_12.252	-2.72272	--	mws0192	-3.06095	Succinic acid	0.82	0.00674357	7
evm.TU.supercontig_120.1	-1.81279	--	mws0192	-3.06095	Succinic acid	0.834	0.00519555	7
evm.TU.supercontig_120.17	-1.19265	--	mws0192	-3.06095	Succinic acid	0.804	0.00905412	7
evm.TU.supercontig_122.20	-2.16944	K00033	mws0192	-3.06095	Succinic acid	0.882	0.0016349	7
evm.TU.supercontig_123.51	-1.09632	--	mws0192	-3.06095	Succinic acid	0.838	0.00477157	7
evm.TU.supercontig_124.38	-1.18845	--	mws0192	-3.06095	Succinic acid	0.85	0.00370478	7
evm.TU.supercontig_125.9	-Inf	K01184	mws0192	-3.06095	Succinic acid	0.929	0.000291663	7
evm.TU.supercontig_128.17	-1.30693	--	mws0192	-3.06095	Succinic acid	0.962	3.54299e-05	7
evm.TU.supercontig_128.34	-4.55003	K01166	mws0192	-3.06095	Succinic acid	0.889	0.00133317	7
evm.TU.supercontig_128.50	-1.93116	K14510	mws0192	-3.06095	Succinic acid	0.909	0.000689241	7
evm.TU.supercontig_128.74	-1.08258	--	mws0192	-3.06095	Succinic acid	0.855	0.00331314	7
evm.TU.supercontig_129.69	-2.74464	--	mws0192	-3.06095	Succinic acid	0.894	0.00114346	7
evm.TU.supercontig_129.7	-8.52765	K18195	mws0192	-3.06095	Succinic acid	0.864	0.0026477	7
evm.TU.supercontig_13.123	-1.68914	--	mws0192	-3.06095	Succinic acid	0.913	0.000597107	7
evm.TU.supercontig_13.214	-1.37116	--	mws0192	-3.06095	Succinic acid	0.894	0.00115038	7
evm.TU.supercontig_131.3	-1.80515	--	mws0192	-3.06095	Succinic acid	0.965	2.43443e-05	7
evm.TU.supercontig_132.19	-1.40741	--	mws0192	-3.06095	Succinic acid	0.914	0.000555723	7
evm.TU.supercontig_132.24	-1.02232	--	mws0192	-3.06095	Succinic acid	0.885	0.00153699	7
evm.TU.supercontig_1322.1	-8.21559	K01762	mws0192	-3.06095	Succinic acid	0.925	0.000361399	7
evm.TU.supercontig_136.5	-1.21203	--	mws0192	-3.06095	Succinic acid	0.85	0.00370166	7
evm.TU.supercontig_137.29	-1.3442	--	mws0192	-3.06095	Succinic acid	0.845	0.00409294	7
evm.TU.supercontig_137.9	-1.17394	--	mws0192	-3.06095	Succinic acid	0.867	0.00250231	7
evm.TU.supercontig_139.46	-3.37789	K00434	mws0192	-3.06095	Succinic acid	0.803	0.00912355	7
evm.TU.supercontig_14.15	-2.74673	--	mws0192	-3.06095	Succinic acid	0.86	0.00291505	7
evm.TU.supercontig_14.17	-1.76044	--	mws0192	-3.06095	Succinic acid	0.835	0.00512782	7
evm.TU.supercontig_14.170	-2.86818	--	mws0192	-3.06095	Succinic acid	0.894	0.0011602	7
evm.TU.supercontig_140.14	-1.34424	--	mws0192	-3.06095	Succinic acid	0.815	0.00746037	7
evm.TU.supercontig_140.52	-3.69536	K09874	mws0192	-3.06095	Succinic acid	0.867	0.00245174	7
evm.TU.supercontig_145.20	-4.63482	K01051	mws0192	-3.06095	Succinic acid	0.811	0.0079871	7
evm.TU.supercontig_15.133	-1.89887	--	mws0192	-3.06095	Succinic acid	0.947	0.000108448	7
evm.TU.supercontig_150.1	-1.85811	K14488	mws0192	-3.06095	Succinic acid	0.858	0.00310821	7
evm.TU.supercontig_150.4	-1.0161	K00764	mws0192	-3.06095	Succinic acid	0.815	0.00742373	7
evm.TU.supercontig_151.19	-1.38187	K01051	mws0192	-3.06095	Succinic acid	0.827	0.00601107	7
evm.TU.supercontig_152.40	-5.25622	--	mws0192	-3.06095	Succinic acid	0.911	0.000640053	7
evm.TU.supercontig_152.58	-2.47079	K05933	mws0192	-3.06095	Succinic acid	0.91	0.000669788	7
evm.TU.supercontig_1540.1	-6.1361	--	mws0192	-3.06095	Succinic acid	0.842	0.00442792	7
evm.TU.supercontig_157.21	-3.18765	K08235	mws0192	-3.06095	Succinic acid	0.809	0.00824538	7
evm.TU.supercontig_16.107	-2.25097	--	mws0192	-3.06095	Succinic acid	0.864	0.00267688	7
evm.TU.supercontig_16.47	-4.50501	--	mws0192	-3.06095	Succinic acid	0.827	0.0059951	7
evm.TU.supercontig_16.78	-8.17912	--	mws0192	-3.06095	Succinic acid	0.834	0.00519792	7
evm.TU.supercontig_160.30	-1.2249	K14207	mws0192	-3.06095	Succinic acid	0.857	0.00316152	7
evm.TU.supercontig_165.2	-1.78158	--	mws0192	-3.06095	Succinic acid	0.914	0.000561167	7
evm.TU.supercontig_165.22	-2.67399	--	mws0192	-3.06095	Succinic acid	0.941	0.000155961	7
evm.TU.supercontig_165.6	-6.2995	K08472	mws0192	-3.06095	Succinic acid	0.904	0.000818419	7
evm.TU.supercontig_166.28	-1.75661	K09458	mws0192	-3.06095	Succinic acid	0.876	0.00197008	7
evm.TU.supercontig_1669.1	-1.98483	--	mws0192	-3.06095	Succinic acid	0.902	0.000865429	7
evm.TU.supercontig_169.20	-1.80812	--	mws0192	-3.06095	Succinic acid	0.882	0.00164733	7
evm.TU.supercontig_170.36	-3.36185	--	mws0192	-3.06095	Succinic acid	0.87	0.00231601	7
evm.TU.supercontig_170.55	-1.84953	--	mws0192	-3.06095	Succinic acid	0.805	0.00882693	7
evm.TU.supercontig_170.57	-2.26515	--	mws0192	-3.06095	Succinic acid	0.85	0.00370806	7
evm.TU.supercontig_171.8	-2.16405	K00430	mws0192	-3.06095	Succinic acid	0.865	0.00258763	7
evm.TU.supercontig_177.8	-2.95463	--	mws0192	-3.06095	Succinic acid	0.812	0.00779893	7
evm.TU.supercontig_179.15	-1.85477	--	mws0192	-3.06095	Succinic acid	0.859	0.00299149	7
evm.TU.supercontig_179.19	-1.66526	--	mws0192	-3.06095	Succinic acid	0.814	0.0075149	7
evm.TU.supercontig_18.171	-Inf	--	mws0192	-3.06095	Succinic acid	0.823	0.00643258	7
evm.TU.supercontig_182.13	-1.79515	--	mws0192	-3.06095	Succinic acid	0.88	0.00174337	7
evm.TU.supercontig_186.12	-1.02419	K08232	mws0192	-3.06095	Succinic acid	0.889	0.00135153	7
evm.TU.supercontig_186.7	-2.36547	K09422	mws0192	-3.06095	Succinic acid	0.895	0.00112622	7
evm.TU.supercontig_189.34	-8.74939	K04123	mws0192	-3.06095	Succinic acid	0.912	0.000606572	7
evm.TU.supercontig_19.124	-2.11413	K14496	mws0192	-3.06095	Succinic acid	0.905	0.000797825	7
evm.TU.supercontig_19.266	-1.38383	--	mws0192	-3.06095	Succinic acid	0.916	0.000515049	7
evm.TU.supercontig_19.63	-2.13763	--	mws0192	-3.06095	Succinic acid	0.83	0.00559707	7
evm.TU.supercontig_193.13	-1.73964	K00161	mws0192	-3.06095	Succinic acid	0.866	0.002565	7
evm.TU.supercontig_1950.1	-3.20217	--	mws0192	-3.06095	Succinic acid	0.902	0.000876109	7
evm.TU.supercontig_197.19	-1.0749	--	mws0192	-3.06095	Succinic acid	0.837	0.00486217	7
evm.TU.supercontig_2.185	-1.22773	--	mws0192	-3.06095	Succinic acid	0.861	0.00288582	7
evm.TU.supercontig_2.199	-2.43326	K13448	mws0192	-3.06095	Succinic acid	0.935	0.00021523	7
evm.TU.supercontig_2.249	-2.75425	--	mws0192	-3.06095	Succinic acid	0.862	0.00282706	7
evm.TU.supercontig_2.28	-2.21137	K11547	mws0192	-3.06095	Succinic acid	0.853	0.00347905	7
evm.TU.supercontig_2.362	-2.13169	K00645	mws0192	-3.06095	Succinic acid	0.928	0.000303033	7
evm.TU.supercontig_2.364	-2.61221	K00645	mws0192	-3.06095	Succinic acid	0.9	0.000936695	7
evm.TU.supercontig_2.373	-2.15677	--	mws0192	-3.06095	Succinic acid	0.901	0.000925899	7
evm.TU.supercontig_2.416	-1.54052	K15892	mws0192	-3.06095	Succinic acid	0.85	0.00374557	7
evm.TU.supercontig_2.78	-1.00174	--	mws0192	-3.06095	Succinic acid	0.817	0.00720904	7
evm.TU.supercontig_20.185	-1.20378	--	mws0192	-3.06095	Succinic acid	0.953	7.1985e-05	7
evm.TU.supercontig_20.198	-1.74016	--	mws0192	-3.06095	Succinic acid	0.909	0.000673062	7
evm.TU.supercontig_20.220	-2.28384	--	mws0192	-3.06095	Succinic acid	0.917	0.000501039	7
evm.TU.supercontig_20.223	-1.86917	K02372	mws0192	-3.06095	Succinic acid	0.805	0.00885627	7
evm.TU.supercontig_208.1	-1.16323	K08235	mws0192	-3.06095	Succinic acid	0.903	0.000853314	7
evm.TU.supercontig_209.42	-1.06801	--	mws0192	-3.06095	Succinic acid	0.832	0.00540705	7
evm.TU.supercontig_21.11	-2.42051	--	mws0192	-3.06095	Succinic acid	0.849	0.00375383	7
evm.TU.supercontig_21.151	-1.09677	K14505	mws0192	-3.06095	Succinic acid	0.849	0.00378851	7
evm.TU.supercontig_21.195	-2.14225	--	mws0192	-3.06095	Succinic acid	0.95	8.76543e-05	7
evm.TU.supercontig_21.30	-1.73715	--	mws0192	-3.06095	Succinic acid	0.922	0.000405243	7
evm.TU.supercontig_21.47	-2.64089	K05894	mws0192	-3.06095	Succinic acid	0.852	0.00351956	7
evm.TU.supercontig_214.6	-1.05615	--	mws0192	-3.06095	Succinic acid	0.847	0.00391907	7
evm.TU.supercontig_2144.1	-1.34076	--	mws0192	-3.06095	Succinic acid	0.826	0.00609192	7
evm.TU.supercontig_2145.1	-1.08895	--	mws0192	-3.06095	Succinic acid	0.82	0.00683026	7
evm.TU.supercontig_2150.2	-2.96351	--	mws0192	-3.06095	Succinic acid	0.925	0.000347282	7
evm.TU.supercontig_218.4	-1.01527	--	mws0192	-3.06095	Succinic acid	0.929	0.000286211	7
evm.TU.supercontig_221.9	-1.31087	K03644	mws0192	-3.06095	Succinic acid	0.852	0.00356017	7
evm.TU.supercontig_222.18	-3.96263	--	mws0192	-3.06095	Succinic acid	0.871	0.00221451	7
evm.TU.supercontig_228.2	-1.47749	--	mws0192	-3.06095	Succinic acid	0.809	0.00826856	7
evm.TU.supercontig_228.9	-1.20378	--	mws0192	-3.06095	Succinic acid	0.901	0.000917627	7
evm.TU.supercontig_232.4	-3.30756	K16290	mws0192	-3.06095	Succinic acid	0.899	0.000983194	7
evm.TU.supercontig_233.25	-5.05257	--	mws0192	-3.06095	Succinic acid	0.822	0.00654473	7
evm.TU.supercontig_234.11	-1.66509	--	mws0192	-3.06095	Succinic acid	0.919	0.00046863	7
evm.TU.supercontig_2388.3	-1.10307	K00599	mws0192	-3.06095	Succinic acid	0.963	3.13193e-05	7
evm.TU.supercontig_246.2	-2.2376	K00162	mws0192	-3.06095	Succinic acid	0.802	0.00934273	7
evm.TU.supercontig_250.6	-8.0365	K01184	mws0192	-3.06095	Succinic acid	0.898	0.00101351	7
evm.TU.supercontig_252.23	-1.94011	--	mws0192	-3.06095	Succinic acid	0.891	0.00128259	7
evm.TU.supercontig_26.103	-1.19426	K14156	mws0192	-3.06095	Succinic acid	0.858	0.00307206	7
evm.TU.supercontig_26.14	-1.62063	--	mws0192	-3.06095	Succinic acid	0.921	0.000426976	7
evm.TU.supercontig_26.180	-1.765	--	mws0192	-3.06095	Succinic acid	0.925	0.000353907	7
evm.TU.supercontig_26.216	-1.05983	K03798	mws0192	-3.06095	Succinic acid	0.848	0.00385098	7
evm.TU.supercontig_26.280	-4.06257	--	mws0192	-3.06095	Succinic acid	0.95	8.94313e-05	7
evm.TU.supercontig_27.130	-1.4599	K14485	mws0192	-3.06095	Succinic acid	0.962	3.31137e-05	7
evm.TU.supercontig_27.131	-1.69467	K10418	mws0192	-3.06095	Succinic acid	0.883	0.00162437	7
evm.TU.supercontig_27.145	-5.12426	--	mws0192	-3.06095	Succinic acid	0.911	0.000644532	7
evm.TU.supercontig_27.87	-4.02683	K17982	mws0192	-3.06095	Succinic acid	0.867	0.00249219	7
evm.TU.supercontig_276.1	-Inf	--	mws0192	-3.06095	Succinic acid	0.829	0.00573337	7
evm.TU.supercontig_28.83	-1.77581	--	mws0192	-3.06095	Succinic acid	0.836	0.00501699	7
evm.TU.supercontig_2829.1	-1.55734	K17301	mws0192	-3.06095	Succinic acid	0.831	0.0054842	7
evm.TU.supercontig_283.2	-1.3973	--	mws0192	-3.06095	Succinic acid	0.891	0.00128259	7
evm.TU.supercontig_285.6	-1.08452	K12448	mws0192	-3.06095	Succinic acid	0.815	0.00748405	7
evm.TU.supercontig_29.55	-1.3927	--	mws0192	-3.06095	Succinic acid	0.885	0.00149655	7
evm.TU.supercontig_29.70	-1.592	--	mws0192	-3.06095	Succinic acid	0.928	0.000310337	7
evm.TU.supercontig_297.1	-1.19065	--	mws0192	-3.06095	Succinic acid	0.921	0.000421617	7
evm.TU.supercontig_3.17	-3.8179	K00873	mws0192	-3.06095	Succinic acid	0.923	0.00039345	7
evm.TU.supercontig_3.18	-3.929	K00873	mws0192	-3.06095	Succinic acid	0.903	0.000847173	7
evm.TU.supercontig_3.290	-1.30388	K00615	mws0192	-3.06095	Succinic acid	0.847	0.00400081	7
evm.TU.supercontig_3.304	-3.09148	--	mws0192	-3.06095	Succinic acid	0.888	0.00139414	7
evm.TU.supercontig_3.314	-1.03819	K01087	mws0192	-3.06095	Succinic acid	0.857	0.00312033	7
evm.TU.supercontig_3.346	-1.14144	--	mws0192	-3.06095	Succinic acid	0.811	0.00794351	7
evm.TU.supercontig_3.484	-4.06244	--	mws0192	-3.06095	Succinic acid	0.936	0.000207585	7
evm.TU.supercontig_3.63	-1.64818	--	mws0192	-3.06095	Succinic acid	0.915	0.000545615	7
evm.TU.supercontig_305.3	-1.11042	--	mws0192	-3.06095	Succinic acid	0.877	0.00190077	7
evm.TU.supercontig_32.117	-4.9645	K13356	mws0192	-3.06095	Succinic acid	0.879	0.00180662	7
evm.TU.supercontig_32.53	-1.26772	K00134	mws0192	-3.06095	Succinic acid	0.824	0.00628403	7
evm.TU.supercontig_3272.2	-7.72486	--	mws0192	-3.06095	Succinic acid	0.89	0.00131939	7
evm.TU.supercontig_329.1	-1.64044	--	mws0192	-3.06095	Succinic acid	0.807	0.0086095	7
evm.TU.supercontig_33.136	-1.67685	--	mws0192	-3.06095	Succinic acid	0.921	0.00041755	7
evm.TU.supercontig_34.111	-1.08102	--	mws0192	-3.06095	Succinic acid	0.903	0.000843905	7
evm.TU.supercontig_34.136	-1.60818	--	mws0192	-3.06095	Succinic acid	0.883	0.00162104	7
evm.TU.supercontig_34.167	-1.44896	K14488	mws0192	-3.06095	Succinic acid	0.861	0.00284792	7
evm.TU.supercontig_34.176	-1.02607	--	mws0192	-3.06095	Succinic acid	0.901	0.000921789	7
evm.TU.supercontig_3499.1	-1.00828	K00873	mws0192	-3.06095	Succinic acid	0.822	0.00649707	7
evm.TU.supercontig_36.114	-2.49343	K01087	mws0192	-3.06095	Succinic acid	0.831	0.00553381	7
evm.TU.supercontig_36.157	-3.58646	--	mws0192	-3.06095	Succinic acid	0.856	0.00321079	7
evm.TU.supercontig_37.134	-1.15595	K10752	mws0192	-3.06095	Succinic acid	0.89	0.00131732	7
evm.TU.supercontig_37.178	-1.20256	--	mws0192	-3.06095	Succinic acid	0.861	0.002876	7
evm.TU.supercontig_37.20	-3.08063	--	mws0192	-3.06095	Succinic acid	0.939	0.000173618	7
evm.TU.supercontig_370.10	-2.66259	K03014	mws0192	-3.06095	Succinic acid	0.88	0.00173822	7
evm.TU.supercontig_370.7	-1.33126	--	mws0192	-3.06095	Succinic acid	0.861	0.00283861	7
evm.TU.supercontig_376.7	-1.88111	--	mws0192	-3.06095	Succinic acid	0.841	0.0044781	7
evm.TU.supercontig_39.80	-1.74002	--	mws0192	-3.06095	Succinic acid	0.86	0.00297478	7
evm.TU.supercontig_4.143	-3.11485	K15382	mws0192	-3.06095	Succinic acid	0.829	0.00571698	7
evm.TU.supercontig_4.36	-1.35437	K01728	mws0192	-3.06095	Succinic acid	0.818	0.00699053	7
evm.TU.supercontig_42.110	-1.28954	--	mws0192	-3.06095	Succinic acid	0.812	0.00781992	7
evm.TU.supercontig_42.13	-1.76189	K01673	mws0192	-3.06095	Succinic acid	0.914	0.000573785	7
evm.TU.supercontig_427.3	-3.31184	--	mws0192	-3.06095	Succinic acid	0.854	0.0033765	7
evm.TU.supercontig_43.149	-1.71217	--	mws0192	-3.06095	Succinic acid	0.88	0.00175904	7
evm.TU.supercontig_43.154	-1.16146	K03086	mws0192	-3.06095	Succinic acid	0.855	0.00329987	7
evm.TU.supercontig_444.5	-Inf	K01188	mws0192	-3.06095	Succinic acid	0.912	0.000603352	7
evm.TU.supercontig_46.117	-2.08917	K14491	mws0192	-3.06095	Succinic acid	0.868	0.00239586	7
evm.TU.supercontig_46.179	-4.57782	K10999	mws0192	-3.06095	Succinic acid	0.966	2.33244e-05	7
evm.TU.supercontig_46.90	-1.38651	--	mws0192	-3.06095	Succinic acid	0.801	0.00953848	7
evm.TU.supercontig_4613.2	-1.43825	--	mws0192	-3.06095	Succinic acid	0.933	0.000233981	7
evm.TU.supercontig_48.119	-1.52843	--	mws0192	-3.06095	Succinic acid	0.961	3.80858e-05	7
evm.TU.supercontig_48.185	-1.12636	--	mws0192	-3.06095	Succinic acid	0.83	0.00557812	7
evm.TU.supercontig_48.227	-2.19877	--	mws0192	-3.06095	Succinic acid	0.828	0.00584453	7
evm.TU.supercontig_48.86	-2.49096	K13447	mws0192	-3.06095	Succinic acid	0.942	0.000147291	7
evm.TU.supercontig_49.156	-1.14644	--	mws0192	-3.06095	Succinic acid	0.892	0.00121245	7
evm.TU.supercontig_49.19	-5.34982	K09843	mws0192	-3.06095	Succinic acid	0.875	0.00200289	7
evm.TU.supercontig_49.30	-1.13733	--	mws0192	-3.06095	Succinic acid	0.902	0.000894093	7
evm.TU.supercontig_5.122	-1.87314	--	mws0192	-3.06095	Succinic acid	0.855	0.00331619	7
evm.TU.supercontig_5.142	-1.59321	K13496	mws0192	-3.06095	Succinic acid	0.83	0.00563706	7
evm.TU.supercontig_5.245	-2.38183	--	mws0192	-3.06095	Succinic acid	0.915	0.000545924	7
evm.TU.supercontig_5.250	-3.93247	--	mws0192	-3.06095	Succinic acid	0.859	0.00299204	7
evm.TU.supercontig_5.297	-2.20823	--	mws0192	-3.06095	Succinic acid	0.814	0.00757012	7
evm.TU.supercontig_5.298	-2.54106	--	mws0192	-3.06095	Succinic acid	0.931	0.000262362	7
evm.TU.supercontig_5.301	-1.10186	--	mws0192	-3.06095	Succinic acid	0.918	0.000481602	7
evm.TU.supercontig_5.317	-1.00997	--	mws0192	-3.06095	Succinic acid	0.928	0.00030325	7
evm.TU.supercontig_5.328	-1.12834	K14492	mws0192	-3.06095	Succinic acid	0.838	0.00475175	7
evm.TU.supercontig_5.40	-5.94548	--	mws0192	-3.06095	Succinic acid	0.859	0.00297768	7
evm.TU.supercontig_5.45	-1.54702	K01240	mws0192	-3.06095	Succinic acid	0.941	0.000155645	7
evm.TU.supercontig_50.126	-1.21691	K17839	mws0192	-3.06095	Succinic acid	0.804	0.00894135	7
evm.TU.supercontig_50.160	-3.25798	K00695	mws0192	-3.06095	Succinic acid	0.813	0.00774708	7
evm.TU.supercontig_50.172	-5.84959	K03327	mws0192	-3.06095	Succinic acid	0.913	0.000584479	7
evm.TU.supercontig_51.2	-1.2523	--	mws0192	-3.06095	Succinic acid	0.857	0.00316158	7
evm.TU.supercontig_52.119	-1.13564	--	mws0192	-3.06095	Succinic acid	0.906	0.000762837	7
evm.TU.supercontig_52.159	-2.5008	K14455	mws0192	-3.06095	Succinic acid	0.857	0.00315838	7
evm.TU.supercontig_52.39	-5.16993	--	mws0192	-3.06095	Succinic acid	0.932	0.000247458	7
evm.TU.supercontig_52.42	-1.62703	--	mws0192	-3.06095	Succinic acid	0.831	0.00556021	7
evm.TU.supercontig_53.38	-1.01698	K03549	mws0192	-3.06095	Succinic acid	0.806	0.00864514	7
evm.TU.supercontig_54.28	-3.695	--	mws0192	-3.06095	Succinic acid	0.826	0.00611548	7
evm.TU.supercontig_55.150	-1.56694	K09419	mws0192	-3.06095	Succinic acid	0.809	0.00833419	7
evm.TU.supercontig_55.8	-4.77772	K01662	mws0192	-3.06095	Succinic acid	0.95	8.72378e-05	7
evm.TU.supercontig_56.107	-1.59422	K01962	mws0192	-3.06095	Succinic acid	0.889	0.00135263	7
evm.TU.supercontig_576.2	-1.05832	--	mws0192	-3.06095	Succinic acid	0.827	0.00594647	7
evm.TU.supercontig_58.122	-1.78363	--	mws0192	-3.06095	Succinic acid	0.857	0.00315973	7
evm.TU.supercontig_58.88	-1.59438	--	mws0192	-3.06095	Succinic acid	0.809	0.00824375	7
evm.TU.supercontig_6.184	-4.83775	--	mws0192	-3.06095	Succinic acid	0.911	0.000640431	7
evm.TU.supercontig_6.209	-4.25428	K09755	mws0192	-3.06095	Succinic acid	0.934	0.000228296	7
evm.TU.supercontig_6.219	-1.05534	--	mws0192	-3.06095	Succinic acid	0.82	0.00677664	7
evm.TU.supercontig_6.4	-1.62842	--	mws0192	-3.06095	Succinic acid	0.864	0.00266913	7
evm.TU.supercontig_62.103	-3.86902	--	mws0192	-3.06095	Succinic acid	0.894	0.00114016	7
evm.TU.supercontig_62.104	-2.24001	K03527	mws0192	-3.06095	Succinic acid	0.928	0.000307295	7
evm.TU.supercontig_638.2	-1.33793	--	mws0192	-3.06095	Succinic acid	0.856	0.00320497	7
evm.TU.supercontig_64.151	-1.54495	K12447	mws0192	-3.06095	Succinic acid	0.877	0.00187906	7
evm.TU.supercontig_64.28	-1.5284	K03801	mws0192	-3.06095	Succinic acid	0.857	0.00317354	7
evm.TU.supercontig_64.39	-1.28643	--	mws0192	-3.06095	Succinic acid	0.897	0.00102825	7
evm.TU.supercontig_64.46	-3.48907	--	mws0192	-3.06095	Succinic acid	0.956	5.75835e-05	7
evm.TU.supercontig_64.84	-2.58244	K01897	mws0192	-3.06095	Succinic acid	0.845	0.00414172	7
evm.TU.supercontig_65.106	-1.46279	--	mws0192	-3.06095	Succinic acid	0.866	0.00256838	7
evm.TU.supercontig_65.117	-2.97225	--	mws0192	-3.06095	Succinic acid	0.817	0.00712014	7
[truncated: 19,269 more rows]
