# Supplementary material for: Metabolomic and Transcriptomic Profiling Provide Novel Insights into Fruit Ripening and Ripening Disorder Caused by 1-MCP Treatments in Papaya
Source: Int J Mol Sci. 2021 Jan 18;22(2):916. doi: 10.3390/ijms22020916 (PMC7831311; doi:10.3390/ijms22020916)
Supplement: Supplementary file 1 [file ijms-22-00916-s001.zip › Supplementary Materials/Table S9.xls]

## Sheet: CKvs.1-MCP 2h
Table S8 Correlation analysis of the DEGs and DAMs in quadrant 1 and 9
geneID	logFC	KEGG_annotation	metaID	logFC	meta_Compounds	PCC	PCCP	ninequadrants
C.papaya_newGene_1076	-1.53449	--	YC512119	1.04968	Phytosphingosine	-0.854	0.00340005	1
C.papaya_newGene_1216	-3.64071	--	YC512119	1.04968	Phytosphingosine	-0.914	0.000558331	1
C.papaya_newGene_1275	-1.09554	--	YC512119	1.04968	Phytosphingosine	-0.832	0.00544989	1
C.papaya_newGene_1329	-1.123	--	YC512119	1.04968	Phytosphingosine	-0.833	0.00529731	1
C.papaya_newGene_1371	-1.02503	--	YC512119	1.04968	Phytosphingosine	-0.89	0.00130485	1
C.papaya_newGene_1737	-2.52176	K10871	YC512119	1.04968	Phytosphingosine	-0.831	0.00553694	1
C.papaya_newGene_1758	-2.45797	--	YC512119	1.04968	Phytosphingosine	-0.891	0.00124525	1
C.papaya_newGene_1760	-3.32541	--	YC512119	1.04968	Phytosphingosine	-0.881	0.0017058	1
C.papaya_newGene_1922	-1.21186	--	YC512119	1.04968	Phytosphingosine	-0.91	0.000670535	1
C.papaya_newGene_1963	-1.49457	--	YC512119	1.04968	Phytosphingosine	-0.899	0.000962257	1
C.papaya_newGene_2158	-1.06263	--	YC512119	1.04968	Phytosphingosine	-0.844	0.00425127	1
C.papaya_newGene_224	-1.45076	K01634	YC512119	1.04968	Phytosphingosine	-0.803	0.0091252	1
C.papaya_newGene_2244	-5.93705	--	YC512119	1.04968	Phytosphingosine	-0.809	0.00828956	1
C.papaya_newGene_2245	-2.80804	--	YC512119	1.04968	Phytosphingosine	-0.809	0.00831086	1
C.papaya_newGene_2353	-1.27367	K00677	YC512119	1.04968	Phytosphingosine	-0.983	2.2744e-06	1
C.papaya_newGene_2399	-1.26313	--	YC512119	1.04968	Phytosphingosine	-0.946	0.000116742	1
C.papaya_newGene_2556	-1.34891	--	YC512119	1.04968	Phytosphingosine	-0.886	0.0014559	1
C.papaya_newGene_2574	-1.93366	--	YC512119	1.04968	Phytosphingosine	-0.886	0.00148644	1
C.papaya_newGene_2665	-1.41076	K10844	YC512119	1.04968	Phytosphingosine	-0.843	0.00434279	1
C.papaya_newGene_2667	-6.54881	--	YC512119	1.04968	Phytosphingosine	-0.809	0.00828984	1
C.papaya_newGene_28	-1.39769	--	YC512119	1.04968	Phytosphingosine	-0.81	0.0080796	1
C.papaya_newGene_2929	-1.49138	--	YC512119	1.04968	Phytosphingosine	-0.823	0.00643414	1
C.papaya_newGene_3059	-1.17385	--	YC512119	1.04968	Phytosphingosine	-0.828	0.00587213	1
C.papaya_newGene_318	-1.23483	--	YC512119	1.04968	Phytosphingosine	-0.808	0.00846942	1
C.papaya_newGene_3217	-1.47068	--	YC512119	1.04968	Phytosphingosine	-0.86	0.00297035	1
C.papaya_newGene_3249	-1.24453	K03043	YC512119	1.04968	Phytosphingosine	-0.901	0.000920528	1
C.papaya_newGene_3350	-1.10437	--	YC512119	1.04968	Phytosphingosine	-0.906	0.00075563	1
C.papaya_newGene_420	-1.4743	K07964	YC512119	1.04968	Phytosphingosine	-0.808	0.00839738	1
C.papaya_newGene_443	-6.63462	--	YC512119	1.04968	Phytosphingosine	-0.802	0.00929842	1
C.papaya_newGene_445	-1.75923	--	YC512119	1.04968	Phytosphingosine	-0.932	0.000248774	1
C.papaya_newGene_497	-1.19912	K14617	YC512119	1.04968	Phytosphingosine	-0.813	0.00771148	1
C.papaya_newGene_510	-1.61151	--	YC512119	1.04968	Phytosphingosine	-0.818	0.00701627	1
C.papaya_newGene_511	-1.84655	--	YC512119	1.04968	Phytosphingosine	-0.877	0.00191143	1
C.papaya_newGene_685	-1.155	--	YC512119	1.04968	Phytosphingosine	-0.892	0.00120865	1
C.papaya_newGene_840	-1.2967	--	YC512119	1.04968	Phytosphingosine	-0.865	0.00263089	1
C.papaya_newGene_893	-1.45149	K07297	YC512119	1.04968	Phytosphingosine	-0.845	0.00413697	1
evm.TU.contig_29422	-1.28303	--	YC512119	1.04968	Phytosphingosine	-0.931	0.000265983	1
evm.TU.contig_30861	-1.08426	K00208	YC512119	1.04968	Phytosphingosine	-0.926	0.00033984	1
evm.TU.contig_33896	-4.1587	--	YC512119	1.04968	Phytosphingosine	-0.906	0.000754764	1
evm.TU.contig_34135	-1.54052	K10743	YC512119	1.04968	Phytosphingosine	-0.853	0.00348277	1
evm.TU.contig_34620	-3.18075	--	YC512119	1.04968	Phytosphingosine	-0.904	0.000815541	1
evm.TU.contig_34892	-1.90157	--	YC512119	1.04968	Phytosphingosine	-0.912	0.00059958	1
evm.TU.contig_36542	-1.71966	--	YC512119	1.04968	Phytosphingosine	-0.916	0.000522833	1
evm.TU.contig_36576	-1.25619	--	YC512119	1.04968	Phytosphingosine	-0.885	0.00151546	1
evm.TU.contig_36671	-6.00746	K17099	YC512119	1.04968	Phytosphingosine	-0.818	0.00704136	1
evm.TU.contig_37200	-1.71301	--	YC512119	1.04968	Phytosphingosine	-0.891	0.00126636	1
evm.TU.contig_38470	-5.35647	--	YC512119	1.04968	Phytosphingosine	-0.953	6.89314e-05	1
evm.TU.contig_38931	-1.18906	--	YC512119	1.04968	Phytosphingosine	-0.921	0.000424113	1
evm.TU.contig_39617	-2.2726	--	YC512119	1.04968	Phytosphingosine	-0.872	0.00218524	1
evm.TU.supercontig_0.116	-1.34356	--	YC512119	1.04968	Phytosphingosine	-0.951	8.09482e-05	1
evm.TU.supercontig_1.115	-3.00429	K06630	YC512119	1.04968	Phytosphingosine	-0.826	0.0061037	1
evm.TU.supercontig_1.12	-1.14269	--	YC512119	1.04968	Phytosphingosine	-0.924	0.000377154	1
evm.TU.supercontig_1.184	-1.48924	--	YC512119	1.04968	Phytosphingosine	-0.932	0.000253404	1
evm.TU.supercontig_1.250	-1.10986	K07023	YC512119	1.04968	Phytosphingosine	-0.929	0.000297141	1
evm.TU.supercontig_1.253	-2.30278	K16282	YC512119	1.04968	Phytosphingosine	-0.883	0.00162381	1
evm.TU.supercontig_1.28	-1.45752	--	YC512119	1.04968	Phytosphingosine	-0.869	0.0023625	1
evm.TU.supercontig_1.304	-1.54444	--	YC512119	1.04968	Phytosphingosine	-0.821	0.00673413	1
evm.TU.supercontig_1.388	-3.58002	--	YC512119	1.04968	Phytosphingosine	-0.83	0.00566233	1
evm.TU.supercontig_1.401	-1.3893	K10355	YC512119	1.04968	Phytosphingosine	-0.885	0.00151046	1
evm.TU.supercontig_1.433	-2.14629	--	YC512119	1.04968	Phytosphingosine	-0.877	0.0019165	1
evm.TU.supercontig_1.58	-3.00369	K13681	YC512119	1.04968	Phytosphingosine	-0.919	0.000453491	1
evm.TU.supercontig_10.152	-2.13841	K01507	YC512119	1.04968	Phytosphingosine	-0.857	0.00316453	1
evm.TU.supercontig_10.174	-1.25	K15918	YC512119	1.04968	Phytosphingosine	-0.822	0.00655348	1
evm.TU.supercontig_10.177	-2.04329	K06627	YC512119	1.04968	Phytosphingosine	-0.915	0.000539893	1
evm.TU.supercontig_1008.1	-2.31028	--	YC512119	1.04968	Phytosphingosine	-0.808	0.00844456	1
evm.TU.supercontig_103.39	-1.60566	--	YC512119	1.04968	Phytosphingosine	-0.853	0.00348658	1
evm.TU.supercontig_103.73	-1.71292	--	YC512119	1.04968	Phytosphingosine	-0.916	0.000512704	1
evm.TU.supercontig_104.12	-1.22491	K08486	YC512119	1.04968	Phytosphingosine	-0.822	0.00659897	1
evm.TU.supercontig_104.48	-1.74048	--	YC512119	1.04968	Phytosphingosine	-0.906	0.000775832	1
evm.TU.supercontig_104.59	-1.70945	K06620	YC512119	1.04968	Phytosphingosine	-0.842	0.00441476	1
evm.TU.supercontig_104.93	-1.21207	K12733	YC512119	1.04968	Phytosphingosine	-0.87	0.00231267	1
evm.TU.supercontig_1042.1	-3.41794	K18881	YC512119	1.04968	Phytosphingosine	-0.88	0.00177304	1
evm.TU.supercontig_106.2	-1.78449	K18649	YC512119	1.04968	Phytosphingosine	-0.852	0.00352963	1
evm.TU.supercontig_106.27	-1.58178	K00873	YC512119	1.04968	Phytosphingosine	-0.92	0.000450026	1
evm.TU.supercontig_106.61	-1.27287	--	YC512119	1.04968	Phytosphingosine	-0.919	0.000460868	1
evm.TU.supercontig_106.73	-1.50597	--	YC512119	1.04968	Phytosphingosine	-0.868	0.00239128	1
evm.TU.supercontig_106.86	-1.42043	K00058	YC512119	1.04968	Phytosphingosine	-0.894	0.00115308	1
evm.TU.supercontig_106.87	-1.35863	--	YC512119	1.04968	Phytosphingosine	-0.915	0.000540917	1
evm.TU.supercontig_107.90	-3.63935	K03327	YC512119	1.04968	Phytosphingosine	-0.842	0.00441435	1
evm.TU.supercontig_11.13	-2.15378	K13508	YC512119	1.04968	Phytosphingosine	-0.912	0.000603001	1
evm.TU.supercontig_11.15	-1.66284	--	YC512119	1.04968	Phytosphingosine	-0.876	0.00194658	1
evm.TU.supercontig_11.20	-1.41802	--	YC512119	1.04968	Phytosphingosine	-0.806	0.00875715	1
evm.TU.supercontig_110.27	-1.53308	--	YC512119	1.04968	Phytosphingosine	-0.887	0.00143703	1
evm.TU.supercontig_110.33	-1.18425	K17428	YC512119	1.04968	Phytosphingosine	-0.853	0.00348157	1
evm.TU.supercontig_110.37	-1.49177	--	YC512119	1.04968	Phytosphingosine	-0.901	0.000907575	1
evm.TU.supercontig_1109.2	-1.52718	K15277	YC512119	1.04968	Phytosphingosine	-0.875	0.00202938	1
evm.TU.supercontig_111.16	-1.58593	K08910	YC512119	1.04968	Phytosphingosine	-0.855	0.00333703	1
evm.TU.supercontig_112.3	-1.27081	K10257	YC512119	1.04968	Phytosphingosine	-0.91	0.00067095	1
evm.TU.supercontig_1127.2	-1.45834	--	YC512119	1.04968	Phytosphingosine	-0.858	0.00311106	1
evm.TU.supercontig_113.49	-1.31868	--	YC512119	1.04968	Phytosphingosine	-0.899	0.000968263	1
evm.TU.supercontig_114.11	-1.35257	--	YC512119	1.04968	Phytosphingosine	-0.922	0.00040403	1
evm.TU.supercontig_114.20	-1.15536	K12896	YC512119	1.04968	Phytosphingosine	-0.893	0.00118807	1
evm.TU.supercontig_114.36	-2.00236	K00799	YC512119	1.04968	Phytosphingosine	-0.881	0.00169812	1
evm.TU.supercontig_114.37	-1.93681	K00799	YC512119	1.04968	Phytosphingosine	-0.867	0.00244646	1
evm.TU.supercontig_114.63	-1.53076	K14800	YC512119	1.04968	Phytosphingosine	-0.824	0.00635633	1
evm.TU.supercontig_114.9	-1.19483	K07195	YC512119	1.04968	Phytosphingosine	-0.923	0.000387244	1
evm.TU.supercontig_115.53	-1.26232	K03676	YC512119	1.04968	Phytosphingosine	-0.838	0.0047742	1
evm.TU.supercontig_116.22	-1.44725	K14400	YC512119	1.04968	Phytosphingosine	-0.917	0.000502787	1
evm.TU.supercontig_117.78	-1.15153	K01807	YC512119	1.04968	Phytosphingosine	-0.835	0.00508477	1
evm.TU.supercontig_1180.1	-1.17017	K00895	YC512119	1.04968	Phytosphingosine	-0.937	0.000189093	1
evm.TU.supercontig_119.28	-1.00016	K03352	YC512119	1.04968	Phytosphingosine	-0.891	0.00125345	1
evm.TU.supercontig_119.36	-2.61012	--	YC512119	1.04968	Phytosphingosine	-0.831	0.00548657	1
evm.TU.supercontig_119.42	-1.06404	K05917	YC512119	1.04968	Phytosphingosine	-0.845	0.00414449	1
evm.TU.supercontig_119.51	-2.25095	K15104	YC512119	1.04968	Phytosphingosine	-0.886	0.00149186	1
evm.TU.supercontig_119.63	-1.4396	K03132	YC512119	1.04968	Phytosphingosine	-0.841	0.00445995	1
evm.TU.supercontig_119.80	-2.09758	--	YC512119	1.04968	Phytosphingosine	-0.855	0.00328302	1
evm.TU.supercontig_119.95	-2.0742	--	YC512119	1.04968	Phytosphingosine	-0.887	0.00140973	1
evm.TU.supercontig_12.177	-1.26189	K00640	YC512119	1.04968	Phytosphingosine	-0.88	0.00173403	1
evm.TU.supercontig_12.185	-1.26106	--	YC512119	1.04968	Phytosphingosine	-0.921	0.000421175	1
evm.TU.supercontig_12.208	-4.43593	--	YC512119	1.04968	Phytosphingosine	-0.922	0.000403208	1
evm.TU.supercontig_12.21	-1.09539	K08869	YC512119	1.04968	Phytosphingosine	-0.892	0.00122163	1
evm.TU.supercontig_12.210	-3.20574	K06911	YC512119	1.04968	Phytosphingosine	-0.833	0.00534944	1
evm.TU.supercontig_12.252	-1.90386	--	YC512119	1.04968	Phytosphingosine	-0.899	0.000976134	1
evm.TU.supercontig_12.289	-1.07214	--	YC512119	1.04968	Phytosphingosine	-0.838	0.00481184	1
evm.TU.supercontig_12.73	-1.05063	--	YC512119	1.04968	Phytosphingosine	-0.802	0.00939021	1
evm.TU.supercontig_12.97	-1.98403	K00876	YC512119	1.04968	Phytosphingosine	-0.806	0.00865618	1
evm.TU.supercontig_120.50	-1.25527	--	YC512119	1.04968	Phytosphingosine	-0.858	0.00311145	1
evm.TU.supercontig_1218.3	-1.38676	--	YC512119	1.04968	Phytosphingosine	-0.899	0.00098466	1
evm.TU.supercontig_1222.2	-2.45334	K05863	YC512119	1.04968	Phytosphingosine	-0.858	0.00310914	1
evm.TU.supercontig_123.26	-1.19261	K02160	YC512119	1.04968	Phytosphingosine	-0.932	0.00024658	1
evm.TU.supercontig_125.30	-2.55223	K00559	YC512119	1.04968	Phytosphingosine	-0.89	0.00129799	1
evm.TU.supercontig_125.7	-1.54834	K11159	YC512119	1.04968	Phytosphingosine	-0.848	0.00386758	1
evm.TU.supercontig_125.8	-1.1824	K11159	YC512119	1.04968	Phytosphingosine	-0.866	0.00255308	1
evm.TU.supercontig_125.9	-2.41204	K01184	YC512119	1.04968	Phytosphingosine	-0.891	0.00128126	1
evm.TU.supercontig_126.29	-2.08919	K00279	YC512119	1.04968	Phytosphingosine	-0.852	0.00351816	1
evm.TU.supercontig_127.43	-1.40674	--	YC512119	1.04968	Phytosphingosine	-0.9	0.000957119	1
evm.TU.supercontig_128.18	-1.02754	--	YC512119	1.04968	Phytosphingosine	-0.887	0.00142236	1
evm.TU.supercontig_128.19	-1.0043	K07052	YC512119	1.04968	Phytosphingosine	-0.892	0.00123897	1
evm.TU.supercontig_128.49	-1.12435	K07447	YC512119	1.04968	Phytosphingosine	-0.892	0.00121825	1
evm.TU.supercontig_129.10	-5.90043	--	YC512119	1.04968	Phytosphingosine	-0.818	0.00701129	1
evm.TU.supercontig_129.42	-1.20447	K07374	YC512119	1.04968	Phytosphingosine	-0.9	0.000939405	1
evm.TU.supercontig_129.9	-1.93385	--	YC512119	1.04968	Phytosphingosine	-0.878	0.00182734	1
evm.TU.supercontig_13.149	-1.00125	K01267	YC512119	1.04968	Phytosphingosine	-0.904	0.000811959	1
evm.TU.supercontig_13.220	-1.4285	--	YC512119	1.04968	Phytosphingosine	-0.818	0.00708237	1
evm.TU.supercontig_13.247	-2.90489	--	YC512119	1.04968	Phytosphingosine	-0.899	0.000975923	1
evm.TU.supercontig_13.275	-1.17839	K00344	YC512119	1.04968	Phytosphingosine	-0.931	0.000270934	1
evm.TU.supercontig_130.34	-1.50438	K00134	YC512119	1.04968	Phytosphingosine	-0.946	0.000116749	1
evm.TU.supercontig_130.4	-1.10393	K00231	YC512119	1.04968	Phytosphingosine	-0.833	0.00529947	1
evm.TU.supercontig_131.49	-1.04309	--	YC512119	1.04968	Phytosphingosine	-0.866	0.00251519	1
evm.TU.supercontig_131.66	-1.10313	K00026	YC512119	1.04968	Phytosphingosine	-0.861	0.00289061	1
evm.TU.supercontig_131.74	-1.33453	--	YC512119	1.04968	Phytosphingosine	-0.886	0.00147815	1
evm.TU.supercontig_131.77	-1.74962	--	YC512119	1.04968	Phytosphingosine	-0.904	0.000818655	1
evm.TU.supercontig_131.82	-1.54597	--	YC512119	1.04968	Phytosphingosine	-0.895	0.00110423	1
evm.TU.supercontig_135.37	-2.50154	K14709	YC512119	1.04968	Phytosphingosine	-0.846	0.00408179	1
evm.TU.supercontig_136.75	-1.90431	K00975	YC512119	1.04968	Phytosphingosine	-0.86	0.00293996	1
evm.TU.supercontig_137.22	-2.71859	--	YC512119	1.04968	Phytosphingosine	-0.804	0.00906887	1
evm.TU.supercontig_138.30	-1.70683	K17362	YC512119	1.04968	Phytosphingosine	-0.88	0.00172778	1
evm.TU.supercontig_1383.1	-1.06115	--	YC512119	1.04968	Phytosphingosine	-0.857	0.00313072	1
evm.TU.supercontig_139.46	-2.6129	K00434	YC512119	1.04968	Phytosphingosine	-0.913	0.000584675	1
evm.TU.supercontig_139.52	-1.48222	K14638	YC512119	1.04968	Phytosphingosine	-0.821	0.00662254	1
evm.TU.supercontig_14.158	-1.72905	K00688	YC512119	1.04968	Phytosphingosine	-0.879	0.00177932	1
evm.TU.supercontig_14.161	-1.26523	K00012	YC512119	1.04968	Phytosphingosine	-0.88	0.00177193	1
evm.TU.supercontig_14.162	-4.9443	K02160	YC512119	1.04968	Phytosphingosine	-0.854	0.00341599	1
evm.TU.supercontig_14.17	-1.12356	--	YC512119	1.04968	Phytosphingosine	-0.876	0.00197246	1
evm.TU.supercontig_147.28	-1.00451	K01090	YC512119	1.04968	Phytosphingosine	-0.852	0.00354968	1
evm.TU.supercontig_1476.2	-5.18335	--	YC512119	1.04968	Phytosphingosine	-0.873	0.00210375	1
evm.TU.supercontig_148.32	-1.07986	K02365	YC512119	1.04968	Phytosphingosine	-0.811	0.00796179	1
evm.TU.supercontig_15.10	-1.4265	K09490	YC512119	1.04968	Phytosphingosine	-0.904	0.000823027	1
evm.TU.supercontig_150.10	-1.23401	K12345	YC512119	1.04968	Phytosphingosine	-0.839	0.0047412	1
evm.TU.supercontig_150.15	-2.51984	K07071	YC512119	1.04968	Phytosphingosine	-0.878	0.00183996	1
evm.TU.supercontig_150.43	-2.19486	--	YC512119	1.04968	Phytosphingosine	-0.887	0.0014247	1
evm.TU.supercontig_151.19	-1.04106	K01051	YC512119	1.04968	Phytosphingosine	-0.858	0.00304784	1
evm.TU.supercontig_152.23	-1.16719	--	YC512119	1.04968	Phytosphingosine	-0.848	0.00391347	1
evm.TU.supercontig_152.32	-1.19042	--	YC512119	1.04968	Phytosphingosine	-0.841	0.00453691	1
evm.TU.supercontig_152.35	-1.09644	K08245	YC512119	1.04968	Phytosphingosine	-0.933	0.000243726	1
evm.TU.supercontig_152.61	-2.34816	K10143	YC512119	1.04968	Phytosphingosine	-0.861	0.00286578	1
evm.TU.supercontig_153.10	-1.5397	--	YC512119	1.04968	Phytosphingosine	-0.9	0.000935841	1
evm.TU.supercontig_155.30	-2.1166	K17471	YC512119	1.04968	Phytosphingosine	-0.85	0.00367941	1
evm.TU.supercontig_157.55	-1.36045	--	YC512119	1.04968	Phytosphingosine	-0.935	0.000214593	1
evm.TU.supercontig_157.7	-3.99841	K10400	YC512119	1.04968	Phytosphingosine	-0.831	0.00554565	1
evm.TU.supercontig_16.107	-1.05369	--	YC512119	1.04968	Phytosphingosine	-0.926	0.000332687	1
evm.TU.supercontig_16.115	-1.6593	--	YC512119	1.04968	Phytosphingosine	-0.905	0.000801454	1
evm.TU.supercontig_163.2	-4.16803	--	YC512119	1.04968	Phytosphingosine	-0.837	0.00484799	1
evm.TU.supercontig_163.20	-2.32345	--	YC512119	1.04968	Phytosphingosine	-0.868	0.0023889	1
evm.TU.supercontig_163.22	-1.00985	K08915	YC512119	1.04968	Phytosphingosine	-0.899	0.000971172	1
evm.TU.supercontig_163.23	-1.07689	K11252	YC512119	1.04968	Phytosphingosine	-0.869	0.00232853	1
evm.TU.supercontig_165.17	-1.42233	K12608	YC512119	1.04968	Phytosphingosine	-0.871	0.00223964	1
evm.TU.supercontig_165.40	-3.40439	K12462	YC512119	1.04968	Phytosphingosine	-0.817	0.00712993	1
evm.TU.supercontig_165.6	-2.27031	K08472	YC512119	1.04968	Phytosphingosine	-0.906	0.000776024	1
evm.TU.supercontig_17.127	-1.00408	K05389	YC512119	1.04968	Phytosphingosine	-0.83	0.00564254	1
evm.TU.supercontig_17.200	-1.68673	K09338	YC512119	1.04968	Phytosphingosine	-0.873	0.00209042	1
evm.TU.supercontig_17.34	-1.04141	K14830	YC512119	1.04968	Phytosphingosine	-0.826	0.00605015	1
evm.TU.supercontig_17.48	-1.35791	--	YC512119	1.04968	Phytosphingosine	-0.968	1.88045e-05	1
evm.TU.supercontig_170.14	-3.13383	K10753	YC512119	1.04968	Phytosphingosine	-0.824	0.00627461	1
evm.TU.supercontig_170.23	-1.45321	--	YC512119	1.04968	Phytosphingosine	-0.827	0.00599728	1
evm.TU.supercontig_170.31	-1.31956	--	YC512119	1.04968	Phytosphingosine	-0.804	0.00907711	1
evm.TU.supercontig_170.36	-1.16795	--	YC512119	1.04968	Phytosphingosine	-0.926	0.000335082	1
evm.TU.supercontig_170.55	-1.19341	--	YC512119	1.04968	Phytosphingosine	-0.926	0.000342858	1
evm.TU.supercontig_170.57	-1.23593	--	YC512119	1.04968	Phytosphingosine	-0.913	0.000593541	1
evm.TU.supercontig_171.2	-1.12269	--	YC512119	1.04968	Phytosphingosine	-0.945	0.000123004	1
evm.TU.supercontig_174.13	-1.72035	--	YC512119	1.04968	Phytosphingosine	-0.937	0.000193204	1
evm.TU.supercontig_177.6	-1.08516	K00600	YC512119	1.04968	Phytosphingosine	-0.866	0.00254043	1
evm.TU.supercontig_179.22	-1.84198	--	YC512119	1.04968	Phytosphingosine	-0.852	0.00353858	1
evm.TU.supercontig_179.30	-1.00614	K11599	YC512119	1.04968	Phytosphingosine	-0.893	0.00120174	1
evm.TU.supercontig_18.111	-1.01854	--	YC512119	1.04968	Phytosphingosine	-0.861	0.00284285	1
evm.TU.supercontig_18.120	-1.38963	--	YC512119	1.04968	Phytosphingosine	-0.961	3.71729e-05	1
evm.TU.supercontig_18.158	-1.37375	--	YC512119	1.04968	Phytosphingosine	-0.834	0.00522043	1
evm.TU.supercontig_18.171	-1.66617	--	YC512119	1.04968	Phytosphingosine	-0.836	0.00500075	1
evm.TU.supercontig_18.63	-1.68417	--	YC512119	1.04968	Phytosphingosine	-0.846	0.00407813	1
evm.TU.supercontig_18.9	-1.45697	K09584	YC512119	1.04968	Phytosphingosine	-0.879	0.00178318	1
evm.TU.supercontig_180.8	-2.64265	--	YC512119	1.04968	Phytosphingosine	-0.856	0.00326244	1
evm.TU.supercontig_183.33	-1.18279	--	YC512119	1.04968	Phytosphingosine	-0.892	0.00120885	1
evm.TU.supercontig_184.19	-1.56343	--	YC512119	1.04968	Phytosphingosine	-0.857	0.00319039	1
evm.TU.supercontig_1868.3	-3.95087	K08850	YC512119	1.04968	Phytosphingosine	-0.856	0.00321437	1
evm.TU.supercontig_189.34	-3.24553	K04123	YC512119	1.04968	Phytosphingosine	-0.884	0.00157978	1
evm.TU.supercontig_189.35	-4.74235	K04123	YC512119	1.04968	Phytosphingosine	-0.825	0.00614189	1
evm.TU.supercontig_189.36	-3.84802	K01188	YC512119	1.04968	Phytosphingosine	-0.94	0.000161032	1
evm.TU.supercontig_19.114	-1.42625	--	YC512119	1.04968	Phytosphingosine	-0.906	0.000752411	1
evm.TU.supercontig_19.159	-1.9364	K17506	YC512119	1.04968	Phytosphingosine	-0.858	0.00311282	1
evm.TU.supercontig_19.191	-1.08391	--	YC512119	1.04968	Phytosphingosine	-0.871	0.00222094	1
evm.TU.supercontig_19.238	-1.37413	K09422	YC512119	1.04968	Phytosphingosine	-0.858	0.00311775	1
evm.TU.supercontig_19.63	-1.50136	--	YC512119	1.04968	Phytosphingosine	-0.901	0.000906195	1
evm.TU.supercontig_190.10	-1.14609	--	YC512119	1.04968	Phytosphingosine	-0.895	0.00112723	1
evm.TU.supercontig_193.15	-1.46602	--	YC512119	1.04968	Phytosphingosine	-0.899	0.000966024	1
evm.TU.supercontig_195.33	-2.26069	--	YC512119	1.04968	Phytosphingosine	-0.883	0.00160303	1
evm.TU.supercontig_1950.1	-1.11885	--	YC512119	1.04968	Phytosphingosine	-0.838	0.00483675	1
evm.TU.supercontig_198.2	-1.27099	--	YC512119	1.04968	Phytosphingosine	-0.932	0.000255793	1
evm.TU.supercontig_198.20	-3.32175	K15283	YC512119	1.04968	Phytosphingosine	-0.877	0.00192003	1
evm.TU.supercontig_199.10	-1.26119	K09285	YC512119	1.04968	Phytosphingosine	-0.87	0.0023186	1
evm.TU.supercontig_2.211	-1.49349	--	YC512119	1.04968	Phytosphingosine	-0.855	0.00327151	1
evm.TU.supercontig_2.25	-1.11396	--	YC512119	1.04968	Phytosphingosine	-0.934	0.000224114	1
evm.TU.supercontig_2.294	-2.40386	--	YC512119	1.04968	Phytosphingosine	-0.876	0.00193258	1
evm.TU.supercontig_2.364	-1.00371	K00645	YC512119	1.04968	Phytosphingosine	-0.918	0.000476944	1
evm.TU.supercontig_2.39	-1.14342	--	YC512119	1.04968	Phytosphingosine	-0.851	0.00363326	1
evm.TU.supercontig_2.416	-1.1845	K15892	YC512119	1.04968	Phytosphingosine	-0.917	0.000493134	1
evm.TU.supercontig_2.437	-1.99052	--	YC512119	1.04968	Phytosphingosine	-0.831	0.00555578	1
evm.TU.supercontig_20.191	-1.54769	K00485	YC512119	1.04968	Phytosphingosine	-0.842	0.00438184	1
evm.TU.supercontig_20.223	-1.42085	K02372	YC512119	1.04968	Phytosphingosine	-0.933	0.000237876	1
evm.TU.supercontig_20.3	-1.12464	--	YC512119	1.04968	Phytosphingosine	-0.837	0.00492289	1
evm.TU.supercontig_20.30	-1.18314	--	YC512119	1.04968	Phytosphingosine	-0.929	0.000292865	1
evm.TU.supercontig_20.43	-1.06369	--	YC512119	1.04968	Phytosphingosine	-0.89	0.00128987	1
evm.TU.supercontig_20.74	-1.14231	K16302	YC512119	1.04968	Phytosphingosine	-0.805	0.00890681	1
evm.TU.supercontig_200.19	-2.31117	--	YC512119	1.04968	Phytosphingosine	-0.823	0.00645162	1
evm.TU.supercontig_200.20	-1.87123	--	YC512119	1.04968	Phytosphingosine	-0.849	0.00376613	1
evm.TU.supercontig_200.6	-1.73176	--	YC512119	1.04968	Phytosphingosine	-0.818	0.00704963	1
evm.TU.supercontig_2044.1	-1.78444	K00927	YC512119	1.04968	Phytosphingosine	-0.917	0.000504766	1
evm.TU.supercontig_207.17	-2.52739	--	YC512119	1.04968	Phytosphingosine	-0.809	0.00832003	1
evm.TU.supercontig_2087.1	-2.06848	K00279	YC512119	1.04968	Phytosphingosine	-0.934	0.000222185	1
evm.TU.supercontig_21.1	-1.89826	--	YC512119	1.04968	Phytosphingosine	-0.806	0.00864744	1
evm.TU.supercontig_21.181	-2.73255	--	YC512119	1.04968	Phytosphingosine	-0.817	0.00723709	1
evm.TU.supercontig_21.189	-1.11722	--	YC512119	1.04968	Phytosphingosine	-0.917	0.000490705	1
evm.TU.supercontig_21.19	-2.61042	K10395	YC512119	1.04968	Phytosphingosine	-0.813	0.0077562	1
evm.TU.supercontig_21.4	-2.70114	--	YC512119	1.04968	Phytosphingosine	-0.887	0.00143094	1
evm.TU.supercontig_21.41	-1.20694	K10406	YC512119	1.04968	Phytosphingosine	-0.86	0.00292286	1
evm.TU.supercontig_21.47	-1.5577	K05894	YC512119	1.04968	Phytosphingosine	-0.943	0.000135324	1
evm.TU.supercontig_211.32	-2.48562	--	YC512119	1.04968	Phytosphingosine	-0.83	0.00560421	1
evm.TU.supercontig_211.35	-2.73482	K00626	YC512119	1.04968	Phytosphingosine	-0.881	0.00167829	1
evm.TU.supercontig_216.11	-2.35016	K09580	YC512119	1.04968	Phytosphingosine	-0.808	0.00848441	1
evm.TU.supercontig_222.18	-2.20651	--	YC512119	1.04968	Phytosphingosine	-0.916	0.000511252	1
evm.TU.supercontig_222.24	-1.06869	K13412	YC512119	1.04968	Phytosphingosine	-0.836	0.00494642	1
evm.TU.supercontig_223.2	-4.07767	--	YC512119	1.04968	Phytosphingosine	-0.843	0.00429621	1
evm.TU.supercontig_228.3	-1.38324	--	YC512119	1.04968	Phytosphingosine	-0.865	0.0025956	1
evm.TU.supercontig_229.2	-1.69816	--	YC512119	1.04968	Phytosphingosine	-0.837	0.00493431	1
evm.TU.supercontig_23.111	-1.20824	--	YC512119	1.04968	Phytosphingosine	-0.875	0.00200693	1
evm.TU.supercontig_23.159	-2.13779	K14484	YC512119	1.04968	Phytosphingosine	-0.897	0.0010377	1
evm.TU.supercontig_23.35	-4.0861	--	YC512119	1.04968	Phytosphingosine	-0.861	0.00285008	1
evm.TU.supercontig_232.4	-1.02625	K16290	YC512119	1.04968	Phytosphingosine	-0.84	0.00461729	1
evm.TU.supercontig_246.2	-1.83349	K00162	YC512119	1.04968	Phytosphingosine	-0.935	0.000220452	1
evm.TU.supercontig_2471.2	-2.31346	K01904	YC512119	1.04968	Phytosphingosine	-0.917	0.000502193	1
evm.TU.supercontig_249.14	-2.24922	--	YC512119	1.04968	Phytosphingosine	-0.862	0.00276787	1
evm.TU.supercontig_25.111	-1.04924	--	YC512119	1.04968	Phytosphingosine	-0.802	0.0092385	1
evm.TU.supercontig_25.154	-4.22235	K11517	YC512119	1.04968	Phytosphingosine	-0.852	0.00355663	1
evm.TU.supercontig_250.6	-3.2956	K01184	YC512119	1.04968	Phytosphingosine	-0.901	0.000924923	1
evm.TU.supercontig_258.5	-1.02726	--	YC512119	1.04968	Phytosphingosine	-0.932	0.000248372	1
evm.TU.supercontig_259.4	-3.31196	--	YC512119	1.04968	Phytosphingosine	-0.826	0.00608105	1
evm.TU.supercontig_26.125	-1.47379	--	YC512119	1.04968	Phytosphingosine	-0.853	0.00342502	1
evm.TU.supercontig_26.128	-1.7254	K10365	YC512119	1.04968	Phytosphingosine	-0.892	0.001215	1
evm.TU.supercontig_26.187	-1.85861	K03781	YC512119	1.04968	Phytosphingosine	-0.848	0.00387368	1
evm.TU.supercontig_26.240	-1.12889	K01322	YC512119	1.04968	Phytosphingosine	-0.913	0.000578836	1
evm.TU.supercontig_26.269	-3.22344	K13412	YC512119	1.04968	Phytosphingosine	-0.814	0.00760506	1
evm.TU.supercontig_26.301	-2.83664	--	YC512119	1.04968	Phytosphingosine	-0.848	0.0038359	1
evm.TU.supercontig_26.58	-1.53265	--	YC512119	1.04968	Phytosphingosine	-0.858	0.00305022	1
evm.TU.supercontig_266.4	-1.4719	K15340	YC512119	1.04968	Phytosphingosine	-0.932	0.000254322	1
evm.TU.supercontig_27.104	-1.29194	K17871	YC512119	1.04968	Phytosphingosine	-0.944	0.000130226	1
evm.TU.supercontig_27.163	-2.46933	K03809	YC512119	1.04968	Phytosphingosine	-0.894	0.00115654	1
evm.TU.supercontig_27.225	-2.6489	--	YC512119	1.04968	Phytosphingosine	-0.887	0.00141338	1
evm.TU.supercontig_27.57	-3.60167	--	YC512119	1.04968	Phytosphingosine	-0.899	0.000985256	1
evm.TU.supercontig_27.87	-2.08806	K17982	YC512119	1.04968	Phytosphingosine	-0.876	0.00197188	1
evm.TU.supercontig_282.4	-1.06231	K01809	YC512119	1.04968	Phytosphingosine	-0.877	0.00188289	1
evm.TU.supercontig_283.7	-1.33231	K07152	YC512119	1.04968	Phytosphingosine	-0.801	0.00945288	1
evm.TU.supercontig_29.127	-1.9306	K00616	YC512119	1.04968	Phytosphingosine	-0.888	0.00136513	1
evm.TU.supercontig_29.128	-2.06432	K01087	YC512119	1.04968	Phytosphingosine	-0.896	0.00107148	1
evm.TU.supercontig_29.176	-2.519	K01433	YC512119	1.04968	Phytosphingosine	-0.888	0.00140541	1
evm.TU.supercontig_29.91	-1.09276	K06980	YC512119	1.04968	Phytosphingosine	-0.878	0.00185765	1
evm.TU.supercontig_2921.1	-1.28179	K07904	YC512119	1.04968	Phytosphingosine	-0.942	0.000144421	1
evm.TU.supercontig_3.16	-2.73075	K03155	YC512119	1.04968	Phytosphingosine	-0.893	0.00120291	1
evm.TU.supercontig_3.165	-2.05061	--	YC512119	1.04968	Phytosphingosine	-0.918	0.000475672	1
evm.TU.supercontig_3.171	-1.06429	--	YC512119	1.04968	Phytosphingosine	-0.959	4.3985e-05	1
evm.TU.supercontig_3.178	-1.02077	--	YC512119	1.04968	Phytosphingosine	-0.847	0.00399399	1
evm.TU.supercontig_3.18	-1.33248	K00873	YC512119	1.04968	Phytosphingosine	-0.906	0.00076756	1
evm.TU.supercontig_3.203	-1.41216	K04773	YC512119	1.04968	Phytosphingosine	-0.812	0.00780453	1
evm.TU.supercontig_3.215	-2.98625	K11274	YC512119	1.04968	Phytosphingosine	-0.826	0.00611939	1
evm.TU.supercontig_3.220	-2.32537	--	YC512119	1.04968	Phytosphingosine	-0.901	0.000908632	1
evm.TU.supercontig_3.274	-2.15542	K01689	YC512119	1.04968	Phytosphingosine	-0.812	0.00788459	1
evm.TU.supercontig_3.296	-1.72892	--	YC512119	1.04968	Phytosphingosine	-0.853	0.00347662	1
evm.TU.supercontig_3.326	-1.09455	--	YC512119	1.04968	Phytosphingosine	-0.93	0.000283386	1
evm.TU.supercontig_3.327	-1.71174	K10418	YC512119	1.04968	Phytosphingosine	-0.818	0.00707372	1
evm.TU.supercontig_3.350	-1.41874	--	YC512119	1.04968	Phytosphingosine	-0.902	0.000877261	1
evm.TU.supercontig_3.397	-3.95996	--	YC512119	1.04968	Phytosphingosine	-0.865	0.00257987	1
evm.TU.supercontig_3.416	-1.66562	K04371	YC512119	1.04968	Phytosphingosine	-0.814	0.00758774	1
evm.TU.supercontig_3.435	-1.54561	K10746	YC512119	1.04968	Phytosphingosine	-0.88	0.00174548	1
evm.TU.supercontig_3.439	-2.69841	--	YC512119	1.04968	Phytosphingosine	-0.944	0.00013283	1
evm.TU.supercontig_30.51	-2.29117	--	YC512119	1.04968	Phytosphingosine	-0.836	0.00496118	1
evm.TU.supercontig_30.54	-1.60818	K01937	YC512119	1.04968	Phytosphingosine	-0.858	0.00309507	1
evm.TU.supercontig_30.68	-1.26146	K02542	YC512119	1.04968	Phytosphingosine	-0.839	0.00470607	1
evm.TU.supercontig_309.8	-1.03792	K18810	YC512119	1.04968	Phytosphingosine	-0.892	0.00121845	1
evm.TU.supercontig_31.92	-1.19745	--	YC512119	1.04968	Phytosphingosine	-0.92	0.000432367	1
evm.TU.supercontig_312.1	-1.09958	--	YC512119	1.04968	Phytosphingosine	-0.906	0.000763846	1
evm.TU.supercontig_3163.1	-1.04654	--	YC512119	1.04968	Phytosphingosine	-0.804	0.00904974	1
evm.TU.supercontig_32.117	-1.89419	K13356	YC512119	1.04968	Phytosphingosine	-0.901	0.000910255	1
evm.TU.supercontig_32.24	-2.21141	--	YC512119	1.04968	Phytosphingosine	-0.823	0.00642846	1
evm.TU.supercontig_32.92	-1.59859	--	YC512119	1.04968	Phytosphingosine	-0.865	0.00258843	1
evm.TU.supercontig_321.4	-1.0069	--	YC512119	1.04968	Phytosphingosine	-0.818	0.00707894	1
evm.TU.supercontig_327.6	-1.20275	--	YC512119	1.04968	Phytosphingosine	-0.821	0.00667825	1
evm.TU.supercontig_3272.2	-3.59092	--	YC512119	1.04968	Phytosphingosine	-0.888	0.00139168	1
evm.TU.supercontig_329.1	-1.31713	--	YC512119	1.04968	Phytosphingosine	-0.944	0.000126783	1
evm.TU.supercontig_329.3	-2.53765	K10406	YC512119	1.04968	Phytosphingosine	-0.931	0.000269946	1
evm.TU.supercontig_33.168	-2.91224	--	YC512119	1.04968	Phytosphingosine	-0.84	0.0046381	1
evm.TU.supercontig_33.70	-1.10505	K15402	YC512119	1.04968	Phytosphingosine	-0.932	0.000246848	1
evm.TU.supercontig_34.105	-1.0545	--	YC512119	1.04968	Phytosphingosine	-0.913	0.000582782	1
evm.TU.supercontig_34.107	-1.00154	--	YC512119	1.04968	Phytosphingosine	-0.853	0.0034529	1
evm.TU.supercontig_34.158	-1.31415	--	YC512119	1.04968	Phytosphingosine	-0.902	0.000892678	1
evm.TU.supercontig_34.65	-1.08873	--	YC512119	1.04968	Phytosphingosine	-0.878	0.0018406	1
evm.TU.supercontig_346.3	-1.54834	--	YC512119	1.04968	Phytosphingosine	-0.899	0.000974818	1
evm.TU.supercontig_35.29	-1.14076	--	YC512119	1.04968	Phytosphingosine	-0.836	0.00495398	1
evm.TU.supercontig_36.107	-1.57759	--	YC512119	1.04968	Phytosphingosine	-0.829	0.00578604	1
evm.TU.supercontig_36.114	-1.61406	K01087	YC512119	1.04968	Phytosphingosine	-0.892	0.00123867	1
evm.TU.supercontig_36.121	-1.22958	--	YC512119	1.04968	Phytosphingosine	-0.846	0.0040556	1
evm.TU.supercontig_36.152	-1.94902	--	YC512119	1.04968	Phytosphingosine	-0.84	0.00457317	1
evm.TU.supercontig_36.169	-1.05181	K06630	YC512119	1.04968	Phytosphingosine	-0.837	0.00487494	1
evm.TU.supercontig_36.190	-3.91868	--	YC512119	1.04968	Phytosphingosine	-0.894	0.0011634	1
evm.TU.supercontig_36.62	-2.01392	K11267	YC512119	1.04968	Phytosphingosine	-0.894	0.00116539	1
evm.TU.supercontig_36.72	-1.44646	--	YC512119	1.04968	Phytosphingosine	-0.9	0.000957229	1
evm.TU.supercontig_369.8	-1.20976	K10251	YC512119	1.04968	Phytosphingosine	-0.934	0.000231189	1
evm.TU.supercontig_37.11	-1.12185	K11414	YC512119	1.04968	Phytosphingosine	-0.919	0.000462683	1
evm.TU.supercontig_37.139	-2.20286	--	YC512119	1.04968	Phytosphingosine	-0.894	0.00114716	1
evm.TU.supercontig_37.186	-1.72311	--	YC512119	1.04968	Phytosphingosine	-0.86	0.00293813	1
evm.TU.supercontig_37.38	-2.5936	--	YC512119	1.04968	Phytosphingosine	-0.811	0.00799821	1
evm.TU.supercontig_37.4	-2.50504	K03165	YC512119	1.04968	Phytosphingosine	-0.817	0.00714525	1
evm.TU.supercontig_37.58	-4.99535	--	YC512119	1.04968	Phytosphingosine	-0.85	0.00367032	1
evm.TU.supercontig_37.7	-2.47968	K05906	YC512119	1.04968	Phytosphingosine	-0.887	0.00143273	1
evm.TU.supercontig_37.83	-1.28232	--	YC512119	1.04968	Phytosphingosine	-0.829	0.00571808	1
evm.TU.supercontig_370.10	-1.16177	K03014	YC512119	1.04968	Phytosphingosine	-0.926	0.000344479	1
evm.TU.supercontig_373.4	-2.10629	K10695	YC512119	1.04968	Phytosphingosine	-0.876	0.00195265	1
evm.TU.supercontig_38.53	-4.75783	K13447	YC512119	1.04968	Phytosphingosine	-0.917	0.0005074	1
evm.TU.supercontig_39.18	-1.05078	K03671	YC512119	1.04968	Phytosphingosine	-0.9	0.000950863	1
evm.TU.supercontig_39.80	-1.10179	--	YC512119	1.04968	Phytosphingosine	-0.926	0.000337831	1
evm.TU.supercontig_4.107	-3.22678	K01638	YC512119	1.04968	Phytosphingosine	-0.906	0.000754546	1
evm.TU.supercontig_4.78	-1.52874	K00940	YC512119	1.04968	Phytosphingosine	-0.841	0.00450527	1
evm.TU.supercontig_41.48	-7.16257	K15404	YC512119	1.04968	Phytosphingosine	-0.819	0.00693188	1
evm.TU.supercontig_42.166	-2.01736	K00166	YC512119	1.04968	Phytosphingosine	-0.807	0.00858047	1
evm.TU.supercontig_42.25	-1.97587	K14652	YC512119	1.04968	Phytosphingosine	-0.92	0.000433952	1
evm.TU.supercontig_42.31	-1.0475	K16296	YC512119	1.04968	Phytosphingosine	-0.903	0.00083558	1
evm.TU.supercontig_42.48	-1.8618	--	YC512119	1.04968	Phytosphingosine	-0.911	0.000637661	1
evm.TU.supercontig_42.97	-1.2011	--	YC512119	1.04968	Phytosphingosine	-0.924	0.000365627	1
evm.TU.supercontig_427.3	-2.06732	--	YC512119	1.04968	Phytosphingosine	-0.911	0.000628592	1
evm.TU.supercontig_43.126	-1.57253	--	YC512119	1.04968	Phytosphingosine	-0.869	0.00233465	1
evm.TU.supercontig_43.8	-3.60621	K02321	YC512119	1.04968	Phytosphingosine	-0.865	0.00261332	1
evm.TU.supercontig_435.2	-2.22777	K08506	YC512119	1.04968	Phytosphingosine	-0.821	0.00663774	1
evm.TU.supercontig_44.114	-3.54163	--	YC512119	1.04968	Phytosphingosine	-0.904	0.00081331	1
evm.TU.supercontig_44.143	-1.01857	K00873	YC512119	1.04968	Phytosphingosine	-0.892	0.00121261	1
evm.TU.supercontig_44.56	-2.7628	K00799	YC512119	1.04968	Phytosphingosine	-0.802	0.00930999	1
evm.TU.supercontig_44.85	-1.6341	K11673	YC512119	1.04968	Phytosphingosine	-0.827	0.00592882	1
evm.TU.supercontig_444.5	-4.02894	K01188	YC512119	1.04968	Phytosphingosine	-0.903	0.000837868	1
evm.TU.supercontig_45.61	-1.23578	--	YC512119	1.04968	Phytosphingosine	-0.897	0.00102905	1
evm.TU.supercontig_46.20	-2.73649	--	YC512119	1.04968	Phytosphingosine	-0.935	0.000218093	1
evm.TU.supercontig_46.71	-6.04742	--	YC512119	1.04968	Phytosphingosine	-0.804	0.00894745	1
evm.TU.supercontig_464.3	-1.07397	K02988	YC512119	1.04968	Phytosphingosine	-0.873	0.00209332	1
evm.TU.supercontig_468.4	-6.62613	K00430	YC512119	1.04968	Phytosphingosine	-0.956	5.66331e-05	1
evm.TU.supercontig_47.43	-1.10531	K12449	YC512119	1.04968	Phytosphingosine	-0.911	0.000639007	1
evm.TU.supercontig_473.2	-1.06142	K05605	YC512119	1.04968	Phytosphingosine	-0.842	0.00440615	1
evm.TU.supercontig_48.23	-2.43947	--	YC512119	1.04968	Phytosphingosine	-0.818	0.00699989	1
evm.TU.supercontig_48.38	-3.13872	--	YC512119	1.04968	Phytosphingosine	-0.93	0.000279025	1
evm.TU.supercontig_48.83	-1.19784	K10900	YC512119	1.04968	Phytosphingosine	-0.859	0.0030199	1
evm.TU.supercontig_49.17	-5.31994	K01176	YC512119	1.04968	Phytosphingosine	-0.826	0.00610505	1
evm.TU.supercontig_49.19	-2.1275	K09843	YC512119	1.04968	Phytosphingosine	-0.91	0.000654338	1
evm.TU.supercontig_49.29	-1.99468	--	YC512119	1.04968	Phytosphingosine	-0.896	0.00107692	1
evm.TU.supercontig_49.66	-1.47093	--	YC512119	1.04968	Phytosphingosine	-0.897	0.00105058	1
evm.TU.supercontig_49.94	-1.28069	--	YC512119	1.04968	Phytosphingosine	-0.872	0.00216904	1
evm.TU.supercontig_5.122	-1.20932	--	YC512119	1.04968	Phytosphingosine	-0.898	0.00100104	1
evm.TU.supercontig_5.170	-2.18103	K15015	YC512119	1.04968	Phytosphingosine	-0.863	0.00274826	1
evm.TU.supercontig_5.176	-1.25651	--	YC512119	1.04968	Phytosphingosine	-0.887	0.00144602	1
evm.TU.supercontig_5.207	-2.09312	K06677	YC512119	1.04968	Phytosphingosine	-0.824	0.00630617	1
evm.TU.supercontig_5.230	-1.23267	K08775	YC512119	1.04968	Phytosphingosine	-0.822	0.00657071	1
evm.TU.supercontig_5.250	-2.12382	--	YC512119	1.04968	Phytosphingosine	-0.874	0.00203798	1
evm.TU.supercontig_50.160	-2.48981	K00695	YC512119	1.04968	Phytosphingosine	-0.852	0.00355449	1
evm.TU.supercontig_50.56	-1.48977	K08734	YC512119	1.04968	Phytosphingosine	-0.839	0.0046845	1
evm.TU.supercontig_51.101	-1.05339	K11346	YC512119	1.04968	Phytosphingosine	-0.859	0.00303617	1
evm.TU.supercontig_51.129	-1.18419	--	YC512119	1.04968	Phytosphingosine	-0.865	0.00257068	1
evm.TU.supercontig_51.147	-1.97875	K05349	YC512119	1.04968	Phytosphingosine	-0.905	0.000779221	1
evm.TU.supercontig_51.155	-1.47806	--	YC512119	1.04968	Phytosphingosine	-0.929	0.000299639	1
evm.TU.supercontig_51.157	-5.20017	--	YC512119	1.04968	Phytosphingosine	-0.852	0.00353142	1
evm.TU.supercontig_51.77	-1.34815	--	YC512119	1.04968	Phytosphingosine	-0.814	0.00756663	1
evm.TU.supercontig_514.3	-1.25454	K00927	YC512119	1.04968	Phytosphingosine	-0.922	0.0003961	1
evm.TU.supercontig_519.1	-2.21212	--	YC512119	1.04968	Phytosphingosine	-0.859	0.00302874	1
evm.TU.supercontig_52.13	-2.27072	--	YC512119	1.04968	Phytosphingosine	-0.97	1.50446e-05	1
evm.TU.supercontig_52.146	-2.01966	K11275	YC512119	1.04968	Phytosphingosine	-0.808	0.0083956	1
evm.TU.supercontig_52.159	-1.4002	K14455	YC512119	1.04968	Phytosphingosine	-0.928	0.000304614	1
evm.TU.supercontig_52.40	-1.59816	K02838	YC512119	1.04968	Phytosphingosine	-0.822	0.00660348	1
evm.TU.supercontig_52.50	-1.4678	--	YC512119	1.04968	Phytosphingosine	-0.911	0.00062231	1
evm.TU.supercontig_52.70	-2.54411	--	YC512119	1.04968	Phytosphingosine	-0.833	0.00528981	1
evm.TU.supercontig_52.91	-2.0181	--	YC512119	1.04968	Phytosphingosine	-0.865	0.00257175	1
evm.TU.supercontig_53.131	-2.27263	--	YC512119	1.04968	Phytosphingosine	-0.829	0.00572526	1
evm.TU.supercontig_53.152	-1.56365	K01728	YC512119	1.04968	Phytosphingosine	-0.829	0.00577048	1
evm.TU.supercontig_53.72	-2.52461	--	YC512119	1.04968	Phytosphingosine	-0.874	0.00203835	1
evm.TU.supercontig_533.1	-1.06255	--	YC512119	1.04968	Phytosphingosine	-0.886	0.00145367	1
evm.TU.supercontig_54.28	-2.81629	--	YC512119	1.04968	Phytosphingosine	-0.915	0.000548499	1
evm.TU.supercontig_54.75	-1.38546	--	YC512119	1.04968	Phytosphingosine	-0.904	0.000811681	1
evm.TU.supercontig_55.104	-1.41803	--	YC512119	1.04968	Phytosphingosine	-0.91	0.000667206	1
evm.TU.supercontig_55.112	-1.17939	K10395	YC512119	1.04968	Phytosphingosine	-0.801	0.00939949	1
evm.TU.supercontig_55.16	-2.59653	--	YC512119	1.04968	Phytosphingosine	-0.804	0.00901438	1
evm.TU.supercontig_55.35	-1.33649	K18810	YC512119	1.04968	Phytosphingosine	-0.874	0.00206743	1
evm.TU.supercontig_557.2	-1.42557	K01858	YC512119	1.04968	Phytosphingosine	-0.836	0.00500502	1
evm.TU.supercontig_56.102	-1.3072	K15103	YC512119	1.04968	Phytosphingosine	-0.849	0.0037482	1
evm.TU.supercontig_56.106	-1.13661	--	YC512119	1.04968	Phytosphingosine	-0.848	0.00390686	1
evm.TU.supercontig_56.114	-2.39276	K08193	YC512119	1.04968	Phytosphingosine	-0.815	0.00743785	1
evm.TU.supercontig_57.83	-7.56614	--	YC512119	1.04968	Phytosphingosine	-0.941	0.000151563	1
evm.TU.supercontig_58.50	-1.69636	--	YC512119	1.04968	Phytosphingosine	-0.866	0.00251474	1
evm.TU.supercontig_58.63	-2.01392	K00547	YC512119	1.04968	Phytosphingosine	-0.885	0.00151975	1
evm.TU.supercontig_59.118	-3.01366	--	YC512119	1.04968	Phytosphingosine	-0.845	0.00414129	1
evm.TU.supercontig_59.80	-3.3421	--	YC512119	1.04968	Phytosphingosine	-0.813	0.00766021	1
evm.TU.supercontig_6.101	-3.57904	K10436	YC512119	1.04968	Phytosphingosine	-0.874	0.00204577	1
evm.TU.supercontig_6.124	-1.78234	--	YC512119	1.04968	Phytosphingosine	-0.925	0.000350066	1
evm.TU.supercontig_6.134	-2.66609	K01792	YC512119	1.04968	Phytosphingosine	-0.893	0.0011906	1
evm.TU.supercontig_6.189	-2.10954	--	YC512119	1.04968	Phytosphingosine	-0.824	0.00625186	1
evm.TU.supercontig_6.191	-1.26309	K03671	YC512119	1.04968	Phytosphingosine	-0.861	0.00285204	1
evm.TU.supercontig_6.203	-1.54382	K11674	YC512119	1.04968	Phytosphingosine	-0.812	0.00781144	1
evm.TU.supercontig_6.270	-1.47609	K15692	YC512119	1.04968	Phytosphingosine	-0.897	0.00105991	1
evm.TU.supercontig_6.346	-2.55123	--	YC512119	1.04968	Phytosphingosine	-0.818	0.00701868	1
evm.TU.supercontig_6.356	-1.83981	--	YC512119	1.04968	Phytosphingosine	-0.903	0.0008642	1
evm.TU.supercontig_617.1	-2.65949	K16277	YC512119	1.04968	Phytosphingosine	-0.863	0.0027241	1
evm.TU.supercontig_62.1	-1.47504	K03671	YC512119	1.04968	Phytosphingosine	-0.906	0.000767281	1
evm.TU.supercontig_62.12	-1.01908	--	YC512119	1.04968	Phytosphingosine	-0.838	0.0048324	1
evm.TU.supercontig_62.15	-1.36534	--	YC512119	1.04968	Phytosphingosine	-0.883	0.00160283	1
evm.TU.supercontig_62.19	-1.3568	K10875	YC512119	1.04968	Phytosphingosine	-0.897	0.0010481	1
evm.TU.supercontig_62.2	-1.09708	K01969	YC512119	1.04968	Phytosphingosine	-0.823	0.00642463	1
evm.TU.supercontig_64.28	-1.03341	K03801	YC512119	1.04968	Phytosphingosine	-0.92	0.000443093	1
evm.TU.supercontig_64.66	-2.08972	--	YC512119	1.04968	Phytosphingosine	-0.823	0.00648872	1
evm.TU.supercontig_64.84	-1.64238	K01897	YC512119	1.04968	Phytosphingosine	-0.914	0.000553243	1
evm.TU.supercontig_65.141	-1.608	K09338	YC512119	1.04968	Phytosphingosine	-0.852	0.00357829	1
evm.TU.supercontig_65.43	-1.67682	--	YC512119	1.04968	Phytosphingosine	-0.91	0.000652171	1
evm.TU.supercontig_66.57	-1.59778	--	YC512119	1.04968	Phytosphingosine	-0.801	0.00953163	1
evm.TU.supercontig_66.85	-1.25909	K01834	YC512119	1.04968	Phytosphingosine	-0.947	0.000105743	1
evm.TU.supercontig_67.26	-1.75992	K01792	YC512119	1.04968	Phytosphingosine	-0.853	0.00343915	1
evm.TU.supercontig_69.51	-1.30575	--	YC512119	1.04968	Phytosphingosine	-0.874	0.00204857	1
evm.TU.supercontig_69.56	-2.4856	K17609	YC512119	1.04968	Phytosphingosine	-0.823	0.00642841	1
evm.TU.supercontig_69.84	-1.31288	--	YC512119	1.04968	Phytosphingosine	-0.977	5.613e-06	1
evm.TU.supercontig_7.178	-2.32354	K00281	YC512119	1.04968	Phytosphingosine	-0.937	0.00019849	1
evm.TU.supercontig_7.18	-1.4108	--	YC512119	1.04968	Phytosphingosine	-0.824	0.00632066	1
evm.TU.supercontig_7.239	-1.35028	--	YC512119	1.04968	Phytosphingosine	-0.828	0.0058244	1
evm.TU.supercontig_7.253	-1.66616	--	YC512119	1.04968	Phytosphingosine	-0.824	0.00632156	1
evm.TU.supercontig_7.93	-1.07042	K07904	YC512119	1.04968	Phytosphingosine	-0.84	0.00458403	1
evm.TU.supercontig_70.124	-1.03462	--	YC512119	1.04968	Phytosphingosine	-0.864	0.00266591	1
evm.TU.supercontig_70.55	-2.00758	--	YC512119	1.04968	Phytosphingosine	-0.894	0.00114704	1
evm.TU.supercontig_72.5	-1.92823	--	YC512119	1.04968	Phytosphingosine	-0.827	0.00599968	1
evm.TU.supercontig_74.11	-1.21934	K07375	YC512119	1.04968	Phytosphingosine	-0.847	0.0039307	1
evm.TU.supercontig_74.15	-1.50497	--	YC512119	1.04968	Phytosphingosine	-0.849	0.00378653	1
evm.TU.supercontig_74.21	-1.07871	K00432	YC512119	1.04968	Phytosphingosine	-0.938	0.00018797	1
evm.TU.supercontig_74.73	-1.13402	--	YC512119	1.04968	Phytosphingosine	-0.909	0.000687918	1
evm.TU.supercontig_75.117	-1.04055	--	YC512119	1.04968	Phytosphingosine	-0.846	0.00405427	1
evm.TU.supercontig_75.2	-2.053	K01805	YC512119	1.04968	Phytosphingosine	-0.876	0.00194559	1
evm.TU.supercontig_75.24	-3.38432	K00430	YC512119	1.04968	Phytosphingosine	-0.907	0.000728091	1
evm.TU.supercontig_75.44	-3.79228	K13280	YC512119	1.04968	Phytosphingosine	-0.887	0.00144182	1
evm.TU.supercontig_75.93	-2.74398	--	YC512119	1.04968	Phytosphingosine	-0.907	0.000748442	1
evm.TU.supercontig_76.40	-1.53468	--	YC512119	1.04968	Phytosphingosine	-0.846	0.004029	1
evm.TU.supercontig_768.1	-1.2347	--	YC512119	1.04968	Phytosphingosine	-0.872	0.00218225	1
evm.TU.supercontig_77.1	-2.76921	--	YC512119	1.04968	Phytosphingosine	-0.933	0.000242541	1
evm.TU.supercontig_77.39	-2.43605	--	YC512119	1.04968	Phytosphingosine	-0.879	0.00181142	1
evm.TU.supercontig_77.64	-1.19734	K16055	YC512119	1.04968	Phytosphingosine	-0.82	0.00684551	1
evm.TU.supercontig_78.10	-3.18114	--	YC512119	1.04968	Phytosphingosine	-0.819	0.00687424	1
evm.TU.supercontig_78.22	-1.81802	--	YC512119	1.04968	Phytosphingosine	-0.816	0.00737389	1
evm.TU.supercontig_78.76	-2.20008	--	YC512119	1.04968	Phytosphingosine	-0.81	0.008119	1
evm.TU.supercontig_79.3	-1.00654	--	YC512119	1.04968	Phytosphingosine	-0.874	0.00207859	1
evm.TU.supercontig_79.7	-1.7871	--	YC512119	1.04968	Phytosphingosine	-0.879	0.00181496	1
evm.TU.supercontig_8.118	-4.30104	--	YC512119	1.04968	Phytosphingosine	-0.823	0.00642138	1
evm.TU.supercontig_8.128	-1.0197	K14009	YC512119	1.04968	Phytosphingosine	-0.899	0.000984247	1
evm.TU.supercontig_8.162	-1.21807	--	YC512119	1.04968	Phytosphingosine	-0.879	0.00179035	1
evm.TU.supercontig_8.163	-1.54999	K15289	YC512119	1.04968	Phytosphingosine	-0.937	0.000199319	1
evm.TU.supercontig_8.164	-1.017	--	YC512119	1.04968	Phytosphingosine	-0.895	0.00110633	1
evm.TU.supercontig_8.178	-3.03118	K07513	YC512119	1.04968	Phytosphingosine	-0.852	0.00356198	1
evm.TU.supercontig_8.202	-1.62684	--	YC512119	1.04968	Phytosphingosine	-0.802	0.00928008	1
evm.TU.supercontig_8.212	-1.22277	--	YC512119	1.04968	Phytosphingosine	-0.904	0.0008255	1
evm.TU.supercontig_8.252	-2.73801	--	YC512119	1.04968	Phytosphingosine	-0.837	0.00489928	1
evm.TU.supercontig_8.285	-2.79424	--	YC512119	1.04968	Phytosphingosine	-0.87	0.00228426	1
evm.TU.supercontig_8.300	-1.22757	K10891	YC512119	1.04968	Phytosphingosine	-0.875	0.00198268	1
evm.TU.supercontig_8.319	-1.28348	K01897	YC512119	1.04968	Phytosphingosine	-0.817	0.00715002	1
evm.TU.supercontig_8.94	-1.62562	--	YC512119	1.04968	Phytosphingosine	-0.863	0.0027339	1
evm.TU.supercontig_80.117	-2.48978	K08914	YC512119	1.04968	Phytosphingosine	-0.813	0.00778101	1
evm.TU.supercontig_80.27	-1.86821	--	YC512119	1.04968	Phytosphingosine	-0.848	0.00386794	1
evm.TU.supercontig_80.66	-1.28157	--	YC512119	1.04968	Phytosphingosine	-0.816	0.00726492	1
evm.TU.supercontig_81.119	-1.44829	--	YC512119	1.04968	Phytosphingosine	-0.854	0.0034079	1
evm.TU.supercontig_81.134	-2.85205	--	YC512119	1.04968	Phytosphingosine	-0.892	0.00122192	1
evm.TU.supercontig_81.140	-1.00168	K01803	YC512119	1.04968	Phytosphingosine	-0.902	0.000894725	1
evm.TU.supercontig_81.167	-2.94616	--	YC512119	1.04968	Phytosphingosine	-0.869	0.00237023	1
evm.TU.supercontig_81.29	-1.98044	--	YC512119	1.04968	Phytosphingosine	-0.904	0.000811122	1
evm.TU.supercontig_81.89	-1.01734	K14424	YC512119	1.04968	Phytosphingosine	-0.816	0.00732718	1
evm.TU.supercontig_810.4	-2.08826	--	YC512119	1.04968	Phytosphingosine	-0.868	0.00238859	1
evm.TU.supercontig_82.43	-1.17877	--	YC512119	1.04968	Phytosphingosine	-0.822	0.00658615	1
evm.TU.supercontig_82.58	-1.35936	K17785	YC512119	1.04968	Phytosphingosine	-0.851	0.00363342	1
evm.TU.supercontig_82.66	-1.34441	K07052	YC512119	1.04968	Phytosphingosine	-0.915	0.000533264	1
evm.TU.supercontig_828.1	-1.13247	--	YC512119	1.04968	Phytosphingosine	-0.9	0.000948485	1
evm.TU.supercontig_83.67	-4.86649	K02178	YC512119	1.04968	Phytosphingosine	-0.852	0.00350294	1
evm.TU.supercontig_84.14	-1.80933	--	YC512119	1.04968	Phytosphingosine	-0.938	0.000184719	1
evm.TU.supercontig_84.37	-1.27138	--	YC512119	1.04968	Phytosphingosine	-0.924	0.000362956	1
evm.TU.supercontig_84.70	-1.80604	K05863	YC512119	1.04968	Phytosphingosine	-0.908	0.000711694	1
evm.TU.supercontig_84.96	-1.61025	--	YC512119	1.04968	Phytosphingosine	-0.809	0.00832527	1
evm.TU.supercontig_85.118	-1.99805	--	YC512119	1.04968	Phytosphingosine	-0.826	0.00610897	1
evm.TU.supercontig_85.57	-1.58294	--	YC512119	1.04968	Phytosphingosine	-0.919	0.000452658	1
evm.TU.supercontig_85.58	-1.02113	--	YC512119	1.04968	Phytosphingosine	-0.825	0.0062305	1
evm.TU.supercontig_85.73	-1.92161	K00208	YC512119	1.04968	Phytosphingosine	-0.906	0.000774405	1
evm.TU.supercontig_87.107	-1.83207	--	YC512119	1.04968	Phytosphingosine	-0.838	0.00477952	1
evm.TU.supercontig_87.75	-1.74284	--	YC512119	1.04968	Phytosphingosine	-0.857	0.0031875	1
evm.TU.supercontig_89.8	-1.39512	K13783	YC512119	1.04968	Phytosphingosine	-0.854	0.00336262	1
evm.TU.supercontig_892.2	-1.82153	K00830	YC512119	1.04968	Phytosphingosine	-0.857	0.00317244	1
evm.TU.supercontig_899.2	-5.78701	--	YC512119	1.04968	Phytosphingosine	-0.849	0.00381731	1
evm.TU.supercontig_9.144	-2.41377	K11251	YC512119	1.04968	Phytosphingosine	-0.869	0.00232226	1
evm.TU.supercontig_9.154	-2.10216	K13207	YC512119	1.04968	Phytosphingosine	-0.895	0.00111698	1
evm.TU.supercontig_9.230	-1.13946	K01188	YC512119	1.04968	Phytosphingosine	-0.803	0.00909289	1
evm.TU.supercontig_9.242	-1.027	--	YC512119	1.04968	Phytosphingosine	-0.926	0.000339385	1
evm.TU.supercontig_9.257	-1.11596	--	YC512119	1.04968	Phytosphingosine	-0.824	0.00626831	1
evm.TU.supercontig_9.272	-1.40928	--	YC512119	1.04968	Phytosphingosine	-0.818	0.00702035	1
evm.TU.supercontig_9.29	-1.08836	K18674	YC512119	1.04968	Phytosphingosine	-0.825	0.00615152	1
evm.TU.supercontig_9.294	-2.01298	--	YC512119	1.04968	Phytosphingosine	-0.848	0.00384123	1
evm.TU.supercontig_9.373	-1.10705	K03921	YC512119	1.04968	Phytosphingosine	-0.911	0.000634284	1
evm.TU.supercontig_90.63	-1.03077	--	YC512119	1.04968	Phytosphingosine	-0.896	0.00107135	1
evm.TU.supercontig_91.63	-1.57923	--	YC512119	1.04968	Phytosphingosine	-0.902	0.000867199	1
evm.TU.supercontig_92.102	-2.40552	--	YC512119	1.04968	Phytosphingosine	-0.897	0.00105575	1
evm.TU.supercontig_92.116	-1.19511	K00856	YC512119	1.04968	Phytosphingosine	-0.908	0.000706616	1
evm.TU.supercontig_92.41	-1.04212	--	YC512119	1.04968	Phytosphingosine	-0.851	0.00358662	1
evm.TU.supercontig_92.58	-1.29345	--	YC512119	1.04968	Phytosphingosine	-0.863	0.00276603	1
evm.TU.supercontig_92.77	-2.5042	K15711	YC512119	1.04968	Phytosphingosine	-0.909	0.000688282	1
evm.TU.supercontig_95.29	-1.04148	K17776	YC512119	1.04968	Phytosphingosine	-0.93	0.000275299	1
evm.TU.supercontig_97.38	-1.18404	K07976	YC512119	1.04968	Phytosphingosine	-0.933	0.000244189	1
evm.TU.supercontig_98.27	-1.76742	--	YC512119	1.04968	Phytosphingosine	-0.842	0.00440155	1
evm.TU.supercontig_995.1	-1.96071	--	YC512119	1.04968	Phytosphingosine	-0.875	0.00199158	1
gevm.TU.contig_24967.2	-3.42033	--	YC512119	1.04968	Phytosphingosine	-0.887	0.0014252	1
gevm.TU.contig_24967.3	-2.82938	K07760	YC512119	1.04968	Phytosphingosine	-0.888	0.00140047	1
gevm.TU.contig_26343.3	-2.01285	--	YC512119	1.04968	Phytosphingosine	-0.899	0.000967	1
gevm.TU.contig_26924.2	-1.30826	--	YC512119	1.04968	Phytosphingosine	-0.86	0.00297441	1
gevm.TU.contig_27001.3	-1.19979	--	YC512119	1.04968	Phytosphingosine	-0.862	0.00276781	1
gevm.TU.contig_29173.2	-1.79668	--	YC512119	1.04968	Phytosphingosine	-0.824	0.00630946	1
gevm.TU.contig_31478.2	-1.32984	K10738	YC512119	1.04968	Phytosphingosine	-0.951	8.05233e-05	1
gevm.TU.contig_33489.2	-1.63383	K16055	YC512119	1.04968	Phytosphingosine	-0.904	0.00083259	1
gevm.TU.contig_34179.1	-1.27509	--	YC512119	1.04968	Phytosphingosine	-0.887	0.00143199	1
gevm.TU.contig_34179.2	-1.1375	--	YC512119	1.04968	Phytosphingosine	-0.815	0.00748927	1
gevm.TU.contig_34934.1	-1.07476	--	YC512119	1.04968	Phytosphingosine	-0.919	0.000452614	1
gevm.TU.contig_35589.2	-1.02627	--	YC512119	1.04968	Phytosphingosine	-0.906	0.000764739	1
gevm.TU.contig_36130.1	-3.38382	--	YC512119	1.04968	Phytosphingosine	-0.839	0.00472383	1
evm.TU.supercontig_10.59	-1.59983	--	mws0054	1.17276	Catechin	-0.8	0.00958525	1
C.papaya_newGene_1335	-1.03214	--	mws0089	1.56327	Kaempferol 7-O-glucosdie	-0.827	0.00593321	1
C.papaya_newGene_2353	-1.27367	K00677	mws0089	1.56327	Kaempferol 7-O-glucosdie	-0.866	0.00253108	1
evm.TU.supercontig_27.57	-3.60167	--	mws0089	1.56327	Kaempferol 7-O-glucosdie	-0.808	0.00844331	1
evm.TU.supercontig_36.152	-1.94902	--	mws0089	1.56327	Kaempferol 7-O-glucosdie	-0.815	0.00743601	1
evm.TU.supercontig_69.84	-1.31288	--	mws0089	1.56327	Kaempferol 7-O-glucosdie	-0.801	0.00948203	1
evm.TU.supercontig_8.285	-2.79424	--	mws0089	1.56327	Kaempferol 7-O-glucosdie	-0.802	0.00929827	1
C.papaya_newGene_1076	-1.53449	--	mws0275	1.9844	L-(-)-Malic acid	-0.808	0.00838669	1
C.papaya_newGene_1164	-1.07681	K18183	mws0275	1.9844	L-(-)-Malic acid	-0.835	0.00512081	1
C.papaya_newGene_1271	-1.5584	--	mws0275	1.9844	L-(-)-Malic acid	-0.85	0.00367182	1
C.papaya_newGene_1341	-1.14189	--	mws0275	1.9844	L-(-)-Malic acid	-0.816	0.00729421	1
C.papaya_newGene_1519	-1.30578	K03809	mws0275	1.9844	L-(-)-Malic acid	-0.944	0.000128221	1
C.papaya_newGene_1566	-1.14698	--	mws0275	1.9844	L-(-)-Malic acid	-0.922	0.000408947	1
C.papaya_newGene_1737	-2.52176	K10871	mws0275	1.9844	L-(-)-Malic acid	-0.818	0.00701383	1
C.papaya_newGene_1991	-1.37993	K02503	mws0275	1.9844	L-(-)-Malic acid	-0.891	0.00127829	1
C.papaya_newGene_205	-4.46316	--	mws0275	1.9844	L-(-)-Malic acid	-0.818	0.00706482	1
C.papaya_newGene_2064	-1.60647	K14496	mws0275	1.9844	L-(-)-Malic acid	-0.813	0.00766226	1
C.papaya_newGene_211	-1.51888	--	mws0275	1.9844	L-(-)-Malic acid	-0.919	0.000450725	1
C.papaya_newGene_214	-1.94205	K11801	mws0275	1.9844	L-(-)-Malic acid	-0.875	0.00199129	1
C.papaya_newGene_224	-1.45076	K01634	mws0275	1.9844	L-(-)-Malic acid	-0.859	0.00304674	1
C.papaya_newGene_2317	-1.34463	K15360	mws0275	1.9844	L-(-)-Malic acid	-0.868	0.00243202	1
C.papaya_newGene_2358	-2.5074	--	mws0275	1.9844	L-(-)-Malic acid	-0.844	0.00420213	1
C.papaya_newGene_2555	-1.2381	--	mws0275	1.9844	L-(-)-Malic acid	-0.913	0.000588718	1
C.papaya_newGene_2579	-1.16198	K07198	mws0275	1.9844	L-(-)-Malic acid	-0.807	0.00850781	1
C.papaya_newGene_2665	-1.41076	K10844	mws0275	1.9844	L-(-)-Malic acid	-0.843	0.00429146	1
C.papaya_newGene_28	-1.39769	--	mws0275	1.9844	L-(-)-Malic acid	-0.881	0.00171917	1
C.papaya_newGene_2866	-1.73694	--	mws0275	1.9844	L-(-)-Malic acid	-0.821	0.00662607	1
C.papaya_newGene_2868	-1.95073	--	mws0275	1.9844	L-(-)-Malic acid	-0.878	0.00184312	1
C.papaya_newGene_2896	-2.55227	--	mws0275	1.9844	L-(-)-Malic acid	-0.81	0.008071	1
C.papaya_newGene_2929	-1.49138	--	mws0275	1.9844	L-(-)-Malic acid	-0.83	0.00564303	1
C.papaya_newGene_3059	-1.17385	--	mws0275	1.9844	L-(-)-Malic acid	-0.847	0.00397336	1
C.papaya_newGene_327	-1.55688	--	mws0275	1.9844	L-(-)-Malic acid	-0.822	0.00658295	1
C.papaya_newGene_406	-1.96777	--	mws0275	1.9844	L-(-)-Malic acid	-0.878	0.00185909	1
C.papaya_newGene_440	-1.67276	--	mws0275	1.9844	L-(-)-Malic acid	-0.897	0.00103212	1
C.papaya_newGene_482	-1.3233	--	mws0275	1.9844	L-(-)-Malic acid	-0.851	0.00362753	1
C.papaya_newGene_541	-1.79633	--	mws0275	1.9844	L-(-)-Malic acid	-0.888	0.00139546	1
C.papaya_newGene_617	-1.66093	--	mws0275	1.9844	L-(-)-Malic acid	-0.85	0.0037144	1
C.papaya_newGene_686	-1.07258	--	mws0275	1.9844	L-(-)-Malic acid	-0.817	0.00719791	1
C.papaya_newGene_692	-1.208	K09647	mws0275	1.9844	L-(-)-Malic acid	-0.939	0.000171068	1
C.papaya_newGene_785	-1.75976	--	mws0275	1.9844	L-(-)-Malic acid	-0.877	0.0019162	1
C.papaya_newGene_846	-1.04373	K11644	mws0275	1.9844	L-(-)-Malic acid	-0.918	0.000484647	1
C.papaya_newGene_847	-1.91942	K17892	mws0275	1.9844	L-(-)-Malic acid	-0.837	0.00490263	1
C.papaya_newGene_876	-1.09781	--	mws0275	1.9844	L-(-)-Malic acid	-0.842	0.00441429	1
evm.TU.contig_26701	-1.21173	--	mws0275	1.9844	L-(-)-Malic acid	-0.95	9.02542e-05	1
evm.TU.contig_30198	-1.3211	--	mws0275	1.9844	L-(-)-Malic acid	-0.875	0.00198253	1
evm.TU.contig_35056	-2.59811	--	mws0275	1.9844	L-(-)-Malic acid	-0.816	0.0072655	1
evm.TU.contig_35936	-4.12593	--	mws0275	1.9844	L-(-)-Malic acid	-0.864	0.00265809	1
evm.TU.contig_38580	-1.64364	--	mws0275	1.9844	L-(-)-Malic acid	-0.841	0.00447459	1
evm.TU.contig_40679	-1.50468	K09753	mws0275	1.9844	L-(-)-Malic acid	-0.81	0.0080901	1
evm.TU.contig_43414	-1.42293	--	mws0275	1.9844	L-(-)-Malic acid	-0.827	0.00601464	1
evm.TU.contig_44855	-1.8799	K00006	mws0275	1.9844	L-(-)-Malic acid	-0.823	0.00649075	1
evm.TU.contig_46803	-1.31543	K17969	mws0275	1.9844	L-(-)-Malic acid	-0.894	0.00115264	1
evm.TU.supercontig_1.103	-2.65018	K18211	mws0275	1.9844	L-(-)-Malic acid	-0.803	0.00910997	1
evm.TU.supercontig_1.120	-2.02736	--	mws0275	1.9844	L-(-)-Malic acid	-0.878	0.00186728	1
evm.TU.supercontig_1.156	-1.53483	K13379	mws0275	1.9844	L-(-)-Malic acid	-0.843	0.00430061	1
evm.TU.supercontig_1.202	-5.17838	K14431	mws0275	1.9844	L-(-)-Malic acid	-0.864	0.00269789	1
evm.TU.supercontig_1.217	-2.16294	K01265	mws0275	1.9844	L-(-)-Malic acid	-0.838	0.00481182	1
evm.TU.supercontig_1.229	-4.12724	--	mws0275	1.9844	L-(-)-Malic acid	-0.89	0.00129395	1
evm.TU.supercontig_1.382	-1.00369	K14838	mws0275	1.9844	L-(-)-Malic acid	-0.833	0.00528657	1
evm.TU.supercontig_1.388	-3.58002	--	mws0275	1.9844	L-(-)-Malic acid	-0.813	0.00766861	1
evm.TU.supercontig_10.174	-1.25	K15918	mws0275	1.9844	L-(-)-Malic acid	-0.8	0.00955727	1
evm.TU.supercontig_10.234	-1.15855	--	mws0275	1.9844	L-(-)-Malic acid	-0.875	0.00199341	1
evm.TU.supercontig_10.86	-2.27811	K09753	mws0275	1.9844	L-(-)-Malic acid	-0.805	0.00889454	1
evm.TU.supercontig_100.24	-1.01566	--	mws0275	1.9844	L-(-)-Malic acid	-0.809	0.00834011	1
evm.TU.supercontig_101.26	-1.30153	--	mws0275	1.9844	L-(-)-Malic acid	-0.87	0.00226832	1
evm.TU.supercontig_1024.1	-1.39123	--	mws0275	1.9844	L-(-)-Malic acid	-0.889	0.00135624	1
evm.TU.supercontig_103.87	-3.25988	--	mws0275	1.9844	L-(-)-Malic acid	-0.863	0.00273433	1
evm.TU.supercontig_104.2	-1.41889	K04082	mws0275	1.9844	L-(-)-Malic acid	-0.869	0.00237471	1
evm.TU.supercontig_104.36	-1.77312	--	mws0275	1.9844	L-(-)-Malic acid	-0.864	0.00264889	1
evm.TU.supercontig_104.86	-1.39929	K01285	mws0275	1.9844	L-(-)-Malic acid	-0.935	0.000211252	1
evm.TU.supercontig_104.93	-1.21207	K12733	mws0275	1.9844	L-(-)-Malic acid	-0.825	0.00613454	1
evm.TU.supercontig_1058.2	-1.7177	--	mws0275	1.9844	L-(-)-Malic acid	-0.897	0.00103332	1
evm.TU.supercontig_106.73	-1.50597	--	mws0275	1.9844	L-(-)-Malic acid	-0.812	0.00781003	1
evm.TU.supercontig_107.74	-1.78633	--	mws0275	1.9844	L-(-)-Malic acid	-0.884	0.00155475	1
evm.TU.supercontig_107.88	-1.41459	--	mws0275	1.9844	L-(-)-Malic acid	-0.843	0.00428212	1
evm.TU.supercontig_1071.3	-4.30891	--	mws0275	1.9844	L-(-)-Malic acid	-0.821	0.00663148	1
evm.TU.supercontig_108.9	-2.38316	--	mws0275	1.9844	L-(-)-Malic acid	-0.859	0.00298826	1
evm.TU.supercontig_1082.3	-2.77688	--	mws0275	1.9844	L-(-)-Malic acid	-0.875	0.00200213	1
evm.TU.supercontig_1086.1	-2.64682	K07466	mws0275	1.9844	L-(-)-Malic acid	-0.819	0.00689745	1
evm.TU.supercontig_109.24	-1.13888	--	mws0275	1.9844	L-(-)-Malic acid	-0.822	0.00657838	1
evm.TU.supercontig_11.20	-1.41802	--	mws0275	1.9844	L-(-)-Malic acid	-0.835	0.00510098	1
evm.TU.supercontig_110.27	-1.53308	--	mws0275	1.9844	L-(-)-Malic acid	-0.8	0.0095661	1
evm.TU.supercontig_111.1	-3.15843	--	mws0275	1.9844	L-(-)-Malic acid	-0.817	0.00714032	1
evm.TU.supercontig_112.80	-2.7784	K15103	mws0275	1.9844	L-(-)-Malic acid	-0.817	0.00712036	1
evm.TU.supercontig_112.87	-2.11009	K12349	mws0275	1.9844	L-(-)-Malic acid	-0.848	0.0038616	1
evm.TU.supercontig_113.30	-1.57221	--	mws0275	1.9844	L-(-)-Malic acid	-0.834	0.00519012	1
evm.TU.supercontig_113.58	-1.91892	K15397	mws0275	1.9844	L-(-)-Malic acid	-0.85	0.00371464	1
evm.TU.supercontig_114.63	-1.53076	K14800	mws0275	1.9844	L-(-)-Malic acid	-0.844	0.00425722	1
evm.TU.supercontig_115.31	-1.16025	K12446	mws0275	1.9844	L-(-)-Malic acid	-0.82	0.00682103	1
evm.TU.supercontig_115.53	-1.26232	K03676	mws0275	1.9844	L-(-)-Malic acid	-0.844	0.00424834	1
evm.TU.supercontig_116.19	-1.56559	--	mws0275	1.9844	L-(-)-Malic acid	-0.827	0.00598628	1
evm.TU.supercontig_116.44	-4.48195	--	mws0275	1.9844	L-(-)-Malic acid	-0.802	0.00926307	1
evm.TU.supercontig_116.52	-1.29187	--	mws0275	1.9844	L-(-)-Malic acid	-0.803	0.0091538	1
evm.TU.supercontig_116.64	-1.86251	--	mws0275	1.9844	L-(-)-Malic acid	-0.823	0.00640155	1
evm.TU.supercontig_116.78	-3.10927	--	mws0275	1.9844	L-(-)-Malic acid	-0.867	0.00246334	1
evm.TU.supercontig_117.1	-1.3039	K07018	mws0275	1.9844	L-(-)-Malic acid	-0.854	0.00339746	1
evm.TU.supercontig_117.27	-1.40195	--	mws0275	1.9844	L-(-)-Malic acid	-0.83	0.00564574	1
evm.TU.supercontig_1183.1	-2.01281	--	mws0275	1.9844	L-(-)-Malic acid	-0.862	0.00279231	1
evm.TU.supercontig_119.80	-2.09758	--	mws0275	1.9844	L-(-)-Malic acid	-0.827	0.00601081	1
evm.TU.supercontig_12.114	-6.08992	--	mws0275	1.9844	L-(-)-Malic acid	-0.843	0.00433002	1
evm.TU.supercontig_12.221	-2.80427	--	mws0275	1.9844	L-(-)-Malic acid	-0.805	0.00880127	1
evm.TU.supercontig_12.258	-2.16354	--	mws0275	1.9844	L-(-)-Malic acid	-0.805	0.00892635	1
evm.TU.supercontig_12.284	-1.2268	--	mws0275	1.9844	L-(-)-Malic acid	-0.876	0.0019517	1
evm.TU.supercontig_12.58	-1.37919	K18835	mws0275	1.9844	L-(-)-Malic acid	-0.873	0.00209683	1
evm.TU.supercontig_12.97	-1.98403	K00876	mws0275	1.9844	L-(-)-Malic acid	-0.808	0.0084024	1
evm.TU.supercontig_120.50	-1.25527	--	mws0275	1.9844	L-(-)-Malic acid	-0.832	0.00539119	1
evm.TU.supercontig_1210.2	-1.43003	--	mws0275	1.9844	L-(-)-Malic acid	-0.801	0.0095238	1
evm.TU.supercontig_122.37	-2.21022	--	mws0275	1.9844	L-(-)-Malic acid	-0.869	0.00234909	1
evm.TU.supercontig_123.12	-3.78797	K15747	mws0275	1.9844	L-(-)-Malic acid	-0.824	0.00626727	1
evm.TU.supercontig_123.15	-3.4229	--	mws0275	1.9844	L-(-)-Malic acid	-0.824	0.0063132	1
evm.TU.supercontig_123.43	-2.15744	K02836	mws0275	1.9844	L-(-)-Malic acid	-0.831	0.00555001	1
evm.TU.supercontig_123.54	-2.48779	--	mws0275	1.9844	L-(-)-Malic acid	-0.831	0.00548819	1
evm.TU.supercontig_1244.4	-1.53141	K11275	mws0275	1.9844	L-(-)-Malic acid	-0.857	0.00314509	1
evm.TU.supercontig_1247.1	-3.52228	K17911	mws0275	1.9844	L-(-)-Malic acid	-0.852	0.00353587	1
evm.TU.supercontig_125.18	-2.11598	--	mws0275	1.9844	L-(-)-Malic acid	-0.834	0.00518942	1
evm.TU.supercontig_127.2	-2.33079	--	mws0275	1.9844	L-(-)-Malic acid	-0.847	0.0039859	1
evm.TU.supercontig_127.30	-2.18129	--	mws0275	1.9844	L-(-)-Malic acid	-0.865	0.0025733	1
evm.TU.supercontig_127.7	-1.58371	K15414	mws0275	1.9844	L-(-)-Malic acid	-0.857	0.00314483	1
evm.TU.supercontig_128.11	-1.54561	--	mws0275	1.9844	L-(-)-Malic acid	-0.836	0.0050158	1
evm.TU.supercontig_128.62	-1.60978	--	mws0275	1.9844	L-(-)-Malic acid	-0.842	0.00440462	1
evm.TU.supercontig_129.14	-4.41348	K00600	mws0275	1.9844	L-(-)-Malic acid	-0.81	0.00806628	1
evm.TU.supercontig_129.54	-1.42253	K10606	mws0275	1.9844	L-(-)-Malic acid	-0.856	0.00320442	1
evm.TU.supercontig_129.56	-1.24034	K01285	mws0275	1.9844	L-(-)-Malic acid	-0.858	0.00310879	1
evm.TU.supercontig_13.221	-1.08673	--	mws0275	1.9844	L-(-)-Malic acid	-0.825	0.00623322	1
evm.TU.supercontig_13.232	-2.25369	--	mws0275	1.9844	L-(-)-Malic acid	-0.837	0.00492132	1
evm.TU.supercontig_13.257	-2.7207	--	mws0275	1.9844	L-(-)-Malic acid	-0.815	0.00748015	1
evm.TU.supercontig_13.26	-2.4963	--	mws0275	1.9844	L-(-)-Malic acid	-0.835	0.00512615	1
evm.TU.supercontig_13.277	-4.35952	K00652	mws0275	1.9844	L-(-)-Malic acid	-0.815	0.00740137	1
evm.TU.supercontig_13.302	-2.38486	--	mws0275	1.9844	L-(-)-Malic acid	-0.845	0.00413062	1
evm.TU.supercontig_13.307	-1.87506	--	mws0275	1.9844	L-(-)-Malic acid	-0.831	0.00552158	1
evm.TU.supercontig_13.67	-1.22576	K03111	mws0275	1.9844	L-(-)-Malic acid	-0.817	0.00723228	1
evm.TU.supercontig_132.3	-1.16619	--	mws0275	1.9844	L-(-)-Malic acid	-0.84	0.00460342	1
evm.TU.supercontig_135.15	-1.85791	K08906	mws0275	1.9844	L-(-)-Malic acid	-0.865	0.00262388	1
evm.TU.supercontig_138.20	-1.67364	--	mws0275	1.9844	L-(-)-Malic acid	-0.813	0.00764997	1
evm.TU.supercontig_139.34	-1.09082	--	mws0275	1.9844	L-(-)-Malic acid	-0.878	0.00182979	1
evm.TU.supercontig_142.7	-2.41859	--	mws0275	1.9844	L-(-)-Malic acid	-0.873	0.00209558	1
evm.TU.supercontig_144.5	-1.58082	--	mws0275	1.9844	L-(-)-Malic acid	-0.837	0.00491528	1
evm.TU.supercontig_15.13	-1.33619	K01194	mws0275	1.9844	L-(-)-Malic acid	-0.819	0.00694598	1
evm.TU.supercontig_15.7	-1.24699	K02990	mws0275	1.9844	L-(-)-Malic acid	-0.859	0.00298738	1
evm.TU.supercontig_150.11	-3.06766	K00011	mws0275	1.9844	L-(-)-Malic acid	-0.82	0.00676431	1
evm.TU.supercontig_150.53	-1.0555	--	mws0275	1.9844	L-(-)-Malic acid	-0.836	0.0049471	1
evm.TU.supercontig_151.21	-1.45245	K00695	mws0275	1.9844	L-(-)-Malic acid	-0.821	0.00667682	1
evm.TU.supercontig_151.6	-1.39786	--	mws0275	1.9844	L-(-)-Malic acid	-0.87	0.00229921	1
evm.TU.supercontig_152.36	-1.96416	--	mws0275	1.9844	L-(-)-Malic acid	-0.817	0.00715871	1
evm.TU.supercontig_152.66	-1.34898	K15131	mws0275	1.9844	L-(-)-Malic acid	-0.898	0.00102	1
evm.TU.supercontig_16.160	-1.39989	--	mws0275	1.9844	L-(-)-Malic acid	-0.856	0.00320383	1
evm.TU.supercontig_160.23	-1.38809	K00826	mws0275	1.9844	L-(-)-Malic acid	-0.852	0.00351925	1
evm.TU.supercontig_162.11	-2.72647	--	mws0275	1.9844	L-(-)-Malic acid	-0.837	0.00485593	1
evm.TU.supercontig_165.41	-2.17609	--	mws0275	1.9844	L-(-)-Malic acid	-0.819	0.00692171	1
evm.TU.supercontig_17.127	-1.00408	K05389	mws0275	1.9844	L-(-)-Malic acid	-0.805	0.00883668	1
evm.TU.supercontig_17.197	-Inf	K04123	mws0275	1.9844	L-(-)-Malic acid	-0.839	0.00464423	1
evm.TU.supercontig_17.34	-1.04141	K14830	mws0275	1.9844	L-(-)-Malic acid	-0.81	0.00806137	1
evm.TU.supercontig_170.23	-1.45321	--	mws0275	1.9844	L-(-)-Malic acid	-0.829	0.00568569	1
evm.TU.supercontig_170.25	-1.93788	--	mws0275	1.9844	L-(-)-Malic acid	-0.89	0.00130398	1
evm.TU.supercontig_170.58	-3.15551	--	mws0275	1.9844	L-(-)-Malic acid	-0.84	0.00457654	1
evm.TU.supercontig_171.15	-1.90493	--	mws0275	1.9844	L-(-)-Malic acid	-0.872	0.00220269	1
evm.TU.supercontig_171.7	-1.30942	--	mws0275	1.9844	L-(-)-Malic acid	-0.831	0.00548674	1
evm.TU.supercontig_171.9	-1.05971	--	mws0275	1.9844	L-(-)-Malic acid	-0.822	0.00657929	1
evm.TU.supercontig_176.7	-1.47818	--	mws0275	1.9844	L-(-)-Malic acid	-0.836	0.00495394	1
evm.TU.supercontig_177.1	-7.16524	--	mws0275	1.9844	L-(-)-Malic acid	-0.825	0.00622343	1
evm.TU.supercontig_178.19	-Inf	K09338	mws0275	1.9844	L-(-)-Malic acid	-0.801	0.00952484	1
evm.TU.supercontig_18.115	-1.77746	K10885	mws0275	1.9844	L-(-)-Malic acid	-0.8	0.00958955	1
evm.TU.supercontig_18.208	-1.10331	--	mws0275	1.9844	L-(-)-Malic acid	-0.966	2.23409e-05	1
evm.TU.supercontig_18.211	-1.35902	K03110	mws0275	1.9844	L-(-)-Malic acid	-0.844	0.00422251	1
evm.TU.supercontig_18.221	-1.97422	--	mws0275	1.9844	L-(-)-Malic acid	-0.851	0.00361955	1
evm.TU.supercontig_180.10	-1.01078	K12392	mws0275	1.9844	L-(-)-Malic acid	-0.921	0.000422514	1
evm.TU.supercontig_184.14	-1.50444	--	mws0275	1.9844	L-(-)-Malic acid	-0.806	0.00871938	1
evm.TU.supercontig_184.19	-1.56343	--	mws0275	1.9844	L-(-)-Malic acid	-0.811	0.00800586	1
evm.TU.supercontig_184.31	-1.49798	K11985	mws0275	1.9844	L-(-)-Malic acid	-0.85	0.00367219	1
evm.TU.supercontig_187.19	-1.13643	--	mws0275	1.9844	L-(-)-Malic acid	-0.85	0.0036759	1
evm.TU.supercontig_19.105	-2.20094	--	mws0275	1.9844	L-(-)-Malic acid	-0.855	0.00327362	1
evm.TU.supercontig_19.185	-5.47392	K08915	mws0275	1.9844	L-(-)-Malic acid	-0.846	0.00407385	1
evm.TU.supercontig_19.207	-1.22919	K02941	mws0275	1.9844	L-(-)-Malic acid	-0.886	0.00147559	1
evm.TU.supercontig_19.209	-1.28547	K13946	mws0275	1.9844	L-(-)-Malic acid	-0.802	0.00928124	1
evm.TU.supercontig_19.224	-1.77947	--	mws0275	1.9844	L-(-)-Malic acid	-0.814	0.00754712	1
evm.TU.supercontig_19.283	-1.28473	--	mws0275	1.9844	L-(-)-Malic acid	-0.832	0.00541592	1
evm.TU.supercontig_19.67	-2.07578	K04564	mws0275	1.9844	L-(-)-Malic acid	-0.813	0.00768439	1
evm.TU.supercontig_190.16	-1.18867	K11252	mws0275	1.9844	L-(-)-Malic acid	-0.865	0.00260914	1
evm.TU.supercontig_190.6	-1.41167	--	mws0275	1.9844	L-(-)-Malic acid	-0.825	0.00624735	1
evm.TU.supercontig_191.6	-1.05517	--	mws0275	1.9844	L-(-)-Malic acid	-0.839	0.00468944	1
evm.TU.supercontig_1921.1	-2.23765	K00006	mws0275	1.9844	L-(-)-Malic acid	-0.88	0.00173672	1
evm.TU.supercontig_196.5	-1.27607	--	mws0275	1.9844	L-(-)-Malic acid	-0.863	0.00271552	1
evm.TU.supercontig_197.26	-2.99058	K12373	mws0275	1.9844	L-(-)-Malic acid	-0.841	0.00447434	1
evm.TU.supercontig_198.37	-2.60521	K16743	mws0275	1.9844	L-(-)-Malic acid	-0.83	0.00557903	1
evm.TU.supercontig_198.6	-4.71576	K06892	mws0275	1.9844	L-(-)-Malic acid	-0.874	0.002039	1
evm.TU.supercontig_2.107	-4.64504	--	mws0275	1.9844	L-(-)-Malic acid	-0.801	0.0094663	1
evm.TU.supercontig_2.111	-1.61979	--	mws0275	1.9844	L-(-)-Malic acid	-0.853	0.00342933	1
evm.TU.supercontig_2.113	-5.47966	K00011	mws0275	1.9844	L-(-)-Malic acid	-0.904	0.000834403	1
evm.TU.supercontig_2.188	-2.54474	--	mws0275	1.9844	L-(-)-Malic acid	-0.925	0.000360103	1
evm.TU.supercontig_2.211	-1.49349	--	mws0275	1.9844	L-(-)-Malic acid	-0.812	0.00789643	1
evm.TU.supercontig_2.231	-3.69922	--	mws0275	1.9844	L-(-)-Malic acid	-0.853	0.00349534	1
evm.TU.supercontig_2.331	-1.01972	--	mws0275	1.9844	L-(-)-Malic acid	-0.857	0.00314684	1
evm.TU.supercontig_2.421	-2.01268	--	mws0275	1.9844	L-(-)-Malic acid	-0.812	0.00783324	1
evm.TU.supercontig_20.115	-1.0646	--	mws0275	1.9844	L-(-)-Malic acid	-0.887	0.00142612	1
evm.TU.supercontig_20.3	-1.12464	--	mws0275	1.9844	L-(-)-Malic acid	-0.826	0.00607648	1
evm.TU.supercontig_20.74	-1.14231	K16302	mws0275	1.9844	L-(-)-Malic acid	-0.876	0.00194717	1
evm.TU.supercontig_200.28	-1.02827	K00588	mws0275	1.9844	L-(-)-Malic acid	-0.843	0.00435807	1
evm.TU.supercontig_205.8	-2.12422	--	mws0275	1.9844	L-(-)-Malic acid	-0.9	0.000948931	1
evm.TU.supercontig_2070.1	-1.186	--	mws0275	1.9844	L-(-)-Malic acid	-0.883	0.00161566	1
evm.TU.supercontig_209.34	-3.10814	--	mws0275	1.9844	L-(-)-Malic acid	-0.832	0.00546056	1
evm.TU.supercontig_2093.1	-2.45237	--	mws0275	1.9844	L-(-)-Malic acid	-0.875	0.00199024	1
evm.TU.supercontig_21.103	-1.08955	--	mws0275	1.9844	L-(-)-Malic acid	-0.852	0.00354374	1
evm.TU.supercontig_21.163	-1.00662	--	mws0275	1.9844	L-(-)-Malic acid	-0.813	0.00770937	1
evm.TU.supercontig_21.215	-1.06419	K14303	mws0275	1.9844	L-(-)-Malic acid	-0.953	7.05016e-05	1
evm.TU.supercontig_211.23	-1.31883	K12589	mws0275	1.9844	L-(-)-Malic acid	-0.922	0.000402498	1
evm.TU.supercontig_2111.1	-1.72981	K01792	mws0275	1.9844	L-(-)-Malic acid	-0.809	0.00826516	1
evm.TU.supercontig_215.8	-1.41886	--	mws0275	1.9844	L-(-)-Malic acid	-0.84	0.00461319	1
evm.TU.supercontig_216.18	-1.31001	K08681	mws0275	1.9844	L-(-)-Malic acid	-0.893	0.00118499	1
evm.TU.supercontig_217.10	-1.70334	--	mws0275	1.9844	L-(-)-Malic acid	-0.849	0.0038202	1
evm.TU.supercontig_2192.1	-1.0215	--	mws0275	1.9844	L-(-)-Malic acid	-0.845	0.00411597	1
evm.TU.supercontig_22.25	-1.42579	--	mws0275	1.9844	L-(-)-Malic acid	-0.842	0.00443869	1
evm.TU.supercontig_2215.3	-1.08087	--	mws0275	1.9844	L-(-)-Malic acid	-0.9	0.000947328	1
evm.TU.supercontig_222.13	-1.5463	--	mws0275	1.9844	L-(-)-Malic acid	-0.821	0.00672356	1
evm.TU.supercontig_223.2	-4.07767	--	mws0275	1.9844	L-(-)-Malic acid	-0.832	0.00539871	1
evm.TU.supercontig_229.2	-1.69816	--	mws0275	1.9844	L-(-)-Malic acid	-0.814	0.00759016	1
evm.TU.supercontig_2293.2	-2.37806	--	mws0275	1.9844	L-(-)-Malic acid	-0.881	0.00169535	1
evm.TU.supercontig_23.110	-1.37711	K13960	mws0275	1.9844	L-(-)-Malic acid	-0.838	0.00477907	1
evm.TU.supercontig_23.139	-1.65262	--	mws0275	1.9844	L-(-)-Malic acid	-0.855	0.00332112	1
evm.TU.supercontig_23.161	-2.357	--	mws0275	1.9844	L-(-)-Malic acid	-0.837	0.00485871	1
evm.TU.supercontig_23.66	-2.46123	--	mws0275	1.9844	L-(-)-Malic acid	-0.84	0.00455015	1
evm.TU.supercontig_23.87	-1.43876	K18213	mws0275	1.9844	L-(-)-Malic acid	-0.863	0.00270679	1
evm.TU.supercontig_23.97	-1.52066	--	mws0275	1.9844	L-(-)-Malic acid	-0.811	0.00794926	1
evm.TU.supercontig_233.2	-1.95243	K10739	mws0275	1.9844	L-(-)-Malic acid	-0.863	0.00271195	1
evm.TU.supercontig_249.9	-1.19705	--	mws0275	1.9844	L-(-)-Malic acid	-0.854	0.00335223	1
evm.TU.supercontig_25.137	-1.23794	K03024	mws0275	1.9844	L-(-)-Malic acid	-0.847	0.00397122	1
evm.TU.supercontig_25.201	-1.2244	--	mws0275	1.9844	L-(-)-Malic acid	-0.836	0.00502977	1
evm.TU.supercontig_25.74	-1.98499	--	mws0275	1.9844	L-(-)-Malic acid	-0.811	0.00805099	1
evm.TU.supercontig_25.96	-1.65993	K08064	mws0275	1.9844	L-(-)-Malic acid	-0.815	0.00745241	1
evm.TU.supercontig_252.19	-3.86749	K14652	mws0275	1.9844	L-(-)-Malic acid	-0.852	0.00352863	1
evm.TU.supercontig_26.105	-1.47647	--	mws0275	1.9844	L-(-)-Malic acid	-0.804	0.00906145	1
evm.TU.supercontig_26.206	-2.66648	--	mws0275	1.9844	L-(-)-Malic acid	-0.884	0.00157334	1
evm.TU.supercontig_26.269	-3.22344	K13412	mws0275	1.9844	L-(-)-Malic acid	-0.821	0.00663257	1
evm.TU.supercontig_26.95	-1.14663	K14570	mws0275	1.9844	L-(-)-Malic acid	-0.92	0.00044951	1
evm.TU.supercontig_264.18	-3.14092	--	mws0275	1.9844	L-(-)-Malic acid	-0.831	0.00546804	1
evm.TU.supercontig_264.4	-1.93446	--	mws0275	1.9844	L-(-)-Malic acid	-0.857	0.00313448	1
evm.TU.supercontig_27.110	-2.58706	K12486	mws0275	1.9844	L-(-)-Malic acid	-0.808	0.0084408	1
evm.TU.supercontig_27.216	-1.43102	--	mws0275	1.9844	L-(-)-Malic acid	-0.818	0.00704814	1
evm.TU.supercontig_27.24	-2.29624	K10581	mws0275	1.9844	L-(-)-Malic acid	-0.882	0.00166771	1
evm.TU.supercontig_27.25	-1.70074	K10581	mws0275	1.9844	L-(-)-Malic acid	-0.877	0.00191111	1
evm.TU.supercontig_282.1	-2.17818	--	mws0275	1.9844	L-(-)-Malic acid	-0.916	0.00052491	1
evm.TU.supercontig_283.7	-1.33231	K07152	mws0275	1.9844	L-(-)-Malic acid	-0.811	0.00804361	1
evm.TU.supercontig_285.1	-1.32658	K01807	mws0275	1.9844	L-(-)-Malic acid	-0.863	0.00276017	1
evm.TU.supercontig_29.29	-1.35522	--	mws0275	1.9844	L-(-)-Malic acid	-0.834	0.00519119	1
evm.TU.supercontig_29.40	-2.54774	--	mws0275	1.9844	L-(-)-Malic acid	-0.852	0.00356689	1
evm.TU.supercontig_3.150	-1.06893	--	mws0275	1.9844	L-(-)-Malic acid	-0.858	0.00306395	1
evm.TU.supercontig_3.156	-1.97518	--	mws0275	1.9844	L-(-)-Malic acid	-0.836	0.00497401	1
evm.TU.supercontig_3.159	-1.43209	K11805	mws0275	1.9844	L-(-)-Malic acid	-0.827	0.00594248	1
evm.TU.supercontig_3.172	-2.82109	--	mws0275	1.9844	L-(-)-Malic acid	-0.814	0.00752911	1
evm.TU.supercontig_3.191	-2.71668	--	mws0275	1.9844	L-(-)-Malic acid	-0.889	0.0013506	1
evm.TU.supercontig_3.193	-1.14477	--	mws0275	1.9844	L-(-)-Malic acid	-0.804	0.00893706	1
evm.TU.supercontig_3.203	-1.41216	K04773	mws0275	1.9844	L-(-)-Malic acid	-0.803	0.00916978	1
evm.TU.supercontig_3.260	-1.84969	--	mws0275	1.9844	L-(-)-Malic acid	-0.817	0.00724175	1
evm.TU.supercontig_3.327	-1.71174	K10418	mws0275	1.9844	L-(-)-Malic acid	-0.805	0.0088058	1
evm.TU.supercontig_3.409	-4.02852	--	mws0275	1.9844	L-(-)-Malic acid	-0.84	0.00463647	1
evm.TU.supercontig_3.443	-1.20633	K02202	mws0275	1.9844	L-(-)-Malic acid	-0.813	0.0076531	1
evm.TU.supercontig_3.462	-3.46253	K13993	mws0275	1.9844	L-(-)-Malic acid	-0.839	0.00472925	1
evm.TU.supercontig_30.158	-1.07074	--	mws0275	1.9844	L-(-)-Malic acid	-0.862	0.0028125	1
evm.TU.supercontig_3091.1	-1.51353	K02357	mws0275	1.9844	L-(-)-Malic acid	-0.836	0.00500311	1
evm.TU.supercontig_3097.1	-1.30911	--	mws0275	1.9844	L-(-)-Malic acid	-0.839	0.00465817	1
evm.TU.supercontig_321.3	-2.11445	--	mws0275	1.9844	L-(-)-Malic acid	-0.886	0.00145162	1
evm.TU.supercontig_33.174	-1.25982	--	mws0275	1.9844	L-(-)-Malic acid	-0.858	0.00310031	1
evm.TU.supercontig_330.1	-3.16508	K03363	mws0275	1.9844	L-(-)-Malic acid	-0.853	0.00348594	1
evm.TU.supercontig_34.107	-1.00154	--	mws0275	1.9844	L-(-)-Malic acid	-0.823	0.00643017	1
evm.TU.supercontig_34.11	-1.27097	--	mws0275	1.9844	L-(-)-Malic acid	-0.882	0.00166425	1
evm.TU.supercontig_34.204	-1.60997	K11717	mws0275	1.9844	L-(-)-Malic acid	-0.864	0.00264914	1
evm.TU.supercontig_34.80	-1.4849	--	mws0275	1.9844	L-(-)-Malic acid	-0.807	0.00853318	1
evm.TU.supercontig_35.15	-1.55538	--	mws0275	1.9844	L-(-)-Malic acid	-0.821	0.00669589	1
evm.TU.supercontig_35.29	-1.14076	--	mws0275	1.9844	L-(-)-Malic acid	-0.842	0.0044028	1
evm.TU.supercontig_350.6	-Inf	K08901	mws0275	1.9844	L-(-)-Malic acid	-0.829	0.00576304	1
evm.TU.supercontig_351.3	-1.01558	K06949	mws0275	1.9844	L-(-)-Malic acid	-0.845	0.00417776	1
evm.TU.supercontig_357.6	-Inf	K04122	mws0275	1.9844	L-(-)-Malic acid	-0.818	0.00699563	1
evm.TU.supercontig_36.11	-1.82504	K08866	mws0275	1.9844	L-(-)-Malic acid	-0.861	0.00285042	1
evm.TU.supercontig_36.132	-1.05216	K15448	mws0275	1.9844	L-(-)-Malic acid	-0.843	0.00427062	1
evm.TU.supercontig_36.133	-1.53571	--	mws0275	1.9844	L-(-)-Malic acid	-0.876	0.0019336	1
evm.TU.supercontig_36.169	-1.05181	K06630	mws0275	1.9844	L-(-)-Malic acid	-0.841	0.00445664	1
evm.TU.supercontig_36.46	-7.28068	--	mws0275	1.9844	L-(-)-Malic acid	-0.815	0.00740476	1
evm.TU.supercontig_3684.1	-1.99358	--	mws0275	1.9844	L-(-)-Malic acid	-0.86	0.00294046	1
evm.TU.supercontig_37.10	-1.5107	--	mws0275	1.9844	L-(-)-Malic acid	-0.862	0.00276833	1
evm.TU.supercontig_37.42	-2.31363	K02200	mws0275	1.9844	L-(-)-Malic acid	-0.913	0.000593809	1
evm.TU.supercontig_376.1	-2.06921	--	mws0275	1.9844	L-(-)-Malic acid	-0.823	0.00637098	1
evm.TU.supercontig_376.2	-1.68244	--	mws0275	1.9844	L-(-)-Malic acid	-0.806	0.00867827	1
evm.TU.supercontig_38.66	-1.62227	--	mws0275	1.9844	L-(-)-Malic acid	-0.866	0.00256598	1
evm.TU.supercontig_394.4	-2.07057	--	mws0275	1.9844	L-(-)-Malic acid	-0.806	0.0086495	1
evm.TU.supercontig_4.116	-2.00151	K13250	mws0275	1.9844	L-(-)-Malic acid	-0.845	0.00417685	1
evm.TU.supercontig_4.13	-1.43883	K11294	mws0275	1.9844	L-(-)-Malic acid	-0.855	0.00334225	1
evm.TU.supercontig_4.78	-1.52874	K00940	mws0275	1.9844	L-(-)-Malic acid	-0.843	0.00434271	1
evm.TU.supercontig_405.3	-3.79133	--	mws0275	1.9844	L-(-)-Malic acid	-0.816	0.00735273	1
evm.TU.supercontig_42.108	-1.72405	--	mws0275	1.9844	L-(-)-Malic acid	-0.886	0.00146172	1
evm.TU.supercontig_42.127	-1.93953	--	mws0275	1.9844	L-(-)-Malic acid	-0.822	0.00656332	1
evm.TU.supercontig_42.160	-1.78823	--	mws0275	1.9844	L-(-)-Malic acid	-0.899	0.000975399	1
evm.TU.supercontig_42.166	-2.01736	K00166	mws0275	1.9844	L-(-)-Malic acid	-0.834	0.00516917	1
evm.TU.supercontig_42.45	-1.65478	--	mws0275	1.9844	L-(-)-Malic acid	-0.862	0.002796	1
evm.TU.supercontig_43.103	-2.41516	--	mws0275	1.9844	L-(-)-Malic acid	-0.844	0.00421784	1
evm.TU.supercontig_43.21	-1.79888	K02377	mws0275	1.9844	L-(-)-Malic acid	-0.845	0.00409829	1
evm.TU.supercontig_43.8	-3.60621	K02321	mws0275	1.9844	L-(-)-Malic acid	-0.804	0.00901047	1
evm.TU.supercontig_435.2	-2.22777	K08506	mws0275	1.9844	L-(-)-Malic acid	-0.824	0.00626255	1
evm.TU.supercontig_44.50	-1.19749	--	mws0275	1.9844	L-(-)-Malic acid	-0.847	0.00395535	1
evm.TU.supercontig_46.114	-1.12243	K14321	mws0275	1.9844	L-(-)-Malic acid	-0.872	0.00217031	1
evm.TU.supercontig_46.71	-6.04742	--	mws0275	1.9844	L-(-)-Malic acid	-0.815	0.00739788	1
evm.TU.supercontig_46.76	-1.98534	--	mws0275	1.9844	L-(-)-Malic acid	-0.819	0.00690421	1
evm.TU.supercontig_464.3	-1.07397	K02988	mws0275	1.9844	L-(-)-Malic acid	-0.81	0.00810786	1
evm.TU.supercontig_468.1	-1.64733	--	mws0275	1.9844	L-(-)-Malic acid	-0.866	0.00251865	1
evm.TU.supercontig_473.2	-1.06142	K05605	mws0275	1.9844	L-(-)-Malic acid	-0.811	0.00793722	1
evm.TU.supercontig_473.3	-1.38938	K06041	mws0275	1.9844	L-(-)-Malic acid	-0.81	0.00819309	1
evm.TU.supercontig_476.2	-1.67945	K10144	mws0275	1.9844	L-(-)-Malic acid	-0.844	0.00420483	1
evm.TU.supercontig_48.100	-1.1582	K10364	mws0275	1.9844	L-(-)-Malic acid	-0.934	0.000229351	1
evm.TU.supercontig_48.136	-1.03157	--	mws0275	1.9844	L-(-)-Malic acid	-0.906	0.000751522	1
evm.TU.supercontig_48.151	-3.23414	K00558	mws0275	1.9844	L-(-)-Malic acid	-0.896	0.00107798	1
evm.TU.supercontig_48.30	-2.43312	--	mws0275	1.9844	L-(-)-Malic acid	-0.837	0.00487398	1
evm.TU.supercontig_4842.1	-1.45675	K17099	mws0275	1.9844	L-(-)-Malic acid	-0.82	0.00683259	1
evm.TU.supercontig_486.2	-2.49387	--	mws0275	1.9844	L-(-)-Malic acid	-0.844	0.00417889	1
evm.TU.supercontig_49.25	-1.30216	--	mws0275	1.9844	L-(-)-Malic acid	-0.866	0.00252311	1
evm.TU.supercontig_49.44	-2.14308	--	mws0275	1.9844	L-(-)-Malic acid	-0.845	0.0041444	1
evm.TU.supercontig_49.51	-1.17446	--	mws0275	1.9844	L-(-)-Malic acid	-0.822	0.00659951	1
evm.TU.supercontig_5.208	-1.8338	K17262	mws0275	1.9844	L-(-)-Malic acid	-0.825	0.00618249	1
evm.TU.supercontig_5.212	-1.58121	K14492	mws0275	1.9844	L-(-)-Malic acid	-0.812	0.00781472	1
evm.TU.supercontig_5.327	-1.275	--	mws0275	1.9844	L-(-)-Malic acid	-0.845	0.00409734	1
evm.TU.supercontig_5.37	-1.02954	--	mws0275	1.9844	L-(-)-Malic acid	-0.842	0.00436118	1
evm.TU.supercontig_5.64	-1.30419	--	mws0275	1.9844	L-(-)-Malic acid	-0.815	0.00748605	1
evm.TU.supercontig_50.118	-3.01091	--	mws0275	1.9844	L-(-)-Malic acid	-0.861	0.00283873	1
evm.TU.supercontig_51.107	-1.74829	--	mws0275	1.9844	L-(-)-Malic acid	-0.803	0.00911865	1
evm.TU.supercontig_51.145	-1.18504	--	mws0275	1.9844	L-(-)-Malic acid	-0.847	0.00397462	1
evm.TU.supercontig_51.77	-1.34815	--	mws0275	1.9844	L-(-)-Malic acid	-0.811	0.00792372	1
evm.TU.supercontig_51.98	-3.15672	--	mws0275	1.9844	L-(-)-Malic acid	-0.809	0.00830609	1
evm.TU.supercontig_52.104	-1.18082	K18881	mws0275	1.9844	L-(-)-Malic acid	-0.863	0.00270447	1
evm.TU.supercontig_52.134	-1.8296	--	mws0275	1.9844	L-(-)-Malic acid	-0.897	0.00105448	1
evm.TU.supercontig_52.146	-2.01966	K11275	mws0275	1.9844	L-(-)-Malic acid	-0.818	0.00705961	1
evm.TU.supercontig_53.107	-1.04951	--	mws0275	1.9844	L-(-)-Malic acid	-0.839	0.00467525	1
evm.TU.supercontig_53.29	-1.71542	--	mws0275	1.9844	L-(-)-Malic acid	-0.819	0.00686526	1
evm.TU.supercontig_53.48	-1.52213	--	mws0275	1.9844	L-(-)-Malic acid	-0.818	0.00701408	1
evm.TU.supercontig_53.89	-Inf	--	mws0275	1.9844	L-(-)-Malic acid	-0.841	0.00450342	1
evm.TU.supercontig_533.1	-1.06255	--	mws0275	1.9844	L-(-)-Malic acid	-0.807	0.00858219	1
evm.TU.supercontig_54.84	-1.82198	K02734	mws0275	1.9844	L-(-)-Malic acid	-0.84	0.00464113	1
evm.TU.supercontig_546.3	-1.12342	--	mws0275	1.9844	L-(-)-Malic acid	-0.801	0.00947008	1
evm.TU.supercontig_55.112	-1.17939	K10395	mws0275	1.9844	L-(-)-Malic acid	-0.839	0.00473376	1
evm.TU.supercontig_55.140	-2.86143	--	mws0275	1.9844	L-(-)-Malic acid	-0.847	0.00397038	1
evm.TU.supercontig_55.29	-2.41805	K10703	mws0275	1.9844	L-(-)-Malic acid	-0.854	0.00336724	1
evm.TU.supercontig_55.93	-1.69854	--	mws0275	1.9844	L-(-)-Malic acid	-0.846	0.00406858	1
evm.TU.supercontig_55.99	-1.00267	K01110	mws0275	1.9844	L-(-)-Malic acid	-0.813	0.00774342	1
evm.TU.supercontig_559.1	-1.15636	K05607	mws0275	1.9844	L-(-)-Malic acid	-0.877	0.00189605	1
evm.TU.supercontig_56.101	-1.63975	K12349	mws0275	1.9844	L-(-)-Malic acid	-0.817	0.00724626	1
evm.TU.supercontig_56.104	-1.40319	K11863	mws0275	1.9844	L-(-)-Malic acid	-0.861	0.00285889	1
evm.TU.supercontig_56.16	-2.83656	--	mws0275	1.9844	L-(-)-Malic acid	-0.834	0.00524212	1
evm.TU.supercontig_56.78	-1.224	--	mws0275	1.9844	L-(-)-Malic acid	-0.923	0.000386855	1
evm.TU.supercontig_56.89	-1.77285	K11108	mws0275	1.9844	L-(-)-Malic acid	-0.916	0.000513974	1
evm.TU.supercontig_57.50	-2.52946	--	mws0275	1.9844	L-(-)-Malic acid	-0.946	0.00011383	1
evm.TU.supercontig_59.13	-1.08737	--	mws0275	1.9844	L-(-)-Malic acid	-0.846	0.00405136	1
evm.TU.supercontig_59.34	-1.13665	K14805	mws0275	1.9844	L-(-)-Malic acid	-0.818	0.00699522	1
evm.TU.supercontig_59.91	-1.16242	K01519	mws0275	1.9844	L-(-)-Malic acid	-0.871	0.00225613	1
evm.TU.supercontig_6.103	-4.13698	--	mws0275	1.9844	L-(-)-Malic acid	-0.873	0.00213019	1
evm.TU.supercontig_6.111	-1.44682	--	mws0275	1.9844	L-(-)-Malic acid	-0.864	0.00263466	1
evm.TU.supercontig_6.116	-1.17147	K07943	mws0275	1.9844	L-(-)-Malic acid	-0.865	0.00257313	1
evm.TU.supercontig_6.135	-2.02681	--	mws0275	1.9844	L-(-)-Malic acid	-0.905	0.000782618	1
evm.TU.supercontig_6.138	-1.70063	--	mws0275	1.9844	L-(-)-Malic acid	-0.859	0.00299849	1
evm.TU.supercontig_6.14	-3.01045	--	mws0275	1.9844	L-(-)-Malic acid	-0.914	0.000559009	1
evm.TU.supercontig_6.191	-1.26309	K03671	mws0275	1.9844	L-(-)-Malic acid	-0.823	0.00642992	1
evm.TU.supercontig_6.271	-1.72123	--	mws0275	1.9844	L-(-)-Malic acid	-0.811	0.00798492	1
evm.TU.supercontig_6.293	-2.70386	--	mws0275	1.9844	L-(-)-Malic acid	-0.9	0.000928254	1
evm.TU.supercontig_6.326	-1.43803	--	mws0275	1.9844	L-(-)-Malic acid	-0.864	0.00265802	1
evm.TU.supercontig_6.338	-1.24179	K10901	mws0275	1.9844	L-(-)-Malic acid	-0.872	0.00218714	1
evm.TU.supercontig_6.345	-1.60548	--	mws0275	1.9844	L-(-)-Malic acid	-0.812	0.00789918	1
evm.TU.supercontig_6.368	-1.13343	--	mws0275	1.9844	L-(-)-Malic acid	-0.871	0.00223957	1
evm.TU.supercontig_6.413	-1.25778	--	mws0275	1.9844	L-(-)-Malic acid	-0.832	0.00537478	1
evm.TU.supercontig_60.2	-1.04549	--	mws0275	1.9844	L-(-)-Malic acid	-0.845	0.00411045	1
evm.TU.supercontig_602.2	-1.2364	K03283	mws0275	1.9844	L-(-)-Malic acid	-0.815	0.00749551	1
evm.TU.supercontig_62.12	-1.01908	--	mws0275	1.9844	L-(-)-Malic acid	-0.855	0.00329874	1
evm.TU.supercontig_62.3	-1.35828	K03152	mws0275	1.9844	L-(-)-Malic acid	-0.821	0.00672924	1
evm.TU.supercontig_62.34	-1.18767	--	mws0275	1.9844	L-(-)-Malic acid	-0.843	0.00434334	1
evm.TU.supercontig_62.43	-1.13866	--	mws0275	1.9844	L-(-)-Malic acid	-0.803	0.00910936	1
evm.TU.supercontig_63.17	-2.39907	--	mws0275	1.9844	L-(-)-Malic acid	-0.854	0.00341171	1
evm.TU.supercontig_64.66	-2.08972	--	mws0275	1.9844	L-(-)-Malic acid	-0.814	0.0075519	1
evm.TU.supercontig_64.86	-1.53695	--	mws0275	1.9844	L-(-)-Malic acid	-0.812	0.00791968	1
evm.TU.supercontig_65.141	-1.608	K09338	mws0275	1.9844	L-(-)-Malic acid	-0.811	0.00803757	1
evm.TU.supercontig_65.60	-1.9292	--	mws0275	1.9844	L-(-)-Malic acid	-0.867	0.00247397	1
evm.TU.supercontig_65.7	-1.42362	K12587	mws0275	1.9844	L-(-)-Malic acid	-0.831	0.00546918	1
evm.TU.supercontig_65.76	-1.62856	--	mws0275	1.9844	L-(-)-Malic acid	-0.878	0.00187486	1
evm.TU.supercontig_683.2	-1.14344	K01897	mws0275	1.9844	L-(-)-Malic acid	-0.8	0.00962261	1
evm.TU.supercontig_69.51	-1.30575	--	mws0275	1.9844	L-(-)-Malic acid	-0.812	0.00788654	1
evm.TU.supercontig_69.82	-2.89	K03183	mws0275	1.9844	L-(-)-Malic acid	-0.831	0.00553049	1
evm.TU.supercontig_7.106	-1.3337	K02901	mws0275	1.9844	L-(-)-Malic acid	-0.847	0.00399581	1
evm.TU.supercontig_7.170	-2.07627	K14709	mws0275	1.9844	L-(-)-Malic acid	-0.807	0.00862413	1
evm.TU.supercontig_7.214	-1.67497	K01867	mws0275	1.9844	L-(-)-Malic acid	-0.83	0.00565772	1
evm.TU.supercontig_7.253	-1.66616	--	mws0275	1.9844	L-(-)-Malic acid	-0.828	0.00587819	1
evm.TU.supercontig_7.53	-2.934	--	mws0275	1.9844	L-(-)-Malic acid	-0.822	0.00660995	1
evm.TU.supercontig_7.70	-1.09548	--	mws0275	1.9844	L-(-)-Malic acid	-0.864	0.00263448	1
evm.TU.supercontig_7.85	-2.80083	--	mws0275	1.9844	L-(-)-Malic acid	-0.883	0.00161824	1
evm.TU.supercontig_70.41	-1.13319	--	mws0275	1.9844	L-(-)-Malic acid	-0.828	0.00579894	1
evm.TU.supercontig_70.54	-1.18072	K14773	mws0275	1.9844	L-(-)-Malic acid	-0.839	0.00470703	1
evm.TU.supercontig_70.77	-2.00093	--	mws0275	1.9844	L-(-)-Malic acid	-0.822	0.00657416	1
evm.TU.supercontig_71.35	-1.42502	K01649	mws0275	1.9844	L-(-)-Malic acid	-0.85	0.00368753	1
evm.TU.supercontig_72.58	-1.71556	K02150	mws0275	1.9844	L-(-)-Malic acid	-0.825	0.00619968	1
evm.TU.supercontig_720.1	-1.01676	--	mws0275	1.9844	L-(-)-Malic acid	-0.811	0.00792863	1
evm.TU.supercontig_73.15	-1.08919	--	mws0275	1.9844	L-(-)-Malic acid	-0.886	0.00149012	1
evm.TU.supercontig_73.20	-1.11612	K03687	mws0275	1.9844	L-(-)-Malic acid	-0.843	0.00435575	1
evm.TU.supercontig_73.74	-2.09115	--	mws0275	1.9844	L-(-)-Malic acid	-0.87	0.00231531	1
evm.TU.supercontig_75.12	-1.14564	--	mws0275	1.9844	L-(-)-Malic acid	-0.878	0.00183213	1
evm.TU.supercontig_75.28	-1.08273	--	mws0275	1.9844	L-(-)-Malic acid	-0.828	0.00588318	1
evm.TU.supercontig_768.1	-1.2347	--	mws0275	1.9844	L-(-)-Malic acid	-0.831	0.00554951	1
evm.TU.supercontig_77.50	-1.33573	K10884	mws0275	1.9844	L-(-)-Malic acid	-0.805	0.00882966	1
evm.TU.supercontig_77.59	-2.18983	K14829	mws0275	1.9844	L-(-)-Malic acid	-0.852	0.00353884	1
evm.TU.supercontig_774.2	-1.27606	--	mws0275	1.9844	L-(-)-Malic acid	-0.865	0.00262021	1
evm.TU.supercontig_78.75	-2.35099	K14454	mws0275	1.9844	L-(-)-Malic acid	-0.828	0.00584368	1
evm.TU.supercontig_788.1	-1.1218	--	mws0275	1.9844	L-(-)-Malic acid	-0.839	0.00473614	1
evm.TU.supercontig_8.202	-1.62684	--	mws0275	1.9844	L-(-)-Malic acid	-0.832	0.00535723	1
evm.TU.supercontig_8.48	-1.77876	--	mws0275	1.9844	L-(-)-Malic acid	-0.869	0.0023811	1
evm.TU.supercontig_8.6	-1.96843	--	mws0275	1.9844	L-(-)-Malic acid	-0.845	0.00416551	1
evm.TU.supercontig_80.105	-2.85988	--	mws0275	1.9844	L-(-)-Malic acid	-0.812	0.00791995	1
evm.TU.supercontig_80.108	-1.86041	--	mws0275	1.9844	L-(-)-Malic acid	-0.884	0.00156062	1
evm.TU.supercontig_80.121	-1.76139	--	mws0275	1.9844	L-(-)-Malic acid	-0.888	0.00138617	1
evm.TU.supercontig_80.124	-1.49691	K01188	mws0275	1.9844	L-(-)-Malic acid	-0.829	0.00568446	1
evm.TU.supercontig_80.27	-1.86821	--	mws0275	1.9844	L-(-)-Malic acid	-0.828	0.00584683	1
evm.TU.supercontig_80.50	-1.18054	--	mws0275	1.9844	L-(-)-Malic acid	-0.897	0.00104595	1
evm.TU.supercontig_80.66	-1.28157	--	mws0275	1.9844	L-(-)-Malic acid	-0.824	0.00625773	1
evm.TU.supercontig_80.97	-3.7389	--	mws0275	1.9844	L-(-)-Malic acid	-0.823	0.00647698	1
evm.TU.supercontig_81.165	-1.57417	K18932	mws0275	1.9844	L-(-)-Malic acid	-0.879	0.00179512	1
evm.TU.supercontig_81.45	-1.53914	K13993	mws0275	1.9844	L-(-)-Malic acid	-0.933	0.000243223	1
evm.TU.supercontig_81.89	-1.01734	K14424	mws0275	1.9844	L-(-)-Malic acid	-0.845	0.00417387	1
evm.TU.supercontig_82.24	-1.19388	K13464	mws0275	1.9844	L-(-)-Malic acid	-0.884	0.0015565	1
evm.TU.supercontig_83.29	-2.76914	--	mws0275	1.9844	L-(-)-Malic acid	-0.812	0.00786275	1
evm.TU.supercontig_83.81	-1.74053	K00815	mws0275	1.9844	L-(-)-Malic acid	-0.884	0.00154499	1
evm.TU.supercontig_84.58	-1.55227	--	mws0275	1.9844	L-(-)-Malic acid	-0.873	0.00211149	1
evm.TU.supercontig_84.63	-1.60193	K03977	mws0275	1.9844	L-(-)-Malic acid	-0.836	0.00495351	1
evm.TU.supercontig_84.7	-2.09	K03404	mws0275	1.9844	L-(-)-Malic acid	-0.855	0.00331036	1
evm.TU.supercontig_85.78	-1.65464	--	mws0275	1.9844	L-(-)-Malic acid	-0.935	0.000216984	1
evm.TU.supercontig_875.3	-1.94799	K03549	mws0275	1.9844	L-(-)-Malic acid	-0.836	0.00496564	1
evm.TU.supercontig_89.6	-1.25335	K02884	mws0275	1.9844	L-(-)-Malic acid	-0.834	0.00523334	1
evm.TU.supercontig_898.1	-1.19898	--	mws0275	1.9844	L-(-)-Malic acid	-0.825	0.00614039	1
evm.TU.supercontig_9.236	-2.67726	K08472	mws0275	1.9844	L-(-)-Malic acid	-0.809	0.00830851	1
evm.TU.supercontig_9.258	-1.45913	K03452	mws0275	1.9844	L-(-)-Malic acid	-0.868	0.00239191	1
evm.TU.supercontig_9.294	-2.01298	--	mws0275	1.9844	L-(-)-Malic acid	-0.824	0.00626544	1
evm.TU.supercontig_9.297	-3.97836	K00847	mws0275	1.9844	L-(-)-Malic acid	-0.852	0.00350999	1
evm.TU.supercontig_9.65	-1.50018	--	mws0275	1.9844	L-(-)-Malic acid	-0.86	0.0029296	1
evm.TU.supercontig_91.38	-2.13437	--	mws0275	1.9844	L-(-)-Malic acid	-0.8	0.00957227	1
evm.TU.supercontig_92.30	-1.61525	K06207	mws0275	1.9844	L-(-)-Malic acid	-0.826	0.00608834	1
evm.TU.supercontig_93.25	-1.12831	--	mws0275	1.9844	L-(-)-Malic acid	-0.842	0.00441558	1
evm.TU.supercontig_94.80	-1.11704	K14406	mws0275	1.9844	L-(-)-Malic acid	-0.877	0.00192179	1
evm.TU.supercontig_95.18	-3.93622	--	mws0275	1.9844	L-(-)-Malic acid	-0.816	0.00735685	1
evm.TU.supercontig_95.55	-1.34039	--	mws0275	1.9844	L-(-)-Malic acid	-0.807	0.00850985	1
evm.TU.supercontig_95.56	-1.40313	--	mws0275	1.9844	L-(-)-Malic acid	-0.975	7.4991e-06	1
evm.TU.supercontig_95.64	-2.77122	K00833	mws0275	1.9844	L-(-)-Malic acid	-0.818	0.00698919	1
evm.TU.supercontig_967.2	-2.41006	K00384	mws0275	1.9844	L-(-)-Malic acid	-0.85	0.00367721	1
evm.TU.supercontig_97.92	-2.1795	--	mws0275	1.9844	L-(-)-Malic acid	-0.841	0.00452982	1
evm.TU.supercontig_97.97	-1.44933	--	mws0275	1.9844	L-(-)-Malic acid	-0.813	0.00772051	1
gevm.TU.contig_28202.2	-1.59491	--	mws0275	1.9844	L-(-)-Malic acid	-0.896	0.00108873	1
gevm.TU.contig_28523.2	-1.50797	K14565	mws0275	1.9844	L-(-)-Malic acid	-0.805	0.00888238	1
gevm.TU.contig_29998.2	-5.54864	--	mws0275	1.9844	L-(-)-Malic acid	-0.88	0.00175157	1
gevm.TU.contig_30633.2	-1.29086	--	mws0275	1.9844	L-(-)-Malic acid	-0.916	0.000528576	1
gevm.TU.contig_34179.2	-1.1375	--	mws0275	1.9844	L-(-)-Malic acid	-0.806	0.0087567	1
gevm.TU.contig_34209.2	-1.02042	--	mws0275	1.9844	L-(-)-Malic acid	-0.892	0.00120752	1
gevm.TU.contig_34456.1	-1.19195	K14153	mws0275	1.9844	L-(-)-Malic acid	-0.909	0.000674469	1
C.papaya_newGene_1049	-2.07282	--	mws0582	1.01355	S-(methyl)glutathione	-0.859	0.00298991	1
C.papaya_newGene_1519	-1.30578	K03809	mws0582	1.01355	S-(methyl)glutathione	-0.861	0.00289548	1
C.papaya_newGene_1566	-1.14698	--	mws0582	1.01355	S-(methyl)glutathione	-0.834	0.00524459	1
C.papaya_newGene_2064	-1.60647	K14496	mws0582	1.01355	S-(methyl)glutathione	-0.805	0.00881521	1
C.papaya_newGene_211	-1.51888	--	mws0582	1.01355	S-(methyl)glutathione	-0.825	0.00618472	1
C.papaya_newGene_224	-1.45076	K01634	mws0582	1.01355	S-(methyl)glutathione	-0.804	0.00902681	1
C.papaya_newGene_2317	-1.34463	K15360	mws0582	1.01355	S-(methyl)glutathione	-0.814	0.00755051	1
C.papaya_newGene_2555	-1.2381	--	mws0582	1.01355	S-(methyl)glutathione	-0.831	0.00554223	1
C.papaya_newGene_2613	-1.14094	K18164	mws0582	1.01355	S-(methyl)glutathione	-0.897	0.00105747	1
C.papaya_newGene_2665	-1.41076	K10844	mws0582	1.01355	S-(methyl)glutathione	-0.821	0.00670717	1
C.papaya_newGene_28	-1.39769	--	mws0582	1.01355	S-(methyl)glutathione	-0.812	0.00790719	1
C.papaya_newGene_2866	-1.73694	--	mws0582	1.01355	S-(methyl)glutathione	-0.857	0.00316895	1
C.papaya_newGene_2868	-1.95073	--	mws0582	1.01355	S-(methyl)glutathione	-0.848	0.00387115	1
C.papaya_newGene_2896	-2.55227	--	mws0582	1.01355	S-(methyl)glutathione	-0.816	0.00732026	1
C.papaya_newGene_3075	-2.13195	K02639	mws0582	1.01355	S-(methyl)glutathione	-0.863	0.00274183	1
C.papaya_newGene_333	-1.06925	--	mws0582	1.01355	S-(methyl)glutathione	-0.816	0.00728739	1
C.papaya_newGene_406	-1.96777	--	mws0582	1.01355	S-(methyl)glutathione	-0.888	0.0014045	1
C.papaya_newGene_482	-1.3233	--	mws0582	1.01355	S-(methyl)glutathione	-0.8	0.00959611	1
C.papaya_newGene_541	-1.79633	--	mws0582	1.01355	S-(methyl)glutathione	-0.834	0.00522959	1
C.papaya_newGene_617	-1.66093	--	mws0582	1.01355	S-(methyl)glutathione	-0.813	0.00774062	1
C.papaya_newGene_846	-1.04373	K11644	mws0582	1.01355	S-(methyl)glutathione	-0.861	0.00288414	1
C.papaya_newGene_876	-1.09781	--	mws0582	1.01355	S-(methyl)glutathione	-0.812	0.00789164	1
evm.TU.contig_26701	-1.21173	--	mws0582	1.01355	S-(methyl)glutathione	-0.805	0.00892839	1
evm.TU.contig_35936	-4.12593	--	mws0582	1.01355	S-(methyl)glutathione	-0.802	0.0092859	1
evm.TU.contig_37522	-1.4474	--	mws0582	1.01355	S-(methyl)glutathione	-0.935	0.000221117	1
evm.TU.supercontig_1.120	-2.02736	--	mws0582	1.01355	S-(methyl)glutathione	-0.845	0.00411003	1
evm.TU.supercontig_104.2	-1.41889	K04082	mws0582	1.01355	S-(methyl)glutathione	-0.956	5.50519e-05	1
evm.TU.supercontig_104.50	-2.03042	--	mws0582	1.01355	S-(methyl)glutathione	-0.89	0.00131144	1
evm.TU.supercontig_1058.2	-1.7177	--	mws0582	1.01355	S-(methyl)glutathione	-0.818	0.00709485	1
evm.TU.supercontig_107.2	-2.87341	--	mws0582	1.01355	S-(methyl)glutathione	-0.824	0.00634507	1
evm.TU.supercontig_1084.4	-1.14308	K15262	mws0582	1.01355	S-(methyl)glutathione	-0.856	0.00325459	1
evm.TU.supercontig_117.27	-1.40195	--	mws0582	1.01355	S-(methyl)glutathione	-0.825	0.00614143	1
evm.TU.supercontig_12.284	-1.2268	--	mws0582	1.01355	S-(methyl)glutathione	-0.871	0.0022186	1
evm.TU.supercontig_12.58	-1.37919	K18835	mws0582	1.01355	S-(methyl)glutathione	-0.803	0.00922786	1
evm.TU.supercontig_12.86	-1.04376	--	mws0582	1.01355	S-(methyl)glutathione	-0.823	0.00648459	1
evm.TU.supercontig_128.29	-3.32475	--	mws0582	1.01355	S-(methyl)glutathione	-0.809	0.00831164	1
evm.TU.supercontig_128.62	-1.60978	--	mws0582	1.01355	S-(methyl)glutathione	-0.814	0.00755057	1
evm.TU.supercontig_129.14	-4.41348	K00600	mws0582	1.01355	S-(methyl)glutathione	-0.804	0.00893824	1
evm.TU.supercontig_129.54	-1.42253	K10606	mws0582	1.01355	S-(methyl)glutathione	-0.816	0.00737199	1
evm.TU.supercontig_13.178	-Inf	--	mws0582	1.01355	S-(methyl)glutathione	-0.846	0.00400228	1
evm.TU.supercontig_13.213	-2.05896	--	mws0582	1.01355	S-(methyl)glutathione	-0.864	0.00263508	1
evm.TU.supercontig_13.67	-1.22576	K03111	mws0582	1.01355	S-(methyl)glutathione	-0.862	0.00276876	1
evm.TU.supercontig_136.58	-1.3676	--	mws0582	1.01355	S-(methyl)glutathione	-0.899	0.000989235	1
evm.TU.supercontig_139.34	-1.09082	--	mws0582	1.01355	S-(methyl)glutathione	-0.861	0.00284865	1
evm.TU.supercontig_142.35	-Inf	K07195	mws0582	1.01355	S-(methyl)glutathione	-0.825	0.00620815	1
evm.TU.supercontig_142.7	-2.41859	--	mws0582	1.01355	S-(methyl)glutathione	-0.805	0.00882143	1
evm.TU.supercontig_15.7	-1.24699	K02990	mws0582	1.01355	S-(methyl)glutathione	-0.815	0.00744243	1
evm.TU.supercontig_150.53	-1.0555	--	mws0582	1.01355	S-(methyl)glutathione	-0.849	0.00381425	1
evm.TU.supercontig_157.53	-1.60549	K12833	mws0582	1.01355	S-(methyl)glutathione	-0.82	0.00684798	1
evm.TU.supercontig_159.32	-1.17008	--	mws0582	1.01355	S-(methyl)glutathione	-0.821	0.00664651	1
evm.TU.supercontig_16.181	-4.3206	K11491	mws0582	1.01355	S-(methyl)glutathione	-0.81	0.00806534	1
evm.TU.supercontig_162.9	-1.20633	K10357	mws0582	1.01355	S-(methyl)glutathione	-0.812	0.00787838	1
evm.TU.supercontig_165.19	-1.62085	--	mws0582	1.01355	S-(methyl)glutathione	-0.905	0.000805465	1
evm.TU.supercontig_17.127	-1.00408	K05389	mws0582	1.01355	S-(methyl)glutathione	-0.839	0.00468322	1
evm.TU.supercontig_17.178	-1.25633	--	mws0582	1.01355	S-(methyl)glutathione	-0.81	0.00806897	1
evm.TU.supercontig_17.228	-1.36249	K10436	mws0582	1.01355	S-(methyl)glutathione	-0.802	0.00931948	1
evm.TU.supercontig_174.12	-2.11252	--	mws0582	1.01355	S-(methyl)glutathione	-0.807	0.00856992	1
evm.TU.supercontig_179.50	-2.20146	--	mws0582	1.01355	S-(methyl)glutathione	-0.876	0.00197022	1
evm.TU.supercontig_18.208	-1.10331	--	mws0582	1.01355	S-(methyl)glutathione	-0.816	0.00727484	1
evm.TU.supercontig_18.215	-1.41201	K09338	mws0582	1.01355	S-(methyl)glutathione	-0.806	0.00872677	1
evm.TU.supercontig_180.10	-1.01078	K12392	mws0582	1.01355	S-(methyl)glutathione	-0.847	0.00397814	1
evm.TU.supercontig_184.31	-1.49798	K11985	mws0582	1.01355	S-(methyl)glutathione	-0.835	0.0050557	1
evm.TU.supercontig_19.207	-1.22919	K02941	mws0582	1.01355	S-(methyl)glutathione	-0.802	0.00934215	1
evm.TU.supercontig_19.62	-1.02978	--	mws0582	1.01355	S-(methyl)glutathione	-0.841	0.00446831	1
evm.TU.supercontig_190.16	-1.18867	K11252	mws0582	1.01355	S-(methyl)glutathione	-0.84	0.00462939	1
evm.TU.supercontig_1921.1	-2.23765	K00006	mws0582	1.01355	S-(methyl)glutathione	-0.825	0.00622216	1
evm.TU.supercontig_195.34	-1.20964	K13035	mws0582	1.01355	S-(methyl)glutathione	-0.817	0.00716052	1
evm.TU.supercontig_2.111	-1.61979	--	mws0582	1.01355	S-(methyl)glutathione	-0.801	0.00948021	1
evm.TU.supercontig_2.113	-5.47966	K00011	mws0582	1.01355	S-(methyl)glutathione	-0.859	0.00304291	1
evm.TU.supercontig_2.184	-1.40159	K00133	mws0582	1.01355	S-(methyl)glutathione	-0.817	0.00723102	1
evm.TU.supercontig_200.28	-1.02827	K00588	mws0582	1.01355	S-(methyl)glutathione	-0.801	0.0095277	1
evm.TU.supercontig_205.8	-2.12422	--	mws0582	1.01355	S-(methyl)glutathione	-0.826	0.00602413	1
evm.TU.supercontig_21.163	-1.00662	--	mws0582	1.01355	S-(methyl)glutathione	-0.823	0.00644217	1
evm.TU.supercontig_21.234	-2.55523	--	mws0582	1.01355	S-(methyl)glutathione	-0.827	0.00591397	1
evm.TU.supercontig_216.10	-1.06724	--	mws0582	1.01355	S-(methyl)glutathione	-0.82	0.00675725	1
evm.TU.supercontig_216.18	-1.31001	K08681	mws0582	1.01355	S-(methyl)glutathione	-0.83	0.00562037	1
evm.TU.supercontig_216.3	-1.89996	--	mws0582	1.01355	S-(methyl)glutathione	-0.866	0.00255865	1
evm.TU.supercontig_2192.1	-1.0215	--	mws0582	1.01355	S-(methyl)glutathione	-0.821	0.00670287	1
evm.TU.supercontig_2215.3	-1.08087	--	mws0582	1.01355	S-(methyl)glutathione	-0.86	0.00296835	1
evm.TU.supercontig_23.161	-2.357	--	mws0582	1.01355	S-(methyl)glutathione	-0.838	0.0047443	1
evm.TU.supercontig_23.37	-2.34021	K05391	mws0582	1.01355	S-(methyl)glutathione	-0.83	0.00557647	1
evm.TU.supercontig_25.137	-1.23794	K03024	mws0582	1.01355	S-(methyl)glutathione	-0.836	0.00500075	1
evm.TU.supercontig_25.201	-1.2244	--	mws0582	1.01355	S-(methyl)glutathione	-0.807	0.00855914	1
evm.TU.supercontig_25.96	-1.65993	K08064	mws0582	1.01355	S-(methyl)glutathione	-0.827	0.00590834	1
evm.TU.supercontig_252.19	-3.86749	K14652	mws0582	1.01355	S-(methyl)glutathione	-0.819	0.00690264	1
evm.TU.supercontig_26.133	-1.31778	K04713	mws0582	1.01355	S-(methyl)glutathione	-0.902	0.000883416	1
evm.TU.supercontig_26.206	-2.66648	--	mws0582	1.01355	S-(methyl)glutathione	-0.877	0.00188972	1
evm.TU.supercontig_26.211	-1.18091	--	mws0582	1.01355	S-(methyl)glutathione	-0.81	0.00818099	1
evm.TU.supercontig_26.269	-3.22344	K13412	mws0582	1.01355	S-(methyl)glutathione	-0.806	0.0086765	1
evm.TU.supercontig_27.24	-2.29624	K10581	mws0582	1.01355	S-(methyl)glutathione	-0.849	0.00377398	1
evm.TU.supercontig_29.29	-1.35522	--	mws0582	1.01355	S-(methyl)glutathione	-0.815	0.00745733	1
evm.TU.supercontig_3.150	-1.06893	--	mws0582	1.01355	S-(methyl)glutathione	-0.813	0.00774895	1
evm.TU.supercontig_3.443	-1.20633	K02202	mws0582	1.01355	S-(methyl)glutathione	-0.835	0.0050847	1
evm.TU.supercontig_30.158	-1.07074	--	mws0582	1.01355	S-(methyl)glutathione	-0.905	0.000802581	1
evm.TU.supercontig_3091.1	-1.51353	K02357	mws0582	1.01355	S-(methyl)glutathione	-0.837	0.00491263	1
evm.TU.supercontig_3097.1	-1.30911	--	mws0582	1.01355	S-(methyl)glutathione	-0.85	0.0037124	1
evm.TU.supercontig_3163.1	-1.04654	--	mws0582	1.01355	S-(methyl)glutathione	-0.811	0.00799979	1
evm.TU.supercontig_32.52	-1.42007	--	mws0582	1.01355	S-(methyl)glutathione	-0.819	0.00695514	1
evm.TU.supercontig_33.174	-1.25982	--	mws0582	1.01355	S-(methyl)glutathione	-0.821	0.00670106	1
evm.TU.supercontig_33.187	-3.17668	--	mws0582	1.01355	S-(methyl)glutathione	-0.827	0.00597425	1
evm.TU.supercontig_34.11	-1.27097	--	mws0582	1.01355	S-(methyl)glutathione	-0.814	0.00761604	1
evm.TU.supercontig_34.86	-1.33923	--	mws0582	1.01355	S-(methyl)glutathione	-0.858	0.00306161	1
evm.TU.supercontig_376.1	-2.06921	--	mws0582	1.01355	S-(methyl)glutathione	-0.818	0.00706846	1
evm.TU.supercontig_38.66	-1.62227	--	mws0582	1.01355	S-(methyl)glutathione	-0.823	0.00643414	1
evm.TU.supercontig_39.93	-4.29175	--	mws0582	1.01355	S-(methyl)glutathione	-0.808	0.00843354	1
evm.TU.supercontig_4.116	-2.00151	K13250	mws0582	1.01355	S-(methyl)glutathione	-0.874	0.00206707	1
evm.TU.supercontig_40.68	-3.54652	--	mws0582	1.01355	S-(methyl)glutathione	-0.839	0.00469255	1
evm.TU.supercontig_416.3	-4.14532	--	mws0582	1.01355	S-(methyl)glutathione	-0.83	0.00567842	1
evm.TU.supercontig_42.160	-1.78823	--	mws0582	1.01355	S-(methyl)glutathione	-0.87	0.00227522	1
evm.TU.supercontig_42.26	-1.47178	K02548	mws0582	1.01355	S-(methyl)glutathione	-0.918	0.000485835	1
evm.TU.supercontig_468.1	-1.64733	--	mws0582	1.01355	S-(methyl)glutathione	-0.845	0.0041378	1
evm.TU.supercontig_48.136	-1.03157	--	mws0582	1.01355	S-(methyl)glutathione	-0.85	0.00368123	1
evm.TU.supercontig_48.151	-3.23414	K00558	mws0582	1.01355	S-(methyl)glutathione	-0.891	0.0012664	1
evm.TU.supercontig_48.92	-2.1816	--	mws0582	1.01355	S-(methyl)glutathione	-0.812	0.00784559	1
evm.TU.supercontig_486.2	-2.49387	--	mws0582	1.01355	S-(methyl)glutathione	-0.839	0.00467046	1
evm.TU.supercontig_5.254	-2.58471	K14685	mws0582	1.01355	S-(methyl)glutathione	-0.853	0.00347694	1
evm.TU.supercontig_5.37	-1.02954	--	mws0582	1.01355	S-(methyl)glutathione	-0.837	0.00485994	1
evm.TU.supercontig_52.104	-1.18082	K18881	mws0582	1.01355	S-(methyl)glutathione	-0.817	0.00717659	1
evm.TU.supercontig_52.134	-1.8296	--	mws0582	1.01355	S-(methyl)glutathione	-0.806	0.00866798	1
evm.TU.supercontig_55.112	-1.17939	K10395	mws0582	1.01355	S-(methyl)glutathione	-0.819	0.00691527	1
evm.TU.supercontig_55.166	-1.12061	--	mws0582	1.01355	S-(methyl)glutathione	-0.876	0.00193601	1
evm.TU.supercontig_55.29	-2.41805	K10703	mws0582	1.01355	S-(methyl)glutathione	-0.813	0.00772306	1
evm.TU.supercontig_57.50	-2.52946	--	mws0582	1.01355	S-(methyl)glutathione	-0.848	0.00385114	1
evm.TU.supercontig_58.53	-1.69898	K10886	mws0582	1.01355	S-(methyl)glutathione	-0.837	0.00493777	1
evm.TU.supercontig_59.37	-2.04472	--	mws0582	1.01355	S-(methyl)glutathione	-0.838	0.00481452	1
evm.TU.supercontig_59.80	-3.3421	--	mws0582	1.01355	S-(methyl)glutathione	-0.804	0.00898117	1
evm.TU.supercontig_59.91	-1.16242	K01519	mws0582	1.01355	S-(methyl)glutathione	-0.837	0.00490838	1
evm.TU.supercontig_6.345	-1.60548	--	mws0582	1.01355	S-(methyl)glutathione	-0.816	0.00732423	1
evm.TU.supercontig_62.3	-1.35828	K03152	mws0582	1.01355	S-(methyl)glutathione	-0.819	0.00688286	1
evm.TU.supercontig_65.60	-1.9292	--	mws0582	1.01355	S-(methyl)glutathione	-0.816	0.00734087	1
evm.TU.supercontig_65.76	-1.62856	--	mws0582	1.01355	S-(methyl)glutathione	-0.854	0.00335084	1
evm.TU.supercontig_65.96	-3.39156	--	mws0582	1.01355	S-(methyl)glutathione	-0.829	0.00578266	1
evm.TU.supercontig_7.239	-1.35028	--	mws0582	1.01355	S-(methyl)glutathione	-0.806	0.00876809	1
evm.TU.supercontig_7.253	-1.66616	--	mws0582	1.01355	S-(methyl)glutathione	-0.844	0.00418618	1
evm.TU.supercontig_70.41	-1.13319	--	mws0582	1.01355	S-(methyl)glutathione	-0.813	0.00774848	1
evm.TU.supercontig_70.77	-2.00093	--	mws0582	1.01355	S-(methyl)glutathione	-0.806	0.0086446	1
evm.TU.supercontig_73.74	-2.09115	--	mws0582	1.01355	S-(methyl)glutathione	-0.823	0.00639637	1
evm.TU.supercontig_75.28	-1.08273	--	mws0582	1.01355	S-(methyl)glutathione	-0.813	0.00777188	1
evm.TU.supercontig_77.24	-2.01488	K03353	mws0582	1.01355	S-(methyl)glutathione	-0.838	0.00474378	1
evm.TU.supercontig_78.31	-2.27956	K04368	mws0582	1.01355	S-(methyl)glutathione	-0.828	0.00589446	1
evm.TU.supercontig_8.264	-2.05445	K11548	mws0582	1.01355	S-(methyl)glutathione	-0.855	0.0033276	1
evm.TU.supercontig_8.64	-1.1071	K16296	mws0582	1.01355	S-(methyl)glutathione	-0.813	0.00775206	1
evm.TU.supercontig_80.108	-1.86041	--	mws0582	1.01355	S-(methyl)glutathione	-0.875	0.00199573	1
evm.TU.supercontig_80.50	-1.18054	--	mws0582	1.01355	S-(methyl)glutathione	-0.821	0.00672114	1
evm.TU.supercontig_80.97	-3.7389	--	mws0582	1.01355	S-(methyl)glutathione	-0.827	0.00597374	1
evm.TU.supercontig_81.89	-1.01734	K14424	mws0582	1.01355	S-(methyl)glutathione	-0.805	0.00880208	1
evm.TU.supercontig_82.19	-1.54259	--	mws0582	1.01355	S-(methyl)glutathione	-0.804	0.00895606	1
evm.TU.supercontig_82.24	-1.19388	K13464	mws0582	1.01355	S-(methyl)glutathione	-0.886	0.00145773	1
evm.TU.supercontig_83.9	-2.07906	K11644	mws0582	1.01355	S-(methyl)glutathione	-0.817	0.00721561	1
evm.TU.supercontig_84.115	-1.48212	--	mws0582	1.01355	S-(methyl)glutathione	-0.836	0.00500401	1
evm.TU.supercontig_84.17	-1.54159	K08101	mws0582	1.01355	S-(methyl)glutathione	-0.886	0.0014633	1
evm.TU.supercontig_85.59	-1.53998	--	mws0582	1.01355	S-(methyl)glutathione	-0.845	0.00413268	1
evm.TU.supercontig_87.85	-4.29908	K09422	mws0582	1.01355	S-(methyl)glutathione	-0.8	0.00955742	1
evm.TU.supercontig_89.6	-1.25335	K02884	mws0582	1.01355	S-(methyl)glutathione	-0.815	0.00738823	1
evm.TU.supercontig_9.258	-1.45913	K03452	mws0582	1.01355	S-(methyl)glutathione	-0.81	0.00807581	1
evm.TU.supercontig_91.31	-1.23513	--	mws0582	1.01355	S-(methyl)glutathione	-0.812	0.00786294	1
evm.TU.supercontig_92.30	-1.61525	K06207	mws0582	1.01355	S-(methyl)glutathione	-0.803	0.00915294	1
evm.TU.supercontig_95.55	-1.34039	--	mws0582	1.01355	S-(methyl)glutathione	-0.871	0.00220487	1
evm.TU.supercontig_97.24	-2.07676	--	mws0582	1.01355	S-(methyl)glutathione	-0.937	0.000192817	1
evm.TU.supercontig_98.25	-1.79493	K11273	mws0582	1.01355	S-(methyl)glutathione	-0.806	0.00868935	1
gevm.TU.contig_30633.2	-1.29086	--	mws0582	1.01355	S-(methyl)glutathione	-0.825	0.00614034	1
gevm.TU.contig_35570.1	-1.0339	K18881	mws0582	1.01355	S-(methyl)glutathione	-0.803	0.00923195	1
C.papaya_newGene_1098	-1.07584	K14005	mws0847	1.62456	1-Methyladenine	-0.846	0.00403015	1
C.papaya_newGene_205	-4.46316	--	mws0847	1.62456	1-Methyladenine	-0.852	0.00355194	1
C.papaya_newGene_2125	-8.37075	--	mws0847	1.62456	1-Methyladenine	-0.884	0.00155826	1
C.papaya_newGene_2481	-4.07707	--	mws0847	1.62456	1-Methyladenine	-0.801	0.00948852	1
C.papaya_newGene_333	-1.06925	--	mws0847	1.62456	1-Methyladenine	-0.827	0.00595753	1
C.papaya_newGene_493	-1.45425	--	mws0847	1.62456	1-Methyladenine	-0.833	0.00533201	1
evm.TU.contig_26701	-1.21173	--	mws0847	1.62456	1-Methyladenine	-0.901	0.000915346	1
evm.TU.contig_38580	-1.64364	--	mws0847	1.62456	1-Methyladenine	-0.908	0.000712227	1
evm.TU.supercontig_1.229	-4.12724	--	mws0847	1.62456	1-Methyladenine	-0.827	0.00597053	1
evm.TU.supercontig_104.50	-2.03042	--	mws0847	1.62456	1-Methyladenine	-0.858	0.00308192	1
evm.TU.supercontig_1058.2	-1.7177	--	mws0847	1.62456	1-Methyladenine	-0.904	0.000816773	1
evm.TU.supercontig_107.1	-1.56698	--	mws0847	1.62456	1-Methyladenine	-0.919	0.000464934	1
evm.TU.supercontig_112.24	-1.29695	--	mws0847	1.62456	1-Methyladenine	-0.836	0.00501927	1
evm.TU.supercontig_113.21	-1.31893	--	mws0847	1.62456	1-Methyladenine	-0.819	0.00690501	1
evm.TU.supercontig_113.3	-1.59028	--	mws0847	1.62456	1-Methyladenine	-0.82	0.00677445	1
evm.TU.supercontig_116.41	-1.29963	--	mws0847	1.62456	1-Methyladenine	-0.864	0.00264076	1
evm.TU.supercontig_12.284	-1.2268	--	mws0847	1.62456	1-Methyladenine	-0.865	0.00257108	1
evm.TU.supercontig_1214.2	-1.10903	K03354	mws0847	1.62456	1-Methyladenine	-0.938	0.000184535	1
evm.TU.supercontig_13.183	-1.95824	--	mws0847	1.62456	1-Methyladenine	-0.879	0.0018073	1
evm.TU.supercontig_139.64	-1.28803	--	mws0847	1.62456	1-Methyladenine	-0.815	0.0074148	1
evm.TU.supercontig_14.204	-1.27862	--	mws0847	1.62456	1-Methyladenine	-0.857	0.00315604	1
evm.TU.supercontig_157.10	-5.33205	K09571	mws0847	1.62456	1-Methyladenine	-0.872	0.00217598	1
evm.TU.supercontig_16.127	-6.00647	--	mws0847	1.62456	1-Methyladenine	-0.86	0.00292184	1
evm.TU.supercontig_162.35	-1.45391	K04515	mws0847	1.62456	1-Methyladenine	-0.849	0.00376625	1
evm.TU.supercontig_165.19	-1.62085	--	mws0847	1.62456	1-Methyladenine	-0.816	0.00731451	1
evm.TU.supercontig_169.42	-1.73752	--	mws0847	1.62456	1-Methyladenine	-0.827	0.00595213	1
evm.TU.supercontig_170.25	-1.93788	--	mws0847	1.62456	1-Methyladenine	-0.856	0.00326086	1
evm.TU.supercontig_171.15	-1.90493	--	mws0847	1.62456	1-Methyladenine	-0.828	0.00579466	1
evm.TU.supercontig_18.25	-1.96369	--	mws0847	1.62456	1-Methyladenine	-0.885	0.00150417	1
evm.TU.supercontig_18.33	-1.83781	--	mws0847	1.62456	1-Methyladenine	-0.851	0.00365278	1
evm.TU.supercontig_19.156	-2.95211	--	mws0847	1.62456	1-Methyladenine	-0.856	0.00326502	1
evm.TU.supercontig_19.66	-2.11635	K03327	mws0847	1.62456	1-Methyladenine	-0.828	0.00584418	1
evm.TU.supercontig_19.67	-2.07578	K04564	mws0847	1.62456	1-Methyladenine	-0.822	0.00656931	1
evm.TU.supercontig_2.111	-1.61979	--	mws0847	1.62456	1-Methyladenine	-0.821	0.00662565	1
evm.TU.supercontig_2.173	-1.99588	--	mws0847	1.62456	1-Methyladenine	-0.834	0.00516805	1
evm.TU.supercontig_2.4	-2.78582	--	mws0847	1.62456	1-Methyladenine	-0.893	0.00120015	1
evm.TU.supercontig_205.6	-2.34807	--	mws0847	1.62456	1-Methyladenine	-0.832	0.00540876	1
evm.TU.supercontig_209.11	-3.1052	--	mws0847	1.62456	1-Methyladenine	-0.802	0.00937611	1
evm.TU.supercontig_21.183	-1.29264	K01590	mws0847	1.62456	1-Methyladenine	-0.803	0.00917376	1
evm.TU.supercontig_215.8	-1.41886	--	mws0847	1.62456	1-Methyladenine	-0.834	0.00518271	1
evm.TU.supercontig_2304.1	-1.75453	K09286	mws0847	1.62456	1-Methyladenine	-0.854	0.00340941	1
evm.TU.supercontig_235.20	-1.1284	--	mws0847	1.62456	1-Methyladenine	-0.884	0.00154389	1
evm.TU.supercontig_25.201	-1.2244	--	mws0847	1.62456	1-Methyladenine	-0.843	0.0043123	1
evm.TU.supercontig_26.105	-1.47647	--	mws0847	1.62456	1-Methyladenine	-0.818	0.00702022	1
evm.TU.supercontig_28.8	-1.01303	--	mws0847	1.62456	1-Methyladenine	-0.807	0.00852468	1
evm.TU.supercontig_28.91	-2.23062	--	mws0847	1.62456	1-Methyladenine	-0.824	0.00630871	1
evm.TU.supercontig_29.116	-1.04588	--	mws0847	1.62456	1-Methyladenine	-0.861	0.00289695	1
evm.TU.supercontig_29.134	-1.6345	K00759	mws0847	1.62456	1-Methyladenine	-0.82	0.00685468	1
evm.TU.supercontig_2900.2	-1.11182	--	mws0847	1.62456	1-Methyladenine	-0.837	0.00492022	1
evm.TU.supercontig_3.137	-1.86935	--	mws0847	1.62456	1-Methyladenine	-0.801	0.00945183	1
evm.TU.supercontig_3.480	-1.03302	--	mws0847	1.62456	1-Methyladenine	-0.878	0.00184963	1
evm.TU.supercontig_31.39	-1.81668	--	mws0847	1.62456	1-Methyladenine	-0.836	0.00499155	1
evm.TU.supercontig_33.40	-1.90636	--	mws0847	1.62456	1-Methyladenine	-0.831	0.00553567	1
evm.TU.supercontig_34.66	-2.20843	K15014	mws0847	1.62456	1-Methyladenine	-0.835	0.00510246	1
evm.TU.supercontig_36.176	-7.6888	K00434	mws0847	1.62456	1-Methyladenine	-0.884	0.00156959	1
evm.TU.supercontig_37.42	-2.31363	K02200	mws0847	1.62456	1-Methyladenine	-0.871	0.00225296	1
evm.TU.supercontig_40.68	-3.54652	--	mws0847	1.62456	1-Methyladenine	-0.838	0.00476766	1
evm.TU.supercontig_42.127	-1.93953	--	mws0847	1.62456	1-Methyladenine	-0.83	0.00566406	1
evm.TU.supercontig_42.45	-1.65478	--	mws0847	1.62456	1-Methyladenine	-0.8	0.00954938	1
evm.TU.supercontig_456.1	-1.95276	--	mws0847	1.62456	1-Methyladenine	-0.877	0.0019202	1
evm.TU.supercontig_46.114	-1.12243	K14321	mws0847	1.62456	1-Methyladenine	-0.846	0.00405241	1
evm.TU.supercontig_46.128	-2.23427	--	mws0847	1.62456	1-Methyladenine	-0.933	0.000242993	1
evm.TU.supercontig_46.41	-2.62459	--	mws0847	1.62456	1-Methyladenine	-0.902	0.000888065	1
evm.TU.supercontig_46.83	-1.07449	--	mws0847	1.62456	1-Methyladenine	-0.819	0.00687681	1
evm.TU.supercontig_486.2	-2.49387	--	mws0847	1.62456	1-Methyladenine	-0.837	0.00485363	1
evm.TU.supercontig_49.51	-1.17446	--	mws0847	1.62456	1-Methyladenine	-0.864	0.00268531	1
evm.TU.supercontig_5.136	-4.43406	--	mws0847	1.62456	1-Methyladenine	-0.805	0.00886861	1
evm.TU.supercontig_5.64	-1.30419	--	mws0847	1.62456	1-Methyladenine	-0.842	0.00436621	1
evm.TU.supercontig_51.7	-1.33817	--	mws0847	1.62456	1-Methyladenine	-0.817	0.00713665	1
evm.TU.supercontig_52.134	-1.8296	--	mws0847	1.62456	1-Methyladenine	-0.89	0.00129438	1
evm.TU.supercontig_53.1	-1.18808	K14759	mws0847	1.62456	1-Methyladenine	-0.833	0.00528894	1
evm.TU.supercontig_53.139	-2.24752	--	mws0847	1.62456	1-Methyladenine	-0.812	0.00785247	1
evm.TU.supercontig_55.63	-1.08613	--	mws0847	1.62456	1-Methyladenine	-0.865	0.0025898	1
evm.TU.supercontig_55.99	-1.00267	K01110	mws0847	1.62456	1-Methyladenine	-0.885	0.00151368	1
evm.TU.supercontig_554.1	-1.85686	--	mws0847	1.62456	1-Methyladenine	-0.805	0.0089201	1
evm.TU.supercontig_56.101	-1.63975	K12349	mws0847	1.62456	1-Methyladenine	-0.868	0.00243535	1
evm.TU.supercontig_59.13	-1.08737	--	mws0847	1.62456	1-Methyladenine	-0.911	0.000622611	1
evm.TU.supercontig_59.34	-1.13665	K14805	mws0847	1.62456	1-Methyladenine	-0.841	0.00449721	1
evm.TU.supercontig_59.55	-1.09672	K18010	mws0847	1.62456	1-Methyladenine	-0.911	0.000628007	1
evm.TU.supercontig_6.260	-2.69176	K02641	mws0847	1.62456	1-Methyladenine	-0.818	0.00708096	1
evm.TU.supercontig_6.27	-1.00761	K18811	mws0847	1.62456	1-Methyladenine	-0.806	0.00875762	1
evm.TU.supercontig_6.293	-2.70386	--	mws0847	1.62456	1-Methyladenine	-0.824	0.00630292	1
evm.TU.supercontig_6.338	-1.24179	K10901	mws0847	1.62456	1-Methyladenine	-0.851	0.00365164	1
evm.TU.supercontig_60.49	-2.45038	--	mws0847	1.62456	1-Methyladenine	-0.89	0.00131013	1
evm.TU.supercontig_64.16	-1.98218	--	mws0847	1.62456	1-Methyladenine	-0.811	0.00805212	1
evm.TU.supercontig_652.1	-1.82803	K06001	mws0847	1.62456	1-Methyladenine	-0.827	0.00598551	1
evm.TU.supercontig_700.5	-2.57607	--	mws0847	1.62456	1-Methyladenine	-0.814	0.00761723	1
evm.TU.supercontig_74.4	-1.01835	--	mws0847	1.62456	1-Methyladenine	-0.859	0.00302866	1
evm.TU.supercontig_74.43	-1.54266	K07375	mws0847	1.62456	1-Methyladenine	-0.813	0.00773286	1
evm.TU.supercontig_74.85	-1.24221	--	mws0847	1.62456	1-Methyladenine	-0.863	0.00270295	1
evm.TU.supercontig_76.26	-1.54251	--	mws0847	1.62456	1-Methyladenine	-0.876	0.00197944	1
evm.TU.supercontig_79.60	-1.02205	--	mws0847	1.62456	1-Methyladenine	-0.841	0.00447368	1
evm.TU.supercontig_8.48	-1.77876	--	mws0847	1.62456	1-Methyladenine	-0.814	0.00753413	1
evm.TU.supercontig_81.154	-1.36474	--	mws0847	1.62456	1-Methyladenine	-0.868	0.00239137	1
evm.TU.supercontig_83.29	-2.76914	--	mws0847	1.62456	1-Methyladenine	-0.844	0.00424863	1
evm.TU.supercontig_84.115	-1.48212	--	mws0847	1.62456	1-Methyladenine	-0.847	0.00397133	1
evm.TU.supercontig_85.78	-1.65464	--	mws0847	1.62456	1-Methyladenine	-0.852	0.003505	1
evm.TU.supercontig_9.134	-4.17094	--	mws0847	1.62456	1-Methyladenine	-0.858	0.00307411	1
evm.TU.supercontig_94.80	-1.11704	K14406	mws0847	1.62456	1-Methyladenine	-0.88	0.00173106	1
evm.TU.supercontig_95.23	-2.73343	--	mws0847	1.62456	1-Methyladenine	-0.851	0.00362971	1
evm.TU.supercontig_95.55	-1.34039	--	mws0847	1.62456	1-Methyladenine	-0.86	0.00292063	1
evm.TU.supercontig_97.92	-2.1795	--	mws0847	1.62456	1-Methyladenine	-0.846	0.00402556	1
gevm.TU.contig_28523.2	-1.50797	K14565	mws0847	1.62456	1-Methyladenine	-0.866	0.00254904	1
gevm.TU.contig_45082.2	-1.02842	--	mws0847	1.62456	1-Methyladenine	-0.809	0.0082269	1
C.papaya_newGene_1049	-2.07282	--	mws0913	1.20728	Trifolin	-0.835	0.00512496	1
C.papaya_newGene_1299	-1.99451	K02886	mws0913	1.20728	Trifolin	-0.868	0.00243001	1
C.papaya_newGene_2064	-1.60647	K14496	mws0913	1.20728	Trifolin	-0.808	0.00838948	1
C.papaya_newGene_318	-1.23483	--	mws0913	1.20728	Trifolin	-0.823	0.00647384	1
evm.TU.supercontig_1.304	-1.54444	--	mws0913	1.20728	Trifolin	-0.801	0.00946025	1
evm.TU.supercontig_103.65	-1.56954	--	mws0913	1.20728	Trifolin	-0.811	0.00801681	1
evm.TU.supercontig_104.2	-1.41889	K04082	mws0913	1.20728	Trifolin	-0.877	0.00189868	1
evm.TU.supercontig_1084.4	-1.14308	K15262	mws0913	1.20728	Trifolin	-0.826	0.00611414	1
evm.TU.supercontig_120.25	-1.79583	--	mws0913	1.20728	Trifolin	-0.839	0.00470243	1
evm.TU.supercontig_1210.2	-1.43003	--	mws0913	1.20728	Trifolin	-0.826	0.00607187	1
evm.TU.supercontig_129.54	-1.42253	K10606	mws0913	1.20728	Trifolin	-0.839	0.00466209	1
evm.TU.supercontig_13.67	-1.22576	K03111	mws0913	1.20728	Trifolin	-0.806	0.0087155	1
evm.TU.supercontig_139.34	-1.09082	--	mws0913	1.20728	Trifolin	-0.811	0.00795124	1
evm.TU.supercontig_15.105	-1.60091	--	mws0913	1.20728	Trifolin	-0.862	0.00277273	1
evm.TU.supercontig_151.37	-1.25882	--	mws0913	1.20728	Trifolin	-0.848	0.00384422	1
evm.TU.supercontig_152.23	-1.16719	--	mws0913	1.20728	Trifolin	-0.826	0.00611462	1
evm.TU.supercontig_16.181	-4.3206	K11491	mws0913	1.20728	Trifolin	-0.856	0.00319806	1
evm.TU.supercontig_161.36	-1.42128	K00962	mws0913	1.20728	Trifolin	-0.852	0.00354736	1
evm.TU.supercontig_162.9	-1.20633	K10357	mws0913	1.20728	Trifolin	-0.823	0.00642902	1
evm.TU.supercontig_2.111	-1.61979	--	mws0913	1.20728	Trifolin	-0.803	0.00922788	1
evm.TU.supercontig_2.184	-1.40159	K00133	mws0913	1.20728	Trifolin	-0.809	0.00827792	1
evm.TU.supercontig_2.378	-1.71672	--	mws0913	1.20728	Trifolin	-0.837	0.00488579	1
evm.TU.supercontig_2070.1	-1.186	--	mws0913	1.20728	Trifolin	-0.807	0.00853921	1
evm.TU.supercontig_21.234	-2.55523	--	mws0913	1.20728	Trifolin	-0.811	0.00793421	1
evm.TU.supercontig_2111.1	-1.72981	K01792	mws0913	1.20728	Trifolin	-0.817	0.00721981	1
evm.TU.supercontig_27.24	-2.29624	K10581	mws0913	1.20728	Trifolin	-0.814	0.00751154	1
evm.TU.supercontig_27.25	-1.70074	K10581	mws0913	1.20728	Trifolin	-0.822	0.00656991	1
evm.TU.supercontig_27.257	-2.57712	K07904	mws0913	1.20728	Trifolin	-0.802	0.00934545	1
evm.TU.supercontig_29.48	-1.25737	K18447	mws0913	1.20728	Trifolin	-0.809	0.00826311	1
evm.TU.supercontig_317.5	-1.1347	K01114	mws0913	1.20728	Trifolin	-0.808	0.00836502	1
evm.TU.supercontig_33.187	-3.17668	--	mws0913	1.20728	Trifolin	-0.832	0.00542714	1
evm.TU.supercontig_34.80	-1.4849	--	mws0913	1.20728	Trifolin	-0.81	0.00813895	1
evm.TU.supercontig_350.4	-2.02151	--	mws0913	1.20728	Trifolin	-0.83	0.00558651	1
evm.TU.supercontig_42.160	-1.78823	--	mws0913	1.20728	Trifolin	-0.819	0.00691753	1
evm.TU.supercontig_43.1	-3.65854	--	mws0913	1.20728	Trifolin	-0.822	0.00658409	1
evm.TU.supercontig_47.31	-1.40382	K11593	mws0913	1.20728	Trifolin	-0.81	0.00815763	1
evm.TU.supercontig_48.167	-1.57234	--	mws0913	1.20728	Trifolin	-0.804	0.00897685	1
evm.TU.supercontig_486.2	-2.49387	--	mws0913	1.20728	Trifolin	-0.824	0.0063167	1
evm.TU.supercontig_5.349	-1.70526	--	mws0913	1.20728	Trifolin	-0.814	0.00758769	1
evm.TU.supercontig_5.94	-1.43866	--	mws0913	1.20728	Trifolin	-0.845	0.00415898	1
evm.TU.supercontig_513.5	-1.14946	K12483	mws0913	1.20728	Trifolin	-0.802	0.00934775	1
evm.TU.supercontig_55.166	-1.12061	--	mws0913	1.20728	Trifolin	-0.821	0.0067321	1
evm.TU.supercontig_58.53	-1.69898	K10886	mws0913	1.20728	Trifolin	-0.829	0.00577594	1
evm.TU.supercontig_72.23	-1.5227	--	mws0913	1.20728	Trifolin	-0.85	0.0037144	1
evm.TU.supercontig_77.24	-2.01488	K03353	mws0913	1.20728	Trifolin	-0.9	0.00094071	1
evm.TU.supercontig_77.50	-1.33573	K10884	mws0913	1.20728	Trifolin	-0.804	0.00905236	1
evm.TU.supercontig_8.120	-1.54666	--	mws0913	1.20728	Trifolin	-0.855	0.00331269	1
evm.TU.supercontig_8.264	-2.05445	K11548	mws0913	1.20728	Trifolin	-0.957	5.24962e-05	1
evm.TU.supercontig_81.9	-2.33024	K10405	mws0913	1.20728	Trifolin	-0.836	0.00497447	1
evm.TU.supercontig_84.63	-1.60193	K03977	mws0913	1.20728	Trifolin	-0.821	0.00669384	1
C.papaya_newGene_2736	-1.09138	--	mws1422	1.22277	(-)-Epiafzelechin	-0.889	0.0013329	1
C.papaya_newGene_493	-1.45425	--	mws1422	1.22277	(-)-Epiafzelechin	-0.902	0.000893255	1
C.papaya_newGene_687	-1.52274	--	mws1422	1.22277	(-)-Epiafzelechin	-0.825	0.00613561	1
evm.TU.supercontig_1.210	-1.78229	--	mws1422	1.22277	(-)-Epiafzelechin	-0.886	0.00145421	1
evm.TU.supercontig_10.160	-1.75421	--	mws1422	1.22277	(-)-Epiafzelechin	-0.846	0.00401504	1
evm.TU.supercontig_10.85	-2.70849	--	mws1422	1.22277	(-)-Epiafzelechin	-0.877	0.00187619	1
evm.TU.supercontig_104.9	-1.83263	K08064	mws1422	1.22277	(-)-Epiafzelechin	-0.801	0.00951886	1
evm.TU.supercontig_107.100	-1.11899	--	mws1422	1.22277	(-)-Epiafzelechin	-0.925	0.000357535	1
evm.TU.supercontig_107.50	-1.58563	K08360	mws1422	1.22277	(-)-Epiafzelechin	-0.856	0.00325588	1
evm.TU.supercontig_113.3	-1.59028	--	mws1422	1.22277	(-)-Epiafzelechin	-0.837	0.00485628	1
evm.TU.supercontig_115.48	-1.30096	K01047	mws1422	1.22277	(-)-Epiafzelechin	-0.814	0.00759779	1
evm.TU.supercontig_116.41	-1.29963	--	mws1422	1.22277	(-)-Epiafzelechin	-0.831	0.00550334	1
evm.TU.supercontig_13.79	-1.13037	K01530	mws1422	1.22277	(-)-Epiafzelechin	-0.882	0.00167343	1
evm.TU.supercontig_15.5	-1.92622	--	mws1422	1.22277	(-)-Epiafzelechin	-0.918	0.000485857	1
evm.TU.supercontig_157.38	-1.82988	K17285	mws1422	1.22277	(-)-Epiafzelechin	-0.966	2.30595e-05	1
evm.TU.supercontig_16.74	-1.74665	K01006	mws1422	1.22277	(-)-Epiafzelechin	-0.832	0.00543464	1
evm.TU.supercontig_162.35	-1.45391	K04515	mws1422	1.22277	(-)-Epiafzelechin	-0.854	0.00337903	1
evm.TU.supercontig_18.240	-1.02379	--	mws1422	1.22277	(-)-Epiafzelechin	-0.963	3.1655e-05	1
evm.TU.supercontig_19.31	-1.45791	--	mws1422	1.22277	(-)-Epiafzelechin	-0.92	0.00043977	1
evm.TU.supercontig_2.434	-1.12396	K01953	mws1422	1.22277	(-)-Epiafzelechin	-0.853	0.00347188	1
evm.TU.supercontig_21.137	-1.12644	--	mws1422	1.22277	(-)-Epiafzelechin	-0.876	0.00194691	1
evm.TU.supercontig_222.15	-1.70044	--	mws1422	1.22277	(-)-Epiafzelechin	-0.883	0.00158854	1
evm.TU.supercontig_25.187	-1.08651	--	mws1422	1.22277	(-)-Epiafzelechin	-0.893	0.00118403	1
evm.TU.supercontig_25.25	-2.05894	--	mws1422	1.22277	(-)-Epiafzelechin	-0.934	0.000222626	1
evm.TU.supercontig_252.11	-2.00837	--	mws1422	1.22277	(-)-Epiafzelechin	-0.856	0.00324703	1
evm.TU.supercontig_29.175	-1.10536	--	mws1422	1.22277	(-)-Epiafzelechin	-0.808	0.00846494	1
evm.TU.supercontig_29.21	-1.02613	--	mws1422	1.22277	(-)-Epiafzelechin	-0.858	0.00311435	1
evm.TU.supercontig_3.77	-1.07414	--	mws1422	1.22277	(-)-Epiafzelechin	-0.941	0.000156889	1
evm.TU.supercontig_33.31	-1.29503	--	mws1422	1.22277	(-)-Epiafzelechin	-0.83	0.00565946	1
evm.TU.supercontig_34.151	-1.3207	--	mws1422	1.22277	(-)-Epiafzelechin	-0.805	0.00882439	1
evm.TU.supercontig_34.90	-1.01416	--	mws1422	1.22277	(-)-Epiafzelechin	-0.967	2.11229e-05	1
evm.TU.supercontig_4006.1	-1.5043	K03798	mws1422	1.22277	(-)-Epiafzelechin	-0.88	0.00174905	1
evm.TU.supercontig_44.79	-1.20028	--	mws1422	1.22277	(-)-Epiafzelechin	-0.846	0.0040542	1
evm.TU.supercontig_5.320	-1.6639	--	mws1422	1.22277	(-)-Epiafzelechin	-0.921	0.000429269	1
evm.TU.supercontig_5.53	-1.47281	K14490	mws1422	1.22277	(-)-Epiafzelechin	-0.859	0.00298164	1
evm.TU.supercontig_501.3	-1.0807	--	mws1422	1.22277	(-)-Epiafzelechin	-0.957	5.25615e-05	1
evm.TU.supercontig_55.102	-3.18091	--	mws1422	1.22277	(-)-Epiafzelechin	-0.825	0.00617027	1
evm.TU.supercontig_6.153	-1.0316	--	mws1422	1.22277	(-)-Epiafzelechin	-0.942	0.000141947	1
evm.TU.supercontig_6.193	-1.27962	--	mws1422	1.22277	(-)-Epiafzelechin	-0.971	1.29178e-05	1
evm.TU.supercontig_6.40	-1.76712	--	mws1422	1.22277	(-)-Epiafzelechin	-0.823	0.00637902	1
evm.TU.supercontig_6.45	-1.17035	--	mws1422	1.22277	(-)-Epiafzelechin	-0.914	0.000563815	1
evm.TU.supercontig_62.86	-1.76421	--	mws1422	1.22277	(-)-Epiafzelechin	-0.847	0.00392078	1
evm.TU.supercontig_652.1	-1.82803	K06001	mws1422	1.22277	(-)-Epiafzelechin	-0.811	0.00796222	1
evm.TU.supercontig_7.187	-3.03075	K03676	mws1422	1.22277	(-)-Epiafzelechin	-0.867	0.00249805	1
evm.TU.supercontig_8.240	-1.53738	--	mws1422	1.22277	(-)-Epiafzelechin	-0.901	0.000912839	1
evm.TU.supercontig_8.250	-1.23694	--	mws1422	1.22277	(-)-Epiafzelechin	-0.873	0.00214013	1
evm.TU.supercontig_8.42	-1.12049	K02699	mws1422	1.22277	(-)-Epiafzelechin	-0.983	1.9267e-06	1
evm.TU.supercontig_81.23	-1.5291	--	mws1422	1.22277	(-)-Epiafzelechin	-0.824	0.00630849	1
evm.TU.supercontig_882.3	-1.28945	K02694	mws1422	1.22277	(-)-Epiafzelechin	-0.829	0.00569371	1
evm.TU.supercontig_98.59	-1.23371	K14498	mws1422	1.22277	(-)-Epiafzelechin	-0.896	0.00107748	1
gevm.TU.contig_33360.1	-1.25977	K11251	mws1422	1.22277	(-)-Epiafzelechin	-0.875	0.00200546	1
evm.TU.supercontig_1.300	-2.02888	K12896	mws2212	1.2298	Caffeic acid	-0.852	0.00357818	1
evm.TU.supercontig_161.14	-1.26089	--	mws2212	1.2298	Caffeic acid	-0.828	0.00579093	1
evm.TU.supercontig_260.6	-1.507	--	mws2212	1.2298	Caffeic acid	-0.858	0.00305869	1
evm.TU.supercontig_285.3	-1.52211	K11086	mws2212	1.2298	Caffeic acid	-0.813	0.00766573	1
evm.TU.contig_39805	-1.40656	--	pmb0037	1.2181	Hordenine	-0.815	0.007464	1
evm.TU.supercontig_107.50	-1.58563	K08360	pmb0037	1.2181	Hordenine	-0.875	0.00202655	1
evm.TU.supercontig_127.55	-1.39273	--	pmb0037	1.2181	Hordenine	-0.881	0.00171098	1
evm.TU.supercontig_260.6	-1.507	--	pmb0037	1.2181	Hordenine	-0.824	0.00635776	1
evm.TU.supercontig_4006.1	-1.5043	K03798	pmb0037	1.2181	Hordenine	-0.819	0.00693148	1
evm.TU.supercontig_6.153	-1.0316	--	pmb0037	1.2181	Hordenine	-0.811	0.00804408	1
evm.TU.supercontig_7.115	-1.12334	--	pmb0037	1.2181	Hordenine	-0.898	0.000992134	1
evm.TU.supercontig_92.63	-1.69116	--	pmb0037	1.2181	Hordenine	-0.852	0.00353464	1
evm.TU.supercontig_97.82	-1.25203	--	pmb0037	1.2181	Hordenine	-0.858	0.00311031	1
C.papaya_newGene_1275	-1.09554	--	pmb0423	1.02896	Hydroxy-methoxycinnamate	-0.807	0.00851045	1
C.papaya_newGene_1335	-1.03214	--	pmb0423	1.02896	Hydroxy-methoxycinnamate	-0.809	0.00829729	1
C.papaya_newGene_1336	-1.78436	--	pmb0423	1.02896	Hydroxy-methoxycinnamate	-0.817	0.00712994	1
C.papaya_newGene_2574	-1.93366	--	pmb0423	1.02896	Hydroxy-methoxycinnamate	-0.813	0.00773461	1
C.papaya_newGene_3450	-1.42036	--	pmb0423	1.02896	Hydroxy-methoxycinnamate	-0.846	0.00404394	1
C.papaya_newGene_420	-1.4743	K07964	pmb0423	1.02896	Hydroxy-methoxycinnamate	-0.822	0.00649359	1
C.papaya_newGene_445	-1.75923	--	pmb0423	1.02896	Hydroxy-methoxycinnamate	-0.809	0.00829747	1
evm.TU.contig_28922	-1.08943	K11644	pmb0423	1.02896	Hydroxy-methoxycinnamate	-0.882	0.00163018	1
evm.TU.contig_32212	-2.57085	K07760	pmb0423	1.02896	Hydroxy-methoxycinnamate	-0.813	0.00771878	1
evm.TU.contig_32448	-1.67254	--	pmb0423	1.02896	Hydroxy-methoxycinnamate	-0.866	0.00251288	1
evm.TU.contig_33896	-4.1587	--	pmb0423	1.02896	Hydroxy-methoxycinnamate	-0.804	0.0089575	1
evm.TU.contig_41691	-1.3639	K11593	pmb0423	1.02896	Hydroxy-methoxycinnamate	-0.852	0.00352665	1
evm.TU.contig_41899	-2.60029	K10895	pmb0423	1.02896	Hydroxy-methoxycinnamate	-0.846	0.00408063	1
evm.TU.contig_44595	-1.39455	K08237	pmb0423	1.02896	Hydroxy-methoxycinnamate	-0.838	0.00479742	1
evm.TU.supercontig_0.116	-1.34356	--	pmb0423	1.02896	Hydroxy-methoxycinnamate	-0.831	0.00556845	1
evm.TU.supercontig_1.109	-1.43865	K01188	pmb0423	1.02896	Hydroxy-methoxycinnamate	-0.821	0.00672389	1
evm.TU.supercontig_1.177	-1.40679	--	pmb0423	1.02896	Hydroxy-methoxycinnamate	-0.801	0.00945831	1
evm.TU.supercontig_1.433	-2.14629	--	pmb0423	1.02896	Hydroxy-methoxycinnamate	-0.841	0.00446161	1
evm.TU.supercontig_1.44	-1.46647	K15032	pmb0423	1.02896	Hydroxy-methoxycinnamate	-0.836	0.00498024	1
evm.TU.supercontig_10.152	-2.13841	K01507	pmb0423	1.02896	Hydroxy-methoxycinnamate	-0.813	0.00777348	1
evm.TU.supercontig_103.65	-1.56954	--	pmb0423	1.02896	Hydroxy-methoxycinnamate	-0.85	0.00368849	1
evm.TU.supercontig_1042.1	-3.41794	K18881	pmb0423	1.02896	Hydroxy-methoxycinnamate	-0.807	0.0085978	1
evm.TU.supercontig_107.60	-1.08669	--	pmb0423	1.02896	Hydroxy-methoxycinnamate	-0.849	0.00378673	1
evm.TU.supercontig_107.90	-3.63935	K03327	pmb0423	1.02896	Hydroxy-methoxycinnamate	-0.805	0.00893073	1
evm.TU.supercontig_109.5	-2.67705	--	pmb0423	1.02896	Hydroxy-methoxycinnamate	-0.866	0.00251637	1
evm.TU.supercontig_11.7	-1.01545	--	pmb0423	1.02896	Hydroxy-methoxycinnamate	-0.847	0.0039196	1
evm.TU.supercontig_111.16	-1.58593	K08910	pmb0423	1.02896	Hydroxy-methoxycinnamate	-0.834	0.00517331	1
evm.TU.supercontig_112.23	-2.05763	K05857	pmb0423	1.02896	Hydroxy-methoxycinnamate	-0.859	0.00301366	1
evm.TU.supercontig_114.37	-1.93681	K00799	pmb0423	1.02896	Hydroxy-methoxycinnamate	-0.826	0.00606205	1
evm.TU.supercontig_116.52	-1.29187	--	pmb0423	1.02896	Hydroxy-methoxycinnamate	-0.807	0.00853832	1
evm.TU.supercontig_119.42	-1.06404	K05917	pmb0423	1.02896	Hydroxy-methoxycinnamate	-0.801	0.00954404	1
evm.TU.supercontig_119.63	-1.4396	K03132	pmb0423	1.02896	Hydroxy-methoxycinnamate	-0.839	0.00472216	1
evm.TU.supercontig_12.128	-3.62937	--	pmb0423	1.02896	Hydroxy-methoxycinnamate	-0.857	0.00317706	1
evm.TU.supercontig_12.177	-1.26189	K00640	pmb0423	1.02896	Hydroxy-methoxycinnamate	-0.83	0.0056337	1
evm.TU.supercontig_12.21	-1.09539	K08869	pmb0423	1.02896	Hydroxy-methoxycinnamate	-0.813	0.00777773	1
evm.TU.supercontig_12.97	-1.98403	K00876	pmb0423	1.02896	Hydroxy-methoxycinnamate	-0.802	0.00939141	1
evm.TU.supercontig_125.8	-1.1824	K11159	pmb0423	1.02896	Hydroxy-methoxycinnamate	-0.814	0.00754547	1
evm.TU.supercontig_13.267	-1.48863	--	pmb0423	1.02896	Hydroxy-methoxycinnamate	-0.819	0.00697419	1
evm.TU.supercontig_13.277	-4.35952	K00652	pmb0423	1.02896	Hydroxy-methoxycinnamate	-0.812	0.00781489	1
evm.TU.supercontig_130.4	-1.10393	K00231	pmb0423	1.02896	Hydroxy-methoxycinnamate	-0.844	0.00421418	1
evm.TU.supercontig_131.66	-1.10313	K00026	pmb0423	1.02896	Hydroxy-methoxycinnamate	-0.887	0.00141435	1
evm.TU.supercontig_1337.3	-1.19794	--	pmb0423	1.02896	Hydroxy-methoxycinnamate	-0.898	0.000998063	1
evm.TU.supercontig_136.75	-1.90431	K00975	pmb0423	1.02896	Hydroxy-methoxycinnamate	-0.856	0.00326545	1
evm.TU.supercontig_137.22	-2.71859	--	pmb0423	1.02896	Hydroxy-methoxycinnamate	-0.816	0.00726762	1
evm.TU.supercontig_14.161	-1.26523	K00012	pmb0423	1.02896	Hydroxy-methoxycinnamate	-0.857	0.00312911	1
evm.TU.supercontig_152.32	-1.19042	--	pmb0423	1.02896	Hydroxy-methoxycinnamate	-0.82	0.00684794	1
evm.TU.supercontig_152.61	-2.34816	K10143	pmb0423	1.02896	Hydroxy-methoxycinnamate	-0.871	0.00225296	1
evm.TU.supercontig_155.30	-2.1166	K17471	pmb0423	1.02896	Hydroxy-methoxycinnamate	-0.847	0.00395638	1
evm.TU.supercontig_157.30	-2.18611	--	pmb0423	1.02896	Hydroxy-methoxycinnamate	-0.823	0.00643156	1
evm.TU.supercontig_157.68	-1.97991	K17099	pmb0423	1.02896	Hydroxy-methoxycinnamate	-0.844	0.00419339	1
evm.TU.supercontig_157.7	-3.99841	K10400	pmb0423	1.02896	Hydroxy-methoxycinnamate	-0.828	0.00579856	1
evm.TU.supercontig_16.181	-4.3206	K11491	pmb0423	1.02896	Hydroxy-methoxycinnamate	-0.836	0.00495718	1
evm.TU.supercontig_16.50	-3.30273	K01915	pmb0423	1.02896	Hydroxy-methoxycinnamate	-0.842	0.00440429	1
evm.TU.supercontig_16.90	-1.01573	K01662	pmb0423	1.02896	Hydroxy-methoxycinnamate	-0.829	0.00574821	1
evm.TU.supercontig_163.20	-2.32345	--	pmb0423	1.02896	Hydroxy-methoxycinnamate	-0.81	0.00817269	1
evm.TU.supercontig_165.40	-3.40439	K12462	pmb0423	1.02896	Hydroxy-methoxycinnamate	-0.816	0.00727407	1
evm.TU.supercontig_17.200	-1.68673	K09338	pmb0423	1.02896	Hydroxy-methoxycinnamate	-0.825	0.00619997	1
evm.TU.supercontig_170.14	-3.13383	K10753	pmb0423	1.02896	Hydroxy-methoxycinnamate	-0.849	0.00377301	1
evm.TU.supercontig_170.17	-4.11388	K03327	pmb0423	1.02896	Hydroxy-methoxycinnamate	-0.821	0.0066193	1
evm.TU.supercontig_170.37	-2.99936	--	pmb0423	1.02896	Hydroxy-methoxycinnamate	-0.854	0.00336856	1
evm.TU.supercontig_177.25	-3.14079	K14638	pmb0423	1.02896	Hydroxy-methoxycinnamate	-0.802	0.0093255	1
evm.TU.supercontig_177.6	-1.08516	K00600	pmb0423	1.02896	Hydroxy-methoxycinnamate	-0.812	0.00789147	1
evm.TU.supercontig_18.111	-1.01854	--	pmb0423	1.02896	Hydroxy-methoxycinnamate	-0.845	0.00413737	1
evm.TU.supercontig_18.120	-1.38963	--	pmb0423	1.02896	Hydroxy-methoxycinnamate	-0.805	0.00892801	1
evm.TU.supercontig_18.41	-1.58464	K02210	pmb0423	1.02896	Hydroxy-methoxycinnamate	-0.83	0.00563685	1
evm.TU.supercontig_184.14	-1.50444	--	pmb0423	1.02896	Hydroxy-methoxycinnamate	-0.805	0.00884925	1
evm.TU.supercontig_1868.3	-3.95087	K08850	pmb0423	1.02896	Hydroxy-methoxycinnamate	-0.822	0.00653263	1
evm.TU.supercontig_19.172	-1.82503	--	pmb0423	1.02896	Hydroxy-methoxycinnamate	-0.812	0.00785956	1
evm.TU.supercontig_19.238	-1.37413	K09422	pmb0423	1.02896	Hydroxy-methoxycinnamate	-0.806	0.00865204	1
evm.TU.supercontig_198.20	-3.32175	K15283	pmb0423	1.02896	Hydroxy-methoxycinnamate	-0.804	0.00901995	1
evm.TU.supercontig_2.384	-1.51745	K08059	pmb0423	1.02896	Hydroxy-methoxycinnamate	-0.888	0.00137344	1
evm.TU.supercontig_2.42	-3.93261	--	pmb0423	1.02896	Hydroxy-methoxycinnamate	-0.823	0.00637213	1
evm.TU.supercontig_200.17	-3.04598	--	pmb0423	1.02896	Hydroxy-methoxycinnamate	-0.816	0.00728242	1
evm.TU.supercontig_200.19	-2.31117	--	pmb0423	1.02896	Hydroxy-methoxycinnamate	-0.836	0.00496604	1
evm.TU.supercontig_200.20	-1.87123	--	pmb0423	1.02896	Hydroxy-methoxycinnamate	-0.806	0.00872266	1
evm.TU.supercontig_21.115	-2.04758	K18477	pmb0423	1.02896	Hydroxy-methoxycinnamate	-0.832	0.00541898	1
evm.TU.supercontig_21.41	-1.20694	K10406	pmb0423	1.02896	Hydroxy-methoxycinnamate	-0.819	0.00695388	1
evm.TU.supercontig_2111.1	-1.72981	K01792	pmb0423	1.02896	Hydroxy-methoxycinnamate	-0.815	0.00749149	1
evm.TU.supercontig_215.3	-1.43586	K09338	pmb0423	1.02896	Hydroxy-methoxycinnamate	-0.83	0.00558851	1
evm.TU.supercontig_216.11	-2.35016	K09580	pmb0423	1.02896	Hydroxy-methoxycinnamate	-0.84	0.00459989	1
evm.TU.supercontig_228.3	-1.38324	--	pmb0423	1.02896	Hydroxy-methoxycinnamate	-0.805	0.00887791	1
evm.TU.supercontig_23.114	-1.40651	K03627	pmb0423	1.02896	Hydroxy-methoxycinnamate	-0.835	0.00510845	1
evm.TU.supercontig_249.14	-2.24922	--	pmb0423	1.02896	Hydroxy-methoxycinnamate	-0.832	0.0053691	1
evm.TU.supercontig_249.5	-2.48282	K01193	pmb0423	1.02896	Hydroxy-methoxycinnamate	-0.823	0.00648007	1
evm.TU.supercontig_25.10	-2.36603	--	pmb0423	1.02896	Hydroxy-methoxycinnamate	-0.807	0.00861958	1
evm.TU.supercontig_25.151	-1.02752	K11517	pmb0423	1.02896	Hydroxy-methoxycinnamate	-0.921	0.000424365	1
evm.TU.supercontig_25.90	-1.15402	K01733	pmb0423	1.02896	Hydroxy-methoxycinnamate	-0.871	0.00225486	1
evm.TU.supercontig_252.17	-2.07101	--	pmb0423	1.02896	Hydroxy-methoxycinnamate	-0.813	0.00776042	1
evm.TU.supercontig_26.144	-1.20054	--	pmb0423	1.02896	Hydroxy-methoxycinnamate	-0.872	0.00216694	1
evm.TU.supercontig_26.288	-4.44359	--	pmb0423	1.02896	Hydroxy-methoxycinnamate	-0.829	0.00578265	1
evm.TU.supercontig_279.4	-1.16911	--	pmb0423	1.02896	Hydroxy-methoxycinnamate	-0.862	0.00278626	1
evm.TU.supercontig_282.4	-1.06231	K01809	pmb0423	1.02896	Hydroxy-methoxycinnamate	-0.865	0.00259362	1
evm.TU.supercontig_29.176	-2.519	K01433	pmb0423	1.02896	Hydroxy-methoxycinnamate	-0.804	0.00903821	1
evm.TU.supercontig_29.48	-1.25737	K18447	pmb0423	1.02896	Hydroxy-methoxycinnamate	-0.845	0.00410265	1
evm.TU.supercontig_292.1	-3.31284	K14487	pmb0423	1.02896	Hydroxy-methoxycinnamate	-0.819	0.00690422	1
evm.TU.supercontig_3.161	-2.12499	K13066	pmb0423	1.02896	Hydroxy-methoxycinnamate	-0.84	0.00458947	1
evm.TU.supercontig_3.171	-1.06429	--	pmb0423	1.02896	Hydroxy-methoxycinnamate	-0.808	0.00840472	1
evm.TU.supercontig_3.178	-1.02077	--	pmb0423	1.02896	Hydroxy-methoxycinnamate	-0.829	0.00575512	1
evm.TU.supercontig_3.203	-1.41216	K04773	pmb0423	1.02896	Hydroxy-methoxycinnamate	-0.845	0.0041152	1
evm.TU.supercontig_3.274	-2.15542	K01689	pmb0423	1.02896	Hydroxy-methoxycinnamate	-0.843	0.0043286	1
evm.TU.supercontig_3.339	-2.88351	--	pmb0423	1.02896	Hydroxy-methoxycinnamate	-0.82	0.0067626	1
evm.TU.supercontig_3.350	-1.41874	--	pmb0423	1.02896	Hydroxy-methoxycinnamate	-0.896	0.00107612	1
evm.TU.supercontig_3.438	-1.5768	K05350	pmb0423	1.02896	Hydroxy-methoxycinnamate	-0.886	0.00145264	1
evm.TU.supercontig_3.446	-1.2742	K03327	pmb0423	1.02896	Hydroxy-methoxycinnamate	-0.899	0.000985694	1
evm.TU.supercontig_30.68	-1.26146	K02542	pmb0423	1.02896	Hydroxy-methoxycinnamate	-0.87	0.00227404	1
evm.TU.supercontig_30.75	-1.40937	--	pmb0423	1.02896	Hydroxy-methoxycinnamate	-0.874	0.00206377	1
evm.TU.supercontig_317.5	-1.1347	K01114	pmb0423	1.02896	Hydroxy-methoxycinnamate	-0.819	0.00690849	1
evm.TU.supercontig_32.24	-2.21141	--	pmb0423	1.02896	Hydroxy-methoxycinnamate	-0.83	0.00565756	1
evm.TU.supercontig_33.70	-1.10505	K15402	pmb0423	1.02896	Hydroxy-methoxycinnamate	-0.827	0.00590858	1
evm.TU.supercontig_332.5	-1.40772	--	pmb0423	1.02896	Hydroxy-methoxycinnamate	-0.833	0.00533399	1
evm.TU.supercontig_34.132	-1.67007	--	pmb0423	1.02896	Hydroxy-methoxycinnamate	-0.874	0.00204921	1
evm.TU.supercontig_34.80	-1.4849	--	pmb0423	1.02896	Hydroxy-methoxycinnamate	-0.835	0.00511868	1
evm.TU.supercontig_35.34	-1.15175	--	pmb0423	1.02896	Hydroxy-methoxycinnamate	-0.845	0.0041278	1
evm.TU.supercontig_36.72	-1.44646	--	pmb0423	1.02896	Hydroxy-methoxycinnamate	-0.813	0.00765803	1
evm.TU.supercontig_37.186	-1.72311	--	pmb0423	1.02896	Hydroxy-methoxycinnamate	-0.838	0.0048074	1
evm.TU.supercontig_39.93	-4.29175	--	pmb0423	1.02896	Hydroxy-methoxycinnamate	-0.809	0.00826133	1
evm.TU.supercontig_394.4	-2.07057	--	pmb0423	1.02896	Hydroxy-methoxycinnamate	-0.821	0.00669101	1
evm.TU.supercontig_4.170	-2.2966	--	pmb0423	1.02896	Hydroxy-methoxycinnamate	-0.86	0.00291172	1
evm.TU.supercontig_4.47	-1.22863	--	pmb0423	1.02896	Hydroxy-methoxycinnamate	-0.867	0.00249704	1
evm.TU.supercontig_42.31	-1.0475	K16296	pmb0423	1.02896	Hydroxy-methoxycinnamate	-0.825	0.0061962	1
evm.TU.supercontig_43.1	-3.65854	--	pmb0423	1.02896	Hydroxy-methoxycinnamate	-0.819	0.00690692	1
evm.TU.supercontig_44.132	-1.01908	K13811	pmb0423	1.02896	Hydroxy-methoxycinnamate	-0.884	0.00156414	1
evm.TU.supercontig_46.131	-2.77335	K00131	pmb0423	1.02896	Hydroxy-methoxycinnamate	-0.808	0.00837927	1
evm.TU.supercontig_46.76	-1.98534	--	pmb0423	1.02896	Hydroxy-methoxycinnamate	-0.807	0.00848875	1
evm.TU.supercontig_47.31	-1.40382	K11593	pmb0423	1.02896	Hydroxy-methoxycinnamate	-0.889	0.00132697	1
evm.TU.supercontig_47.4	-1.21451	K13071	pmb0423	1.02896	Hydroxy-methoxycinnamate	-0.806	0.00877134	1
evm.TU.supercontig_48.47	-2.14957	K18636	pmb0423	1.02896	Hydroxy-methoxycinnamate	-0.834	0.00524602	1
evm.TU.supercontig_4842.1	-1.45675	K17099	pmb0423	1.02896	Hydroxy-methoxycinnamate	-0.803	0.00912893	1
evm.TU.supercontig_49.109	-1.17852	--	pmb0423	1.02896	Hydroxy-methoxycinnamate	-0.814	0.00762106	1
evm.TU.supercontig_49.94	-1.28069	--	pmb0423	1.02896	Hydroxy-methoxycinnamate	-0.88	0.00172502	1
evm.TU.supercontig_5.240	-1.36494	--	pmb0423	1.02896	Hydroxy-methoxycinnamate	-0.832	0.00541149	1
evm.TU.supercontig_5.349	-1.70526	--	pmb0423	1.02896	Hydroxy-methoxycinnamate	-0.852	0.00354134	1
evm.TU.supercontig_5.355	-1.17786	--	pmb0423	1.02896	Hydroxy-methoxycinnamate	-0.834	0.00517361	1
evm.TU.supercontig_5.356	-1.90195	--	pmb0423	1.02896	Hydroxy-methoxycinnamate	-0.869	0.00235263	1
evm.TU.supercontig_5.87	-1.08019	--	pmb0423	1.02896	Hydroxy-methoxycinnamate	-0.896	0.00107931	1
evm.TU.supercontig_5.94	-1.43866	--	pmb0423	1.02896	Hydroxy-methoxycinnamate	-0.838	0.00482421	1
evm.TU.supercontig_50.56	-1.48977	K08734	pmb0423	1.02896	Hydroxy-methoxycinnamate	-0.849	0.00375293	1
evm.TU.supercontig_51.107	-1.74829	--	pmb0423	1.02896	Hydroxy-methoxycinnamate	-0.847	0.00398455	1
evm.TU.supercontig_51.129	-1.18419	--	pmb0423	1.02896	Hydroxy-methoxycinnamate	-0.826	0.00611898	1
evm.TU.supercontig_513.5	-1.14946	K12483	pmb0423	1.02896	Hydroxy-methoxycinnamate	-0.844	0.00419872	1
evm.TU.supercontig_514.3	-1.25454	K00927	pmb0423	1.02896	Hydroxy-methoxycinnamate	-0.814	0.00759054	1
evm.TU.supercontig_52.107	-1.10867	--	pmb0423	1.02896	Hydroxy-methoxycinnamate	-0.882	0.00165372	1
evm.TU.supercontig_52.70	-2.54411	--	pmb0423	1.02896	Hydroxy-methoxycinnamate	-0.848	0.00384263	1
evm.TU.supercontig_54.63	-1.27365	--	pmb0423	1.02896	Hydroxy-methoxycinnamate	-0.842	0.00439778	1
evm.TU.supercontig_55.5	-2.1138	K10406	pmb0423	1.02896	Hydroxy-methoxycinnamate	-0.863	0.00275495	1
evm.TU.supercontig_55.6	-2.01397	K03437	pmb0423	1.02896	Hydroxy-methoxycinnamate	-0.838	0.00481406	1
evm.TU.supercontig_557.2	-1.42557	K01858	pmb0423	1.02896	Hydroxy-methoxycinnamate	-0.866	0.00251022	1
evm.TU.supercontig_56.106	-1.13661	--	pmb0423	1.02896	Hydroxy-methoxycinnamate	-0.843	0.00435389	1
evm.TU.supercontig_57.34	-1.06693	--	pmb0423	1.02896	Hydroxy-methoxycinnamate	-0.839	0.00467983	1
evm.TU.supercontig_59.118	-3.01366	--	pmb0423	1.02896	Hydroxy-methoxycinnamate	-0.802	0.00934135	1
evm.TU.supercontig_59.80	-3.3421	--	pmb0423	1.02896	Hydroxy-methoxycinnamate	-0.808	0.00837175	1
evm.TU.supercontig_6.101	-3.57904	K10436	pmb0423	1.02896	Hydroxy-methoxycinnamate	-0.808	0.00847146	1
evm.TU.supercontig_6.203	-1.54382	K11674	pmb0423	1.02896	Hydroxy-methoxycinnamate	-0.82	0.00673892	1
evm.TU.supercontig_6.346	-2.55123	--	pmb0423	1.02896	Hydroxy-methoxycinnamate	-0.834	0.00517415	1
evm.TU.supercontig_60.88	-2.22201	--	pmb0423	1.02896	Hydroxy-methoxycinnamate	-0.822	0.00660791	1
evm.TU.supercontig_62.146	-1.66644	--	pmb0423	1.02896	Hydroxy-methoxycinnamate	-0.856	0.00319834	1
evm.TU.supercontig_64.115	-1.10082	--	pmb0423	1.02896	Hydroxy-methoxycinnamate	-0.907	0.000737864	1
evm.TU.supercontig_64.164	-1.11303	K09487	pmb0423	1.02896	Hydroxy-methoxycinnamate	-0.866	0.00254507	1
evm.TU.supercontig_65.62	-2.57205	--	pmb0423	1.02896	Hydroxy-methoxycinnamate	-0.848	0.00387941	1
evm.TU.supercontig_65.7	-1.42362	K12587	pmb0423	1.02896	Hydroxy-methoxycinnamate	-0.826	0.00611029	1
evm.TU.supercontig_66.57	-1.59778	--	pmb0423	1.02896	Hydroxy-methoxycinnamate	-0.829	0.00575797	1
evm.TU.supercontig_69.84	-1.31288	--	pmb0423	1.02896	Hydroxy-methoxycinnamate	-0.811	0.00804271	1
evm.TU.supercontig_7.109	-1.16199	--	pmb0423	1.02896	Hydroxy-methoxycinnamate	-0.817	0.0071374	1
evm.TU.supercontig_7.16	-2.86795	K03405	pmb0423	1.02896	Hydroxy-methoxycinnamate	-0.806	0.00875805	1
evm.TU.supercontig_7.178	-2.32354	K00281	pmb0423	1.02896	Hydroxy-methoxycinnamate	-0.808	0.00837143	1
evm.TU.supercontig_7.53	-2.934	--	pmb0423	1.02896	Hydroxy-methoxycinnamate	-0.805	0.00883094	1
evm.TU.supercontig_70.55	-2.00758	--	pmb0423	1.02896	Hydroxy-methoxycinnamate	-0.815	0.00745794	1
evm.TU.supercontig_72.33	-1.40855	K00083	pmb0423	1.02896	Hydroxy-methoxycinnamate	-0.918	0.00046983	1
evm.TU.supercontig_72.58	-1.71556	K02150	pmb0423	1.02896	Hydroxy-methoxycinnamate	-0.813	0.00773678	1
evm.TU.supercontig_736.2	-1.81213	--	pmb0423	1.02896	Hydroxy-methoxycinnamate	-0.871	0.00223284	1
evm.TU.supercontig_74.11	-1.21934	K07375	pmb0423	1.02896	Hydroxy-methoxycinnamate	-0.924	0.000374327	1
evm.TU.supercontig_74.15	-1.50497	--	pmb0423	1.02896	Hydroxy-methoxycinnamate	-0.863	0.00270292	1
evm.TU.supercontig_74.70	-1.05717	K10755	pmb0423	1.02896	Hydroxy-methoxycinnamate	-0.84	0.00456379	1
evm.TU.supercontig_75.2	-2.053	K01805	pmb0423	1.02896	Hydroxy-methoxycinnamate	-0.807	0.0086175	1
evm.TU.supercontig_75.38	-2.75449	K07119	pmb0423	1.02896	Hydroxy-methoxycinnamate	-0.807	0.00860854	1
evm.TU.supercontig_75.90	-1.86401	K11593	pmb0423	1.02896	Hydroxy-methoxycinnamate	-0.82	0.00674652	1
evm.TU.supercontig_75.93	-2.74398	--	pmb0423	1.02896	Hydroxy-methoxycinnamate	-0.827	0.0059914	1
evm.TU.supercontig_76.41	-3.35131	--	pmb0423	1.02896	Hydroxy-methoxycinnamate	-0.819	0.0069517	1
evm.TU.supercontig_77.50	-1.33573	K10884	pmb0423	1.02896	Hydroxy-methoxycinnamate	-0.805	0.00887938	1
evm.TU.supercontig_77.64	-1.19734	K16055	pmb0423	1.02896	Hydroxy-methoxycinnamate	-0.808	0.00845364	1
evm.TU.supercontig_78.31	-2.27956	K04368	pmb0423	1.02896	Hydroxy-methoxycinnamate	-0.822	0.00652745	1
evm.TU.supercontig_78.75	-2.35099	K14454	pmb0423	1.02896	Hydroxy-methoxycinnamate	-0.811	0.00793729	1
evm.TU.supercontig_8.178	-3.03118	K07513	pmb0423	1.02896	Hydroxy-methoxycinnamate	-0.805	0.00887713	1
evm.TU.supercontig_8.266	-2.37026	--	pmb0423	1.02896	Hydroxy-methoxycinnamate	-0.813	0.00769536	1
evm.TU.supercontig_8.285	-2.79424	--	pmb0423	1.02896	Hydroxy-methoxycinnamate	-0.837	0.00486787	1
evm.TU.supercontig_810.4	-2.08826	--	pmb0423	1.02896	Hydroxy-methoxycinnamate	-0.844	0.00418754	1
evm.TU.supercontig_82.58	-1.35936	K17785	pmb0423	1.02896	Hydroxy-methoxycinnamate	-0.818	0.0070503	1
evm.TU.supercontig_828.1	-1.13247	--	pmb0423	1.02896	Hydroxy-methoxycinnamate	-0.803	0.00916342	1
evm.TU.supercontig_83.75	-2.09788	--	pmb0423	1.02896	Hydroxy-methoxycinnamate	-0.805	0.00879584	1
evm.TU.supercontig_84.63	-1.60193	K03977	pmb0423	1.02896	Hydroxy-methoxycinnamate	-0.8	0.00959305	1
evm.TU.supercontig_84.70	-1.80604	K05863	pmb0423	1.02896	Hydroxy-methoxycinnamate	-0.803	0.00922756	1
evm.TU.supercontig_85.58	-1.02113	--	pmb0423	1.02896	Hydroxy-methoxycinnamate	-0.83	0.00558787	1
evm.TU.supercontig_888.1	-2.10153	--	pmb0423	1.02896	Hydroxy-methoxycinnamate	-0.851	0.00366192	1
evm.TU.supercontig_892.2	-1.82153	K00830	pmb0423	1.02896	Hydroxy-methoxycinnamate	-0.826	0.00612417	1
evm.TU.supercontig_9.257	-1.11596	--	pmb0423	1.02896	Hydroxy-methoxycinnamate	-0.844	0.00422007	1
evm.TU.supercontig_9.29	-1.08836	K18674	pmb0423	1.02896	Hydroxy-methoxycinnamate	-0.835	0.00510512	1
evm.TU.supercontig_92.41	-1.04212	--	pmb0423	1.02896	Hydroxy-methoxycinnamate	-0.82	0.00675902	1
evm.TU.supercontig_92.73	-2.52394	--	pmb0423	1.02896	Hydroxy-methoxycinnamate	-0.899	0.000984964	1
evm.TU.supercontig_95.67	-2.02716	--	pmb0423	1.02896	Hydroxy-methoxycinnamate	-0.818	0.00708565	1
gevm.TU.contig_24967.3	-2.82938	K07760	pmb0423	1.02896	Hydroxy-methoxycinnamate	-0.832	0.00541614	1
gevm.TU.contig_28852.3	-6.32128	K00083	pmb0423	1.02896	Hydroxy-methoxycinnamate	-0.888	0.00140481	1
C.papaya_newGene_1076	-1.53449	--	pmb0665	1.42286	Luteolin 8-C-hexosyl-O-hexoside	-0.904	0.000817829	1
C.papaya_newGene_1164	-1.07681	K18183	pmb0665	1.42286	Luteolin 8-C-hexosyl-O-hexoside	-0.857	0.00317308	1
C.papaya_newGene_1216	-3.64071	--	pmb0665	1.42286	Luteolin 8-C-hexosyl-O-hexoside	-0.828	0.00580771	1
C.papaya_newGene_1271	-1.5584	--	pmb0665	1.42286	Luteolin 8-C-hexosyl-O-hexoside	-0.851	0.00363955	1
C.papaya_newGene_1275	-1.09554	--	pmb0665	1.42286	Luteolin 8-C-hexosyl-O-hexoside	-0.879	0.00179366	1
C.papaya_newGene_1329	-1.123	--	pmb0665	1.42286	Luteolin 8-C-hexosyl-O-hexoside	-0.947	0.000109309	1
C.papaya_newGene_1371	-1.02503	--	pmb0665	1.42286	Luteolin 8-C-hexosyl-O-hexoside	-0.819	0.00695783	1
C.papaya_newGene_1423	-1.10352	--	pmb0665	1.42286	Luteolin 8-C-hexosyl-O-hexoside	-0.831	0.00554582	1
C.papaya_newGene_1519	-1.30578	K03809	pmb0665	1.42286	Luteolin 8-C-hexosyl-O-hexoside	-0.818	0.00704248	1
C.papaya_newGene_1562	-2.88436	--	pmb0665	1.42286	Luteolin 8-C-hexosyl-O-hexoside	-0.818	0.0069987	1
C.papaya_newGene_1566	-1.14698	--	pmb0665	1.42286	Luteolin 8-C-hexosyl-O-hexoside	-0.831	0.00554678	1
C.papaya_newGene_1737	-2.52176	K10871	pmb0665	1.42286	Luteolin 8-C-hexosyl-O-hexoside	-0.919	0.000464066	1
C.papaya_newGene_1963	-1.49457	--	pmb0665	1.42286	Luteolin 8-C-hexosyl-O-hexoside	-0.893	0.00117507	1
C.papaya_newGene_1984	-1.11168	--	pmb0665	1.42286	Luteolin 8-C-hexosyl-O-hexoside	-0.861	0.0028961	1
C.papaya_newGene_1991	-1.37993	K02503	pmb0665	1.42286	Luteolin 8-C-hexosyl-O-hexoside	-0.826	0.0060542	1
C.papaya_newGene_2064	-1.60647	K14496	pmb0665	1.42286	Luteolin 8-C-hexosyl-O-hexoside	-0.846	0.00400426	1
C.papaya_newGene_211	-1.51888	--	pmb0665	1.42286	Luteolin 8-C-hexosyl-O-hexoside	-0.913	0.000590254	1
C.papaya_newGene_2158	-1.06263	--	pmb0665	1.42286	Luteolin 8-C-hexosyl-O-hexoside	-0.898	0.000994281	1
C.papaya_newGene_224	-1.45076	K01634	pmb0665	1.42286	Luteolin 8-C-hexosyl-O-hexoside	-0.902	0.000877353	1
C.papaya_newGene_2555	-1.2381	--	pmb0665	1.42286	Luteolin 8-C-hexosyl-O-hexoside	-0.917	0.000497315	1
C.papaya_newGene_2556	-1.34891	--	pmb0665	1.42286	Luteolin 8-C-hexosyl-O-hexoside	-0.868	0.00238991	1
C.papaya_newGene_2664	-1.7594	--	pmb0665	1.42286	Luteolin 8-C-hexosyl-O-hexoside	-0.802	0.00928276	1
C.papaya_newGene_2665	-1.41076	K10844	pmb0665	1.42286	Luteolin 8-C-hexosyl-O-hexoside	-0.934	0.000232112	1
C.papaya_newGene_2667	-6.54881	--	pmb0665	1.42286	Luteolin 8-C-hexosyl-O-hexoside	-0.832	0.00536949	1
C.papaya_newGene_2725	-1.47108	--	pmb0665	1.42286	Luteolin 8-C-hexosyl-O-hexoside	-0.874	0.0020497	1
C.papaya_newGene_28	-1.39769	--	pmb0665	1.42286	Luteolin 8-C-hexosyl-O-hexoside	-0.94	0.000162822	1
C.papaya_newGene_2823	-5.60186	--	pmb0665	1.42286	Luteolin 8-C-hexosyl-O-hexoside	-0.829	0.00572955	1
C.papaya_newGene_2866	-1.73694	--	pmb0665	1.42286	Luteolin 8-C-hexosyl-O-hexoside	-0.822	0.00659971	1
C.papaya_newGene_2896	-2.55227	--	pmb0665	1.42286	Luteolin 8-C-hexosyl-O-hexoside	-0.839	0.00470163	1
C.papaya_newGene_2929	-1.49138	--	pmb0665	1.42286	Luteolin 8-C-hexosyl-O-hexoside	-0.907	0.000728851	1
C.papaya_newGene_3059	-1.17385	--	pmb0665	1.42286	Luteolin 8-C-hexosyl-O-hexoside	-0.927	0.000323581	1
C.papaya_newGene_318	-1.23483	--	pmb0665	1.42286	Luteolin 8-C-hexosyl-O-hexoside	-0.806	0.00872265	1
C.papaya_newGene_3217	-1.47068	--	pmb0665	1.42286	Luteolin 8-C-hexosyl-O-hexoside	-0.85	0.00370428	1
C.papaya_newGene_327	-1.55688	--	pmb0665	1.42286	Luteolin 8-C-hexosyl-O-hexoside	-0.862	0.00277752	1
C.papaya_newGene_3350	-1.10437	--	pmb0665	1.42286	Luteolin 8-C-hexosyl-O-hexoside	-0.851	0.00361322	1
C.papaya_newGene_3450	-1.42036	--	pmb0665	1.42286	Luteolin 8-C-hexosyl-O-hexoside	-0.802	0.0092911	1
C.papaya_newGene_406	-1.96777	--	pmb0665	1.42286	Luteolin 8-C-hexosyl-O-hexoside	-0.821	0.00662959	1
C.papaya_newGene_440	-1.67276	--	pmb0665	1.42286	Luteolin 8-C-hexosyl-O-hexoside	-0.918	0.000480194	1
C.papaya_newGene_445	-1.75923	--	pmb0665	1.42286	Luteolin 8-C-hexosyl-O-hexoside	-0.827	0.00592374	1
C.papaya_newGene_482	-1.3233	--	pmb0665	1.42286	Luteolin 8-C-hexosyl-O-hexoside	-0.879	0.00177465	1
C.papaya_newGene_511	-1.84655	--	pmb0665	1.42286	Luteolin 8-C-hexosyl-O-hexoside	-0.861	0.00289014	1
C.papaya_newGene_541	-1.79633	--	pmb0665	1.42286	Luteolin 8-C-hexosyl-O-hexoside	-0.851	0.00362951	1
C.papaya_newGene_617	-1.66093	--	pmb0665	1.42286	Luteolin 8-C-hexosyl-O-hexoside	-0.874	0.00205994	1
C.papaya_newGene_685	-1.155	--	pmb0665	1.42286	Luteolin 8-C-hexosyl-O-hexoside	-0.927	0.000317115	1
C.papaya_newGene_686	-1.07258	--	pmb0665	1.42286	Luteolin 8-C-hexosyl-O-hexoside	-0.814	0.0075802	1
C.papaya_newGene_692	-1.208	K09647	pmb0665	1.42286	Luteolin 8-C-hexosyl-O-hexoside	-0.813	0.00764785	1
C.papaya_newGene_785	-1.75976	--	pmb0665	1.42286	Luteolin 8-C-hexosyl-O-hexoside	-0.914	0.000562784	1
C.papaya_newGene_840	-1.2967	--	pmb0665	1.42286	Luteolin 8-C-hexosyl-O-hexoside	-0.939	0.000173231	1
C.papaya_newGene_846	-1.04373	K11644	pmb0665	1.42286	Luteolin 8-C-hexosyl-O-hexoside	-0.898	0.00101962	1
C.papaya_newGene_847	-1.91942	K17892	pmb0665	1.42286	Luteolin 8-C-hexosyl-O-hexoside	-0.882	0.00165523	1
C.papaya_newGene_893	-1.45149	K07297	pmb0665	1.42286	Luteolin 8-C-hexosyl-O-hexoside	-0.815	0.00740596	1
evm.TU.contig_26701	-1.21173	--	pmb0665	1.42286	Luteolin 8-C-hexosyl-O-hexoside	-0.828	0.00589682	1
evm.TU.contig_29422	-1.28303	--	pmb0665	1.42286	Luteolin 8-C-hexosyl-O-hexoside	-0.851	0.00365628	1
evm.TU.contig_30198	-1.3211	--	pmb0665	1.42286	Luteolin 8-C-hexosyl-O-hexoside	-0.876	0.00194908	1
evm.TU.contig_32212	-2.57085	K07760	pmb0665	1.42286	Luteolin 8-C-hexosyl-O-hexoside	-0.835	0.00507159	1
evm.TU.contig_33896	-4.1587	--	pmb0665	1.42286	Luteolin 8-C-hexosyl-O-hexoside	-0.83	0.00563049	1
evm.TU.contig_34045	-1.63757	--	pmb0665	1.42286	Luteolin 8-C-hexosyl-O-hexoside	-0.814	0.00754079	1
evm.TU.contig_34135	-1.54052	K10743	pmb0665	1.42286	Luteolin 8-C-hexosyl-O-hexoside	-0.843	0.00432198	1
evm.TU.contig_34637	-1.66741	--	pmb0665	1.42286	Luteolin 8-C-hexosyl-O-hexoside	-0.849	0.00375764	1
evm.TU.contig_34892	-1.90157	--	pmb0665	1.42286	Luteolin 8-C-hexosyl-O-hexoside	-0.801	0.00951	1
evm.TU.contig_35056	-2.59811	--	pmb0665	1.42286	Luteolin 8-C-hexosyl-O-hexoside	-0.921	0.000421116	1
evm.TU.contig_36542	-1.71966	--	pmb0665	1.42286	Luteolin 8-C-hexosyl-O-hexoside	-0.87	0.00230059	1
evm.TU.contig_38931	-1.18906	--	pmb0665	1.42286	Luteolin 8-C-hexosyl-O-hexoside	-0.872	0.0021564	1
evm.TU.contig_40679	-1.50468	K09753	pmb0665	1.42286	Luteolin 8-C-hexosyl-O-hexoside	-0.829	0.0057335	1
evm.TU.contig_43414	-1.42293	--	pmb0665	1.42286	Luteolin 8-C-hexosyl-O-hexoside	-0.876	0.00195627	1
evm.TU.contig_46803	-1.31543	K17969	pmb0665	1.42286	Luteolin 8-C-hexosyl-O-hexoside	-0.9	0.000956161	1
evm.TU.supercontig_1.120	-2.02736	--	pmb0665	1.42286	Luteolin 8-C-hexosyl-O-hexoside	-0.827	0.00591491	1
evm.TU.supercontig_1.125	-1.40317	--	pmb0665	1.42286	Luteolin 8-C-hexosyl-O-hexoside	-0.85	0.00371168	1
evm.TU.supercontig_1.193	-3.00583	--	pmb0665	1.42286	Luteolin 8-C-hexosyl-O-hexoside	-0.815	0.00744688	1
evm.TU.supercontig_1.202	-5.17838	K14431	pmb0665	1.42286	Luteolin 8-C-hexosyl-O-hexoside	-0.841	0.00454532	1
evm.TU.supercontig_1.217	-2.16294	K01265	pmb0665	1.42286	Luteolin 8-C-hexosyl-O-hexoside	-0.859	0.00301307	1
evm.TU.supercontig_1.250	-1.10986	K07023	pmb0665	1.42286	Luteolin 8-C-hexosyl-O-hexoside	-0.835	0.00508421	1
evm.TU.supercontig_1.28	-1.45752	--	pmb0665	1.42286	Luteolin 8-C-hexosyl-O-hexoside	-0.889	0.00136129	1
evm.TU.supercontig_1.304	-1.54444	--	pmb0665	1.42286	Luteolin 8-C-hexosyl-O-hexoside	-0.89	0.00131712	1
evm.TU.supercontig_1.382	-1.00369	K14838	pmb0665	1.42286	Luteolin 8-C-hexosyl-O-hexoside	-0.881	0.00168842	1
evm.TU.supercontig_1.388	-3.58002	--	pmb0665	1.42286	Luteolin 8-C-hexosyl-O-hexoside	-0.902	0.000883886	1
evm.TU.supercontig_1.401	-1.3893	K10355	pmb0665	1.42286	Luteolin 8-C-hexosyl-O-hexoside	-0.912	0.000621848	1
evm.TU.supercontig_1.433	-2.14629	--	pmb0665	1.42286	Luteolin 8-C-hexosyl-O-hexoside	-0.812	0.00780572	1
evm.TU.supercontig_1.44	-1.46647	K15032	pmb0665	1.42286	Luteolin 8-C-hexosyl-O-hexoside	-0.833	0.0052544	1
evm.TU.supercontig_1.58	-3.00369	K13681	pmb0665	1.42286	Luteolin 8-C-hexosyl-O-hexoside	-0.834	0.0051964	1
evm.TU.supercontig_10.152	-2.13841	K01507	pmb0665	1.42286	Luteolin 8-C-hexosyl-O-hexoside	-0.87	0.00231978	1
evm.TU.supercontig_10.174	-1.25	K15918	pmb0665	1.42286	Luteolin 8-C-hexosyl-O-hexoside	-0.869	0.00235599	1
evm.TU.supercontig_10.177	-2.04329	K06627	pmb0665	1.42286	Luteolin 8-C-hexosyl-O-hexoside	-0.922	0.000408547	1
evm.TU.supercontig_10.234	-1.15855	--	pmb0665	1.42286	Luteolin 8-C-hexosyl-O-hexoside	-0.88	0.00174774	1
evm.TU.supercontig_101.26	-1.30153	--	pmb0665	1.42286	Luteolin 8-C-hexosyl-O-hexoside	-0.849	0.00376989	1
evm.TU.supercontig_103.39	-1.60566	--	pmb0665	1.42286	Luteolin 8-C-hexosyl-O-hexoside	-0.933	0.000244293	1
evm.TU.supercontig_103.40	-1.71586	K10206	pmb0665	1.42286	Luteolin 8-C-hexosyl-O-hexoside	-0.851	0.00358549	1
evm.TU.supercontig_103.65	-1.56954	--	pmb0665	1.42286	Luteolin 8-C-hexosyl-O-hexoside	-0.819	0.00690987	1
evm.TU.supercontig_103.73	-1.71292	--	pmb0665	1.42286	Luteolin 8-C-hexosyl-O-hexoside	-0.842	0.00440409	1
evm.TU.supercontig_103.87	-3.25988	--	pmb0665	1.42286	Luteolin 8-C-hexosyl-O-hexoside	-0.844	0.00423817	1
evm.TU.supercontig_104.12	-1.22491	K08486	pmb0665	1.42286	Luteolin 8-C-hexosyl-O-hexoside	-0.809	0.0082314	1
evm.TU.supercontig_104.36	-1.77312	--	pmb0665	1.42286	Luteolin 8-C-hexosyl-O-hexoside	-0.833	0.00532855	1
evm.TU.supercontig_104.59	-1.70945	K06620	pmb0665	1.42286	Luteolin 8-C-hexosyl-O-hexoside	-0.88	0.00174667	1
evm.TU.supercontig_104.86	-1.39929	K01285	pmb0665	1.42286	Luteolin 8-C-hexosyl-O-hexoside	-0.921	0.000422577	1
evm.TU.supercontig_104.93	-1.21207	K12733	pmb0665	1.42286	Luteolin 8-C-hexosyl-O-hexoside	-0.935	0.000216817	1
evm.TU.supercontig_106.27	-1.58178	K00873	pmb0665	1.42286	Luteolin 8-C-hexosyl-O-hexoside	-0.879	0.00178505	1
evm.TU.supercontig_106.61	-1.27287	--	pmb0665	1.42286	Luteolin 8-C-hexosyl-O-hexoside	-0.856	0.00321297	1
evm.TU.supercontig_106.73	-1.50597	--	pmb0665	1.42286	Luteolin 8-C-hexosyl-O-hexoside	-0.912	0.000614475	1
evm.TU.supercontig_106.86	-1.42043	K00058	pmb0665	1.42286	Luteolin 8-C-hexosyl-O-hexoside	-0.829	0.00573588	1
evm.TU.supercontig_106.87	-1.35863	--	pmb0665	1.42286	Luteolin 8-C-hexosyl-O-hexoside	-0.837	0.00491539	1
evm.TU.supercontig_107.105	-1.19676	K03609	pmb0665	1.42286	Luteolin 8-C-hexosyl-O-hexoside	-0.851	0.00361183	1
evm.TU.supercontig_107.60	-1.08669	--	pmb0665	1.42286	Luteolin 8-C-hexosyl-O-hexoside	-0.841	0.00452259	1
evm.TU.supercontig_107.74	-1.78633	--	pmb0665	1.42286	Luteolin 8-C-hexosyl-O-hexoside	-0.853	0.00342452	1
evm.TU.supercontig_107.88	-1.41459	--	pmb0665	1.42286	Luteolin 8-C-hexosyl-O-hexoside	-0.862	0.00279948	1
evm.TU.supercontig_107.90	-3.63935	K03327	pmb0665	1.42286	Luteolin 8-C-hexosyl-O-hexoside	-0.838	0.00478883	1
evm.TU.supercontig_1082.3	-2.77688	--	pmb0665	1.42286	Luteolin 8-C-hexosyl-O-hexoside	-0.893	0.00120323	1
evm.TU.supercontig_109.24	-1.13888	--	pmb0665	1.42286	Luteolin 8-C-hexosyl-O-hexoside	-0.868	0.00239415	1
evm.TU.supercontig_109.5	-2.67705	--	pmb0665	1.42286	Luteolin 8-C-hexosyl-O-hexoside	-0.815	0.00738359	1
evm.TU.supercontig_11.13	-2.15378	K13508	pmb0665	1.42286	Luteolin 8-C-hexosyl-O-hexoside	-0.84	0.00463036	1
evm.TU.supercontig_11.16	-2.22766	K15398	pmb0665	1.42286	Luteolin 8-C-hexosyl-O-hexoside	-0.825	0.00621471	1
evm.TU.supercontig_11.20	-1.41802	--	pmb0665	1.42286	Luteolin 8-C-hexosyl-O-hexoside	-0.882	0.0016446	1
evm.TU.supercontig_110.27	-1.53308	--	pmb0665	1.42286	Luteolin 8-C-hexosyl-O-hexoside	-0.932	0.00025244	1
evm.TU.supercontig_110.33	-1.18425	K17428	pmb0665	1.42286	Luteolin 8-C-hexosyl-O-hexoside	-0.803	0.00918646	1
evm.TU.supercontig_1109.2	-1.52718	K15277	pmb0665	1.42286	Luteolin 8-C-hexosyl-O-hexoside	-0.866	0.0025494	1
evm.TU.supercontig_111.1	-3.15843	--	pmb0665	1.42286	Luteolin 8-C-hexosyl-O-hexoside	-0.874	0.00205857	1
evm.TU.supercontig_112.3	-1.27081	K10257	pmb0665	1.42286	Luteolin 8-C-hexosyl-O-hexoside	-0.804	0.00907626	1
evm.TU.supercontig_1127.2	-1.45834	--	pmb0665	1.42286	Luteolin 8-C-hexosyl-O-hexoside	-0.822	0.00652729	1
evm.TU.supercontig_114.11	-1.35257	--	pmb0665	1.42286	Luteolin 8-C-hexosyl-O-hexoside	-0.886	0.00148221	1
evm.TU.supercontig_114.20	-1.15536	K12896	pmb0665	1.42286	Luteolin 8-C-hexosyl-O-hexoside	-0.828	0.00590007	1
evm.TU.supercontig_114.36	-2.00236	K00799	pmb0665	1.42286	Luteolin 8-C-hexosyl-O-hexoside	-0.905	0.000800183	1
evm.TU.supercontig_114.37	-1.93681	K00799	pmb0665	1.42286	Luteolin 8-C-hexosyl-O-hexoside	-0.871	0.00220553	1
evm.TU.supercontig_114.63	-1.53076	K14800	pmb0665	1.42286	Luteolin 8-C-hexosyl-O-hexoside	-0.917	0.000507065	1
evm.TU.supercontig_115.31	-1.16025	K12446	pmb0665	1.42286	Luteolin 8-C-hexosyl-O-hexoside	-0.807	0.0085186	1
evm.TU.supercontig_115.53	-1.26232	K03676	pmb0665	1.42286	Luteolin 8-C-hexosyl-O-hexoside	-0.945	0.00011799	1
evm.TU.supercontig_116.19	-1.56559	--	pmb0665	1.42286	Luteolin 8-C-hexosyl-O-hexoside	-0.84	0.00457521	1
evm.TU.supercontig_116.22	-1.44725	K14400	pmb0665	1.42286	Luteolin 8-C-hexosyl-O-hexoside	-0.839	0.00470366	1
evm.TU.supercontig_116.52	-1.29187	--	pmb0665	1.42286	Luteolin 8-C-hexosyl-O-hexoside	-0.858	0.00305488	1
evm.TU.supercontig_116.64	-1.86251	--	pmb0665	1.42286	Luteolin 8-C-hexosyl-O-hexoside	-0.832	0.00544452	1
evm.TU.supercontig_116.78	-3.10927	--	pmb0665	1.42286	Luteolin 8-C-hexosyl-O-hexoside	-0.877	0.00192321	1
evm.TU.supercontig_117.1	-1.3039	K07018	pmb0665	1.42286	Luteolin 8-C-hexosyl-O-hexoside	-0.905	0.000799296	1
evm.TU.supercontig_117.27	-1.40195	--	pmb0665	1.42286	Luteolin 8-C-hexosyl-O-hexoside	-0.839	0.00469004	1
evm.TU.supercontig_117.6	-1.4281	--	pmb0665	1.42286	Luteolin 8-C-hexosyl-O-hexoside	-0.801	0.00945579	1
evm.TU.supercontig_117.78	-1.15153	K01807	pmb0665	1.42286	Luteolin 8-C-hexosyl-O-hexoside	-0.888	0.00137602	1
evm.TU.supercontig_1180.1	-1.17017	K00895	pmb0665	1.42286	Luteolin 8-C-hexosyl-O-hexoside	-0.81	0.00808538	1
evm.TU.supercontig_1183.1	-2.01281	--	pmb0665	1.42286	Luteolin 8-C-hexosyl-O-hexoside	-0.835	0.00506331	1
evm.TU.supercontig_119.28	-1.00016	K03352	pmb0665	1.42286	Luteolin 8-C-hexosyl-O-hexoside	-0.874	0.00206955	1
evm.TU.supercontig_119.36	-2.61012	--	pmb0665	1.42286	Luteolin 8-C-hexosyl-O-hexoside	-0.846	0.00407515	1
evm.TU.supercontig_119.42	-1.06404	K05917	pmb0665	1.42286	Luteolin 8-C-hexosyl-O-hexoside	-0.877	0.0018826	1
evm.TU.supercontig_119.51	-2.25095	K15104	pmb0665	1.42286	Luteolin 8-C-hexosyl-O-hexoside	-0.887	0.00142719	1
evm.TU.supercontig_119.56	-1.24142	--	pmb0665	1.42286	Luteolin 8-C-hexosyl-O-hexoside	-0.829	0.00576954	1
evm.TU.supercontig_119.63	-1.4396	K03132	pmb0665	1.42286	Luteolin 8-C-hexosyl-O-hexoside	-0.87	0.0022793	1
evm.TU.supercontig_119.80	-2.09758	--	pmb0665	1.42286	Luteolin 8-C-hexosyl-O-hexoside	-0.929	0.000294446	1
evm.TU.supercontig_119.95	-2.0742	--	pmb0665	1.42286	Luteolin 8-C-hexosyl-O-hexoside	-0.848	0.00390654	1
evm.TU.supercontig_12.114	-6.08992	--	pmb0665	1.42286	Luteolin 8-C-hexosyl-O-hexoside	-0.831	0.00551989	1
evm.TU.supercontig_12.128	-3.62937	--	pmb0665	1.42286	Luteolin 8-C-hexosyl-O-hexoside	-0.816	0.00727649	1
evm.TU.supercontig_12.177	-1.26189	K00640	pmb0665	1.42286	Luteolin 8-C-hexosyl-O-hexoside	-0.875	0.00200312	1
evm.TU.supercontig_12.185	-1.26106	--	pmb0665	1.42286	Luteolin 8-C-hexosyl-O-hexoside	-0.898	0.00101753	1
evm.TU.supercontig_12.208	-4.43593	--	pmb0665	1.42286	Luteolin 8-C-hexosyl-O-hexoside	-0.817	0.00714871	1
evm.TU.supercontig_12.21	-1.09539	K08869	pmb0665	1.42286	Luteolin 8-C-hexosyl-O-hexoside	-0.808	0.00836921	1
evm.TU.supercontig_12.210	-3.20574	K06911	pmb0665	1.42286	Luteolin 8-C-hexosyl-O-hexoside	-0.889	0.00132714	1
evm.TU.supercontig_12.221	-2.80427	--	pmb0665	1.42286	Luteolin 8-C-hexosyl-O-hexoside	-0.86	0.00294309	1
evm.TU.supercontig_12.252	-1.90386	--	pmb0665	1.42286	Luteolin 8-C-hexosyl-O-hexoside	-0.84	0.00461401	1
evm.TU.supercontig_12.289	-1.07214	--	pmb0665	1.42286	Luteolin 8-C-hexosyl-O-hexoside	-0.842	0.00443359	1
evm.TU.supercontig_12.58	-1.37919	K18835	pmb0665	1.42286	Luteolin 8-C-hexosyl-O-hexoside	-0.915	0.000552014	1
evm.TU.supercontig_12.73	-1.05063	--	pmb0665	1.42286	Luteolin 8-C-hexosyl-O-hexoside	-0.836	0.00499578	1
evm.TU.supercontig_12.97	-1.98403	K00876	pmb0665	1.42286	Luteolin 8-C-hexosyl-O-hexoside	-0.876	0.00196781	1
evm.TU.supercontig_120.50	-1.25527	--	pmb0665	1.42286	Luteolin 8-C-hexosyl-O-hexoside	-0.934	0.000229721	1
evm.TU.supercontig_1218.3	-1.38676	--	pmb0665	1.42286	Luteolin 8-C-hexosyl-O-hexoside	-0.884	0.00154842	1
evm.TU.supercontig_122.37	-2.21022	--	pmb0665	1.42286	Luteolin 8-C-hexosyl-O-hexoside	-0.869	0.0023394	1
evm.TU.supercontig_1222.2	-2.45334	K05863	pmb0665	1.42286	Luteolin 8-C-hexosyl-O-hexoside	-0.901	0.000903671	1
evm.TU.supercontig_123.12	-3.78797	K15747	pmb0665	1.42286	Luteolin 8-C-hexosyl-O-hexoside	-0.846	0.0040614	1
evm.TU.supercontig_123.15	-3.4229	--	pmb0665	1.42286	Luteolin 8-C-hexosyl-O-hexoside	-0.861	0.00283744	1
evm.TU.supercontig_123.26	-1.19261	K02160	pmb0665	1.42286	Luteolin 8-C-hexosyl-O-hexoside	-0.859	0.00301839	1
evm.TU.supercontig_123.54	-2.48779	--	pmb0665	1.42286	Luteolin 8-C-hexosyl-O-hexoside	-0.869	0.00232948	1
evm.TU.supercontig_1244.4	-1.53141	K11275	pmb0665	1.42286	Luteolin 8-C-hexosyl-O-hexoside	-0.875	0.00203489	1
evm.TU.supercontig_1247.1	-3.52228	K17911	pmb0665	1.42286	Luteolin 8-C-hexosyl-O-hexoside	-0.887	0.00141823	1
evm.TU.supercontig_125.18	-2.11598	--	pmb0665	1.42286	Luteolin 8-C-hexosyl-O-hexoside	-0.862	0.00281932	1
evm.TU.supercontig_125.30	-2.55223	K00559	pmb0665	1.42286	Luteolin 8-C-hexosyl-O-hexoside	-0.888	0.00137853	1
evm.TU.supercontig_126.29	-2.08919	K00279	pmb0665	1.42286	Luteolin 8-C-hexosyl-O-hexoside	-0.853	0.00345933	1
evm.TU.supercontig_127.30	-2.18129	--	pmb0665	1.42286	Luteolin 8-C-hexosyl-O-hexoside	-0.872	0.00218328	1
evm.TU.supercontig_127.43	-1.40674	--	pmb0665	1.42286	Luteolin 8-C-hexosyl-O-hexoside	-0.915	0.000541313	1
evm.TU.supercontig_127.7	-1.58371	K15414	pmb0665	1.42286	Luteolin 8-C-hexosyl-O-hexoside	-0.816	0.00737485	1
evm.TU.supercontig_128.11	-1.54561	--	pmb0665	1.42286	Luteolin 8-C-hexosyl-O-hexoside	-0.848	0.00389313	1
evm.TU.supercontig_128.18	-1.02754	--	pmb0665	1.42286	Luteolin 8-C-hexosyl-O-hexoside	-0.91	0.0006592	1
evm.TU.supercontig_128.19	-1.0043	K07052	pmb0665	1.42286	Luteolin 8-C-hexosyl-O-hexoside	-0.847	0.00393972	1
evm.TU.supercontig_128.62	-1.60978	--	pmb0665	1.42286	Luteolin 8-C-hexosyl-O-hexoside	-0.859	0.00298223	1
evm.TU.supercontig_129.42	-1.20447	K07374	pmb0665	1.42286	Luteolin 8-C-hexosyl-O-hexoside	-0.871	0.00224566	1
evm.TU.supercontig_129.54	-1.42253	K10606	pmb0665	1.42286	Luteolin 8-C-hexosyl-O-hexoside	-0.861	0.00288985	1
evm.TU.supercontig_129.9	-1.93385	--	pmb0665	1.42286	Luteolin 8-C-hexosyl-O-hexoside	-0.815	0.00737831	1
evm.TU.supercontig_13.149	-1.00125	K01267	pmb0665	1.42286	Luteolin 8-C-hexosyl-O-hexoside	-0.835	0.00511913	1
evm.TU.supercontig_13.220	-1.4285	--	pmb0665	1.42286	Luteolin 8-C-hexosyl-O-hexoside	-0.85	0.00369852	1
evm.TU.supercontig_13.221	-1.08673	--	pmb0665	1.42286	Luteolin 8-C-hexosyl-O-hexoside	-0.849	0.00382689	1
evm.TU.supercontig_13.247	-2.90489	--	pmb0665	1.42286	Luteolin 8-C-hexosyl-O-hexoside	-0.859	0.0030456	1
evm.TU.supercontig_13.26	-2.4963	--	pmb0665	1.42286	Luteolin 8-C-hexosyl-O-hexoside	-0.887	0.00142081	1
evm.TU.supercontig_13.275	-1.17839	K00344	pmb0665	1.42286	Luteolin 8-C-hexosyl-O-hexoside	-0.878	0.0018735	1
evm.TU.supercontig_13.277	-4.35952	K00652	pmb0665	1.42286	Luteolin 8-C-hexosyl-O-hexoside	-0.825	0.00622125	1
evm.TU.supercontig_13.302	-2.38486	--	pmb0665	1.42286	Luteolin 8-C-hexosyl-O-hexoside	-0.879	0.00181512	1
evm.TU.supercontig_13.307	-1.87506	--	pmb0665	1.42286	Luteolin 8-C-hexosyl-O-hexoside	-0.866	0.0025503	1
evm.TU.supercontig_13.67	-1.22576	K03111	pmb0665	1.42286	Luteolin 8-C-hexosyl-O-hexoside	-0.803	0.00920167	1
evm.TU.supercontig_13.77	-1.47364	--	pmb0665	1.42286	Luteolin 8-C-hexosyl-O-hexoside	-0.828	0.00581661	1
evm.TU.supercontig_130.34	-1.50438	K00134	pmb0665	1.42286	Luteolin 8-C-hexosyl-O-hexoside	-0.857	0.00317889	1
evm.TU.supercontig_130.4	-1.10393	K00231	pmb0665	1.42286	Luteolin 8-C-hexosyl-O-hexoside	-0.819	0.00693357	1
evm.TU.supercontig_131.49	-1.04309	--	pmb0665	1.42286	Luteolin 8-C-hexosyl-O-hexoside	-0.842	0.0043682	1
evm.TU.supercontig_131.66	-1.10313	K00026	pmb0665	1.42286	Luteolin 8-C-hexosyl-O-hexoside	-0.822	0.00654512	1
evm.TU.supercontig_131.74	-1.33453	--	pmb0665	1.42286	Luteolin 8-C-hexosyl-O-hexoside	-0.908	0.000716813	1
evm.TU.supercontig_131.77	-1.74962	--	pmb0665	1.42286	Luteolin 8-C-hexosyl-O-hexoside	-0.838	0.00475322	1
evm.TU.supercontig_131.82	-1.54597	--	pmb0665	1.42286	Luteolin 8-C-hexosyl-O-hexoside	-0.894	0.001147	1
evm.TU.supercontig_132.3	-1.16619	--	pmb0665	1.42286	Luteolin 8-C-hexosyl-O-hexoside	-0.813	0.00773559	1
evm.TU.supercontig_132.66	-4.07406	--	pmb0665	1.42286	Luteolin 8-C-hexosyl-O-hexoside	-0.819	0.00689575	1
evm.TU.supercontig_135.15	-1.85791	K08906	pmb0665	1.42286	Luteolin 8-C-hexosyl-O-hexoside	-0.844	0.00426459	1
evm.TU.supercontig_136.75	-1.90431	K00975	pmb0665	1.42286	Luteolin 8-C-hexosyl-O-hexoside	-0.86	0.00294877	1
evm.TU.supercontig_137.22	-2.71859	--	pmb0665	1.42286	Luteolin 8-C-hexosyl-O-hexoside	-0.827	0.00594256	1
evm.TU.supercontig_138.30	-1.70683	K17362	pmb0665	1.42286	Luteolin 8-C-hexosyl-O-hexoside	-0.863	0.00271653	1
evm.TU.supercontig_139.34	-1.09082	--	pmb0665	1.42286	Luteolin 8-C-hexosyl-O-hexoside	-0.899	0.000974121	1
evm.TU.supercontig_139.46	-2.6129	K00434	pmb0665	1.42286	Luteolin 8-C-hexosyl-O-hexoside	-0.852	0.00357678	1
evm.TU.supercontig_14.158	-1.72905	K00688	pmb0665	1.42286	Luteolin 8-C-hexosyl-O-hexoside	-0.833	0.00533885	1
evm.TU.supercontig_14.162	-4.9443	K02160	pmb0665	1.42286	Luteolin 8-C-hexosyl-O-hexoside	-0.881	0.00171694	1
evm.TU.supercontig_140.54	-1.02023	K06675	pmb0665	1.42286	Luteolin 8-C-hexosyl-O-hexoside	-0.846	0.00402317	1
evm.TU.supercontig_142.7	-2.41859	--	pmb0665	1.42286	Luteolin 8-C-hexosyl-O-hexoside	-0.824	0.00636256	1
evm.TU.supercontig_144.5	-1.58082	--	pmb0665	1.42286	Luteolin 8-C-hexosyl-O-hexoside	-0.892	0.00123374	1
evm.TU.supercontig_147.28	-1.00451	K01090	pmb0665	1.42286	Luteolin 8-C-hexosyl-O-hexoside	-0.845	0.00412834	1
evm.TU.supercontig_1476.2	-5.18335	--	pmb0665	1.42286	Luteolin 8-C-hexosyl-O-hexoside	-0.845	0.00413189	1
evm.TU.supercontig_148.32	-1.07986	K02365	pmb0665	1.42286	Luteolin 8-C-hexosyl-O-hexoside	-0.83	0.00557219	1
evm.TU.supercontig_15.10	-1.4265	K09490	pmb0665	1.42286	Luteolin 8-C-hexosyl-O-hexoside	-0.845	0.00413259	1
evm.TU.supercontig_15.13	-1.33619	K01194	pmb0665	1.42286	Luteolin 8-C-hexosyl-O-hexoside	-0.895	0.00111241	1
evm.TU.supercontig_15.7	-1.24699	K02990	pmb0665	1.42286	Luteolin 8-C-hexosyl-O-hexoside	-0.806	0.00870309	1
evm.TU.supercontig_150.10	-1.23401	K12345	pmb0665	1.42286	Luteolin 8-C-hexosyl-O-hexoside	-0.908	0.000700824	1
evm.TU.supercontig_150.15	-2.51984	K07071	pmb0665	1.42286	Luteolin 8-C-hexosyl-O-hexoside	-0.824	0.00631007	1
evm.TU.supercontig_150.43	-2.19486	--	pmb0665	1.42286	Luteolin 8-C-hexosyl-O-hexoside	-0.898	0.00102318	1
evm.TU.supercontig_150.53	-1.0555	--	pmb0665	1.42286	Luteolin 8-C-hexosyl-O-hexoside	-0.817	0.00716026	1
evm.TU.supercontig_151.21	-1.45245	K00695	pmb0665	1.42286	Luteolin 8-C-hexosyl-O-hexoside	-0.818	0.00705979	1
evm.TU.supercontig_151.6	-1.39786	--	pmb0665	1.42286	Luteolin 8-C-hexosyl-O-hexoside	-0.884	0.00156588	1
evm.TU.supercontig_152.23	-1.16719	--	pmb0665	1.42286	Luteolin 8-C-hexosyl-O-hexoside	-0.851	0.00362468	1
evm.TU.supercontig_152.24	-1.78395	K18195	pmb0665	1.42286	Luteolin 8-C-hexosyl-O-hexoside	-0.908	0.000712774	1
evm.TU.supercontig_152.32	-1.19042	--	pmb0665	1.42286	Luteolin 8-C-hexosyl-O-hexoside	-0.857	0.00313707	1
evm.TU.supercontig_152.35	-1.09644	K08245	pmb0665	1.42286	Luteolin 8-C-hexosyl-O-hexoside	-0.847	0.0039654	1
evm.TU.supercontig_152.36	-1.96416	--	pmb0665	1.42286	Luteolin 8-C-hexosyl-O-hexoside	-0.879	0.00181856	1
evm.TU.supercontig_152.61	-2.34816	K10143	pmb0665	1.42286	Luteolin 8-C-hexosyl-O-hexoside	-0.821	0.00664812	1
evm.TU.supercontig_152.66	-1.34898	K15131	pmb0665	1.42286	Luteolin 8-C-hexosyl-O-hexoside	-0.93	0.000284654	1
evm.TU.supercontig_155.30	-2.1166	K17471	pmb0665	1.42286	Luteolin 8-C-hexosyl-O-hexoside	-0.877	0.00192742	1
evm.TU.supercontig_157.30	-2.18611	--	pmb0665	1.42286	Luteolin 8-C-hexosyl-O-hexoside	-0.82	0.00678259	1
evm.TU.supercontig_157.63	-1.32592	--	pmb0665	1.42286	Luteolin 8-C-hexosyl-O-hexoside	-0.853	0.00349063	1
evm.TU.supercontig_16.115	-1.6593	--	pmb0665	1.42286	Luteolin 8-C-hexosyl-O-hexoside	-0.817	0.00714418	1
evm.TU.supercontig_16.160	-1.39989	--	pmb0665	1.42286	Luteolin 8-C-hexosyl-O-hexoside	-0.874	0.00206756	1
evm.TU.supercontig_160.23	-1.38809	K00826	pmb0665	1.42286	Luteolin 8-C-hexosyl-O-hexoside	-0.896	0.00107697	1
evm.TU.supercontig_162.11	-2.72647	--	pmb0665	1.42286	Luteolin 8-C-hexosyl-O-hexoside	-0.83	0.00564411	1
evm.TU.supercontig_163.2	-4.16803	--	pmb0665	1.42286	Luteolin 8-C-hexosyl-O-hexoside	-0.86	0.00292616	1
evm.TU.supercontig_163.20	-2.32345	--	pmb0665	1.42286	Luteolin 8-C-hexosyl-O-hexoside	-0.865	0.00257772	1
evm.TU.supercontig_163.22	-1.00985	K08915	pmb0665	1.42286	Luteolin 8-C-hexosyl-O-hexoside	-0.849	0.00375521	1
evm.TU.supercontig_163.23	-1.07689	K11252	pmb0665	1.42286	Luteolin 8-C-hexosyl-O-hexoside	-0.871	0.00221597	1
evm.TU.supercontig_165.17	-1.42233	K12608	pmb0665	1.42286	Luteolin 8-C-hexosyl-O-hexoside	-0.859	0.00299978	1
evm.TU.supercontig_165.40	-3.40439	K12462	pmb0665	1.42286	Luteolin 8-C-hexosyl-O-hexoside	-0.827	0.00598484	1
evm.TU.supercontig_165.41	-2.17609	--	pmb0665	1.42286	Luteolin 8-C-hexosyl-O-hexoside	-0.86	0.00292091	1
evm.TU.supercontig_165.7	-5.43053	--	pmb0665	1.42286	Luteolin 8-C-hexosyl-O-hexoside	-0.804	0.00893886	1
evm.TU.supercontig_17.127	-1.00408	K05389	pmb0665	1.42286	Luteolin 8-C-hexosyl-O-hexoside	-0.905	0.000792315	1
evm.TU.supercontig_17.197	-Inf	K04123	pmb0665	1.42286	Luteolin 8-C-hexosyl-O-hexoside	-0.863	0.00272691	1
evm.TU.supercontig_17.34	-1.04141	K14830	pmb0665	1.42286	Luteolin 8-C-hexosyl-O-hexoside	-0.877	0.0019127	1
evm.TU.supercontig_17.48	-1.35791	--	pmb0665	1.42286	Luteolin 8-C-hexosyl-O-hexoside	-0.83	0.00559593	1
evm.TU.supercontig_170.14	-3.13383	K10753	pmb0665	1.42286	Luteolin 8-C-hexosyl-O-hexoside	-0.865	0.00260209	1
evm.TU.supercontig_170.23	-1.45321	--	pmb0665	1.42286	Luteolin 8-C-hexosyl-O-hexoside	-0.907	0.000737258	1
evm.TU.supercontig_170.31	-1.31956	--	pmb0665	1.42286	Luteolin 8-C-hexosyl-O-hexoside	-0.81	0.00816036	1
evm.TU.supercontig_170.42	-2.63687	--	pmb0665	1.42286	Luteolin 8-C-hexosyl-O-hexoside	-0.848	0.00390203	1
evm.TU.supercontig_170.55	-1.19341	--	pmb0665	1.42286	Luteolin 8-C-hexosyl-O-hexoside	-0.863	0.00274332	1
evm.TU.supercontig_170.57	-1.23593	--	pmb0665	1.42286	Luteolin 8-C-hexosyl-O-hexoside	-0.835	0.00508704	1
evm.TU.supercontig_170.58	-3.15551	--	pmb0665	1.42286	Luteolin 8-C-hexosyl-O-hexoside	-0.815	0.00738993	1
evm.TU.supercontig_171.2	-1.12269	--	pmb0665	1.42286	Luteolin 8-C-hexosyl-O-hexoside	-0.87	0.00228631	1
evm.TU.supercontig_1726.1	-2.08871	--	pmb0665	1.42286	Luteolin 8-C-hexosyl-O-hexoside	-0.811	0.00798764	1
evm.TU.supercontig_174.13	-1.72035	--	pmb0665	1.42286	Luteolin 8-C-hexosyl-O-hexoside	-0.907	0.000738978	1
evm.TU.supercontig_176.7	-1.47818	--	pmb0665	1.42286	Luteolin 8-C-hexosyl-O-hexoside	-0.839	0.00473921	1
evm.TU.supercontig_177.6	-1.08516	K00600	pmb0665	1.42286	Luteolin 8-C-hexosyl-O-hexoside	-0.898	0.00101621	1
evm.TU.supercontig_178.19	-Inf	K09338	pmb0665	1.42286	Luteolin 8-C-hexosyl-O-hexoside	-0.83	0.00563162	1
evm.TU.supercontig_179.22	-1.84198	--	pmb0665	1.42286	Luteolin 8-C-hexosyl-O-hexoside	-0.837	0.00488684	1
evm.TU.supercontig_179.30	-1.00614	K11599	pmb0665	1.42286	Luteolin 8-C-hexosyl-O-hexoside	-0.916	0.000526072	1
evm.TU.supercontig_18.111	-1.01854	--	pmb0665	1.42286	Luteolin 8-C-hexosyl-O-hexoside	-0.844	0.00424757	1
evm.TU.supercontig_18.115	-1.77746	K10885	pmb0665	1.42286	Luteolin 8-C-hexosyl-O-hexoside	-0.809	0.00827766	1
evm.TU.supercontig_18.120	-1.38963	--	pmb0665	1.42286	Luteolin 8-C-hexosyl-O-hexoside	-0.84	0.00455931	1
evm.TU.supercontig_18.202	-1.31835	K15095	pmb0665	1.42286	Luteolin 8-C-hexosyl-O-hexoside	-0.819	0.00696926	1
evm.TU.supercontig_18.208	-1.10331	--	pmb0665	1.42286	Luteolin 8-C-hexosyl-O-hexoside	-0.917	0.000508044	1
evm.TU.supercontig_18.211	-1.35902	K03110	pmb0665	1.42286	Luteolin 8-C-hexosyl-O-hexoside	-0.872	0.00220171	1
evm.TU.supercontig_18.221	-1.97422	--	pmb0665	1.42286	Luteolin 8-C-hexosyl-O-hexoside	-0.825	0.00621759	1
evm.TU.supercontig_18.43	-2.48108	--	pmb0665	1.42286	Luteolin 8-C-hexosyl-O-hexoside	-0.829	0.00576049	1
evm.TU.supercontig_18.63	-1.68417	--	pmb0665	1.42286	Luteolin 8-C-hexosyl-O-hexoside	-0.898	0.00102044	1
evm.TU.supercontig_18.9	-1.45697	K09584	pmb0665	1.42286	Luteolin 8-C-hexosyl-O-hexoside	-0.897	0.00104296	1
evm.TU.supercontig_180.10	-1.01078	K12392	pmb0665	1.42286	Luteolin 8-C-hexosyl-O-hexoside	-0.84	0.00464092	1
evm.TU.supercontig_180.8	-2.64265	--	pmb0665	1.42286	Luteolin 8-C-hexosyl-O-hexoside	-0.89	0.0013065	1
evm.TU.supercontig_183.33	-1.18279	--	pmb0665	1.42286	Luteolin 8-C-hexosyl-O-hexoside	-0.902	0.00087847	1
evm.TU.supercontig_184.14	-1.50444	--	pmb0665	1.42286	Luteolin 8-C-hexosyl-O-hexoside	-0.809	0.00825645	1
evm.TU.supercontig_184.19	-1.56343	--	pmb0665	1.42286	Luteolin 8-C-hexosyl-O-hexoside	-0.925	0.000345966	1
evm.TU.supercontig_184.31	-1.49798	K11985	pmb0665	1.42286	Luteolin 8-C-hexosyl-O-hexoside	-0.834	0.00520794	1
evm.TU.supercontig_1868.3	-3.95087	K08850	pmb0665	1.42286	Luteolin 8-C-hexosyl-O-hexoside	-0.866	0.00255867	1
evm.TU.supercontig_189.36	-3.84802	K01188	pmb0665	1.42286	Luteolin 8-C-hexosyl-O-hexoside	-0.913	0.000592352	1
evm.TU.supercontig_19.105	-2.20094	--	pmb0665	1.42286	Luteolin 8-C-hexosyl-O-hexoside	-0.891	0.00124919	1
evm.TU.supercontig_19.114	-1.42625	--	pmb0665	1.42286	Luteolin 8-C-hexosyl-O-hexoside	-0.877	0.0018968	1
evm.TU.supercontig_19.172	-1.82503	--	pmb0665	1.42286	Luteolin 8-C-hexosyl-O-hexoside	-0.814	0.00755489	1
evm.TU.supercontig_19.185	-5.47392	K08915	pmb0665	1.42286	Luteolin 8-C-hexosyl-O-hexoside	-0.886	0.00147437	1
evm.TU.supercontig_19.191	-1.08391	--	pmb0665	1.42286	Luteolin 8-C-hexosyl-O-hexoside	-0.908	0.000698397	1
evm.TU.supercontig_19.207	-1.22919	K02941	pmb0665	1.42286	Luteolin 8-C-hexosyl-O-hexoside	-0.917	0.000497261	1
evm.TU.supercontig_19.209	-1.28547	K13946	pmb0665	1.42286	Luteolin 8-C-hexosyl-O-hexoside	-0.877	0.0019009	1
evm.TU.supercontig_19.224	-1.77947	--	pmb0665	1.42286	Luteolin 8-C-hexosyl-O-hexoside	-0.849	0.00375674	1
evm.TU.supercontig_19.58	-1.51485	--	pmb0665	1.42286	Luteolin 8-C-hexosyl-O-hexoside	-0.866	0.00255995	1
evm.TU.supercontig_19.62	-1.02978	--	pmb0665	1.42286	Luteolin 8-C-hexosyl-O-hexoside	-0.816	0.00732431	1
evm.TU.supercontig_19.63	-1.50136	--	pmb0665	1.42286	Luteolin 8-C-hexosyl-O-hexoside	-0.827	0.00593365	1
evm.TU.supercontig_190.10	-1.14609	--	pmb0665	1.42286	Luteolin 8-C-hexosyl-O-hexoside	-0.909	0.000679024	1
evm.TU.supercontig_190.16	-1.18867	K11252	pmb0665	1.42286	Luteolin 8-C-hexosyl-O-hexoside	-0.811	0.00793746	1
evm.TU.supercontig_190.6	-1.41167	--	pmb0665	1.42286	Luteolin 8-C-hexosyl-O-hexoside	-0.95	8.78675e-05	1
evm.TU.supercontig_191.6	-1.05517	--	pmb0665	1.42286	Luteolin 8-C-hexosyl-O-hexoside	-0.888	0.00137237	1
evm.TU.supercontig_193.15	-1.46602	--	pmb0665	1.42286	Luteolin 8-C-hexosyl-O-hexoside	-0.886	0.00148012	1
evm.TU.supercontig_195.33	-2.26069	--	pmb0665	1.42286	Luteolin 8-C-hexosyl-O-hexoside	-0.878	0.00183733	1
evm.TU.supercontig_195.34	-1.20964	K13035	pmb0665	1.42286	Luteolin 8-C-hexosyl-O-hexoside	-0.818	0.00701631	1
evm.TU.supercontig_195.6	-2.93963	--	pmb0665	1.42286	Luteolin 8-C-hexosyl-O-hexoside	-0.822	0.00651969	1
evm.TU.supercontig_196.5	-1.27607	--	pmb0665	1.42286	Luteolin 8-C-hexosyl-O-hexoside	-0.89	0.00132233	1
evm.TU.supercontig_197.26	-2.99058	K12373	pmb0665	1.42286	Luteolin 8-C-hexosyl-O-hexoside	-0.852	0.00354425	1
evm.TU.supercontig_198.2	-1.27099	--	pmb0665	1.42286	Luteolin 8-C-hexosyl-O-hexoside	-0.888	0.0014023	1
evm.TU.supercontig_198.20	-3.32175	K15283	pmb0665	1.42286	Luteolin 8-C-hexosyl-O-hexoside	-0.806	0.00876875	1
evm.TU.supercontig_198.37	-2.60521	K16743	pmb0665	1.42286	Luteolin 8-C-hexosyl-O-hexoside	-0.88	0.00172963	1
evm.TU.supercontig_198.6	-4.71576	K06892	pmb0665	1.42286	Luteolin 8-C-hexosyl-O-hexoside	-0.877	0.00189148	1
evm.TU.supercontig_199.10	-1.26119	K09285	pmb0665	1.42286	Luteolin 8-C-hexosyl-O-hexoside	-0.886	0.00147877	1
evm.TU.supercontig_2.107	-4.64504	--	pmb0665	1.42286	Luteolin 8-C-hexosyl-O-hexoside	-0.844	0.00421162	1
evm.TU.supercontig_2.113	-5.47966	K00011	pmb0665	1.42286	Luteolin 8-C-hexosyl-O-hexoside	-0.818	0.00709307	1
evm.TU.supercontig_2.143	-1.1032	K14489	pmb0665	1.42286	Luteolin 8-C-hexosyl-O-hexoside	-0.832	0.00544315	1
evm.TU.supercontig_2.188	-2.54474	--	pmb0665	1.42286	Luteolin 8-C-hexosyl-O-hexoside	-0.852	0.00351477	1
evm.TU.supercontig_2.211	-1.49349	--	pmb0665	1.42286	Luteolin 8-C-hexosyl-O-hexoside	-0.892	0.0012168	1
evm.TU.supercontig_2.231	-3.69922	--	pmb0665	1.42286	Luteolin 8-C-hexosyl-O-hexoside	-0.895	0.00111367	1
evm.TU.supercontig_2.25	-1.11396	--	pmb0665	1.42286	Luteolin 8-C-hexosyl-O-hexoside	-0.857	0.0031323	1
evm.TU.supercontig_2.331	-1.01972	--	pmb0665	1.42286	Luteolin 8-C-hexosyl-O-hexoside	-0.904	0.000810204	1
evm.TU.supercontig_2.378	-1.71672	--	pmb0665	1.42286	Luteolin 8-C-hexosyl-O-hexoside	-0.81	0.00814582	1
evm.TU.supercontig_2.39	-1.14342	--	pmb0665	1.42286	Luteolin 8-C-hexosyl-O-hexoside	-0.869	0.00237814	1
evm.TU.supercontig_2.421	-2.01268	--	pmb0665	1.42286	Luteolin 8-C-hexosyl-O-hexoside	-0.871	0.0022427	1
evm.TU.supercontig_2.437	-1.99052	--	pmb0665	1.42286	Luteolin 8-C-hexosyl-O-hexoside	-0.829	0.00572736	1
evm.TU.supercontig_20.115	-1.0646	--	pmb0665	1.42286	Luteolin 8-C-hexosyl-O-hexoside	-0.828	0.00580419	1
evm.TU.supercontig_20.223	-1.42085	K02372	pmb0665	1.42286	Luteolin 8-C-hexosyl-O-hexoside	-0.852	0.00353762	1
evm.TU.supercontig_20.3	-1.12464	--	pmb0665	1.42286	Luteolin 8-C-hexosyl-O-hexoside	-0.91	0.000653551	1
evm.TU.supercontig_20.43	-1.06369	--	pmb0665	1.42286	Luteolin 8-C-hexosyl-O-hexoside	-0.925	0.000348434	1
evm.TU.supercontig_20.74	-1.14231	K16302	pmb0665	1.42286	Luteolin 8-C-hexosyl-O-hexoside	-0.93	0.00027676	1
evm.TU.supercontig_200.19	-2.31117	--	pmb0665	1.42286	Luteolin 8-C-hexosyl-O-hexoside	-0.836	0.00502747	1
evm.TU.supercontig_200.20	-1.87123	--	pmb0665	1.42286	Luteolin 8-C-hexosyl-O-hexoside	-0.82	0.00683675	1
evm.TU.supercontig_2044.1	-1.78444	K00927	pmb0665	1.42286	Luteolin 8-C-hexosyl-O-hexoside	-0.867	0.00246435	1
evm.TU.supercontig_205.8	-2.12422	--	pmb0665	1.42286	Luteolin 8-C-hexosyl-O-hexoside	-0.882	0.00164315	1
evm.TU.supercontig_207.17	-2.52739	--	pmb0665	1.42286	Luteolin 8-C-hexosyl-O-hexoside	-0.886	0.00149269	1
evm.TU.supercontig_2070.1	-1.186	--	pmb0665	1.42286	Luteolin 8-C-hexosyl-O-hexoside	-0.854	0.00341884	1
evm.TU.supercontig_209.19	-1.31819	--	pmb0665	1.42286	Luteolin 8-C-hexosyl-O-hexoside	-0.82	0.00683941	1
evm.TU.supercontig_209.34	-3.10814	--	pmb0665	1.42286	Luteolin 8-C-hexosyl-O-hexoside	-0.893	0.00120543	1
evm.TU.supercontig_21.103	-1.08955	--	pmb0665	1.42286	Luteolin 8-C-hexosyl-O-hexoside	-0.92	0.000445604	1
evm.TU.supercontig_21.181	-2.73255	--	pmb0665	1.42286	Luteolin 8-C-hexosyl-O-hexoside	-0.831	0.0054789	1
evm.TU.supercontig_21.189	-1.11722	--	pmb0665	1.42286	Luteolin 8-C-hexosyl-O-hexoside	-0.887	0.00144676	1
evm.TU.supercontig_21.19	-2.61042	K10395	pmb0665	1.42286	Luteolin 8-C-hexosyl-O-hexoside	-0.815	0.0074398	1
evm.TU.supercontig_21.215	-1.06419	K14303	pmb0665	1.42286	Luteolin 8-C-hexosyl-O-hexoside	-0.885	0.00150854	1
evm.TU.supercontig_21.4	-2.70114	--	pmb0665	1.42286	Luteolin 8-C-hexosyl-O-hexoside	-0.919	0.000456111	1
evm.TU.supercontig_21.41	-1.20694	K10406	pmb0665	1.42286	Luteolin 8-C-hexosyl-O-hexoside	-0.865	0.00259839	1
evm.TU.supercontig_211.23	-1.31883	K12589	pmb0665	1.42286	Luteolin 8-C-hexosyl-O-hexoside	-0.876	0.0019359	1
evm.TU.supercontig_211.32	-2.48562	--	pmb0665	1.42286	Luteolin 8-C-hexosyl-O-hexoside	-0.863	0.0027664	1
evm.TU.supercontig_211.35	-2.73482	K00626	pmb0665	1.42286	Luteolin 8-C-hexosyl-O-hexoside	-0.906	0.000764459	1
evm.TU.supercontig_2111.1	-1.72981	K01792	pmb0665	1.42286	Luteolin 8-C-hexosyl-O-hexoside	-0.87	0.00230175	1
evm.TU.supercontig_216.11	-2.35016	K09580	pmb0665	1.42286	Luteolin 8-C-hexosyl-O-hexoside	-0.85	0.00374606	1
evm.TU.supercontig_216.18	-1.31001	K08681	pmb0665	1.42286	Luteolin 8-C-hexosyl-O-hexoside	-0.876	0.00193387	1
evm.TU.supercontig_22.25	-1.42579	--	pmb0665	1.42286	Luteolin 8-C-hexosyl-O-hexoside	-0.876	0.0019338	1
evm.TU.supercontig_2215.3	-1.08087	--	pmb0665	1.42286	Luteolin 8-C-hexosyl-O-hexoside	-0.866	0.00256841	1
evm.TU.supercontig_222.13	-1.5463	--	pmb0665	1.42286	Luteolin 8-C-hexosyl-O-hexoside	-0.897	0.00105291	1
evm.TU.supercontig_222.24	-1.06869	K13412	pmb0665	1.42286	Luteolin 8-C-hexosyl-O-hexoside	-0.93	0.000278219	1
evm.TU.supercontig_223.2	-4.07767	--	pmb0665	1.42286	Luteolin 8-C-hexosyl-O-hexoside	-0.908	0.000720822	1
evm.TU.supercontig_227.5	-1.74756	K11855	pmb0665	1.42286	Luteolin 8-C-hexosyl-O-hexoside	-0.806	0.00871758	1
evm.TU.supercontig_228.3	-1.38324	--	pmb0665	1.42286	Luteolin 8-C-hexosyl-O-hexoside	-0.867	0.00249356	1
evm.TU.supercontig_229.2	-1.69816	--	pmb0665	1.42286	Luteolin 8-C-hexosyl-O-hexoside	-0.921	0.000414087	1
evm.TU.supercontig_2293.2	-2.37806	--	pmb0665	1.42286	Luteolin 8-C-hexosyl-O-hexoside	-0.834	0.00518544	1
evm.TU.supercontig_23.110	-1.37711	K13960	pmb0665	1.42286	Luteolin 8-C-hexosyl-O-hexoside	-0.867	0.00248078	1
evm.TU.supercontig_23.111	-1.20824	--	pmb0665	1.42286	Luteolin 8-C-hexosyl-O-hexoside	-0.907	0.000725483	1
evm.TU.supercontig_23.139	-1.65262	--	pmb0665	1.42286	Luteolin 8-C-hexosyl-O-hexoside	-0.932	0.000249072	1
evm.TU.supercontig_23.159	-2.13779	K14484	pmb0665	1.42286	Luteolin 8-C-hexosyl-O-hexoside	-0.946	0.000115675	1
evm.TU.supercontig_23.161	-2.357	--	pmb0665	1.42286	Luteolin 8-C-hexosyl-O-hexoside	-0.804	0.00896506	1
evm.TU.supercontig_23.164	-1.5385	--	pmb0665	1.42286	Luteolin 8-C-hexosyl-O-hexoside	-0.888	0.00138626	1
evm.TU.supercontig_23.35	-4.0861	--	pmb0665	1.42286	Luteolin 8-C-hexosyl-O-hexoside	-0.802	0.009391	1
evm.TU.supercontig_23.87	-1.43876	K18213	pmb0665	1.42286	Luteolin 8-C-hexosyl-O-hexoside	-0.822	0.00653325	1
evm.TU.supercontig_233.2	-1.95243	K10739	pmb0665	1.42286	Luteolin 8-C-hexosyl-O-hexoside	-0.918	0.000484686	1
evm.TU.supercontig_246.2	-1.83349	K00162	pmb0665	1.42286	Luteolin 8-C-hexosyl-O-hexoside	-0.829	0.00573489	1
evm.TU.supercontig_2471.2	-2.31346	K01904	pmb0665	1.42286	Luteolin 8-C-hexosyl-O-hexoside	-0.869	0.00234417	1
evm.TU.supercontig_249.14	-2.24922	--	pmb0665	1.42286	Luteolin 8-C-hexosyl-O-hexoside	-0.841	0.00447883	1
evm.TU.supercontig_249.5	-2.48282	K01193	pmb0665	1.42286	Luteolin 8-C-hexosyl-O-hexoside	-0.875	0.00200991	1
evm.TU.supercontig_249.9	-1.19705	--	pmb0665	1.42286	Luteolin 8-C-hexosyl-O-hexoside	-0.858	0.0031091	1
evm.TU.supercontig_25.111	-1.04924	--	pmb0665	1.42286	Luteolin 8-C-hexosyl-O-hexoside	-0.82	0.00680135	1
evm.TU.supercontig_25.137	-1.23794	K03024	pmb0665	1.42286	Luteolin 8-C-hexosyl-O-hexoside	-0.864	0.002644	1
evm.TU.supercontig_25.74	-1.98499	--	pmb0665	1.42286	Luteolin 8-C-hexosyl-O-hexoside	-0.826	0.00612247	1
evm.TU.supercontig_259.4	-3.31196	--	pmb0665	1.42286	Luteolin 8-C-hexosyl-O-hexoside	-0.857	0.00314084	1
evm.TU.supercontig_259.5	-4.3456	--	pmb0665	1.42286	Luteolin 8-C-hexosyl-O-hexoside	-0.81	0.00817886	1
evm.TU.supercontig_26.125	-1.47379	--	pmb0665	1.42286	Luteolin 8-C-hexosyl-O-hexoside	-0.852	0.00352742	1
evm.TU.supercontig_26.128	-1.7254	K10365	pmb0665	1.42286	Luteolin 8-C-hexosyl-O-hexoside	-0.835	0.00509302	1
evm.TU.supercontig_26.187	-1.85861	K03781	pmb0665	1.42286	Luteolin 8-C-hexosyl-O-hexoside	-0.852	0.00355895	1
evm.TU.supercontig_26.206	-2.66648	--	pmb0665	1.42286	Luteolin 8-C-hexosyl-O-hexoside	-0.807	0.0084984	1
evm.TU.supercontig_26.212	-3.07439	--	pmb0665	1.42286	Luteolin 8-C-hexosyl-O-hexoside	-0.805	0.00893122	1
evm.TU.supercontig_26.240	-1.12889	K01322	pmb0665	1.42286	Luteolin 8-C-hexosyl-O-hexoside	-0.878	0.00184521	1
evm.TU.supercontig_26.269	-3.22344	K13412	pmb0665	1.42286	Luteolin 8-C-hexosyl-O-hexoside	-0.869	0.00235117	1
evm.TU.supercontig_26.58	-1.53265	--	pmb0665	1.42286	Luteolin 8-C-hexosyl-O-hexoside	-0.917	0.000506889	1
evm.TU.supercontig_26.95	-1.14663	K14570	pmb0665	1.42286	Luteolin 8-C-hexosyl-O-hexoside	-0.934	0.00022871	1
evm.TU.supercontig_264.4	-1.93446	--	pmb0665	1.42286	Luteolin 8-C-hexosyl-O-hexoside	-0.841	0.00452073	1
evm.TU.supercontig_266.4	-1.4719	K15340	pmb0665	1.42286	Luteolin 8-C-hexosyl-O-hexoside	-0.877	0.00188457	1
evm.TU.supercontig_27.163	-2.46933	K03809	pmb0665	1.42286	Luteolin 8-C-hexosyl-O-hexoside	-0.886	0.00148993	1
evm.TU.supercontig_27.225	-2.6489	--	pmb0665	1.42286	Luteolin 8-C-hexosyl-O-hexoside	-0.837	0.00490919	1
evm.TU.supercontig_27.24	-2.29624	K10581	pmb0665	1.42286	Luteolin 8-C-hexosyl-O-hexoside	-0.854	0.00335749	1
evm.TU.supercontig_27.25	-1.70074	K10581	pmb0665	1.42286	Luteolin 8-C-hexosyl-O-hexoside	-0.85	0.00373124	1
evm.TU.supercontig_27.57	-3.60167	--	pmb0665	1.42286	Luteolin 8-C-hexosyl-O-hexoside	-0.838	0.00481287	1
evm.TU.supercontig_27.87	-2.08806	K17982	pmb0665	1.42286	Luteolin 8-C-hexosyl-O-hexoside	-0.818	0.00704615	1
evm.TU.supercontig_282.1	-2.17818	--	pmb0665	1.42286	Luteolin 8-C-hexosyl-O-hexoside	-0.872	0.00220302	1
evm.TU.supercontig_282.15	-1.79337	--	pmb0665	1.42286	Luteolin 8-C-hexosyl-O-hexoside	-0.82	0.00675252	1
evm.TU.supercontig_282.4	-1.06231	K01809	pmb0665	1.42286	Luteolin 8-C-hexosyl-O-hexoside	-0.841	0.00451108	1
evm.TU.supercontig_283.7	-1.33231	K07152	pmb0665	1.42286	Luteolin 8-C-hexosyl-O-hexoside	-0.88	0.00176567	1
evm.TU.supercontig_29.127	-1.9306	K00616	pmb0665	1.42286	Luteolin 8-C-hexosyl-O-hexoside	-0.859	0.0030234	1
evm.TU.supercontig_29.176	-2.519	K01433	pmb0665	1.42286	Luteolin 8-C-hexosyl-O-hexoside	-0.808	0.00834731	1
evm.TU.supercontig_29.29	-1.35522	--	pmb0665	1.42286	Luteolin 8-C-hexosyl-O-hexoside	-0.86	0.002923	1
evm.TU.supercontig_29.40	-2.54774	--	pmb0665	1.42286	Luteolin 8-C-hexosyl-O-hexoside	-0.878	0.0018366	1
evm.TU.supercontig_29.48	-1.25737	K18447	pmb0665	1.42286	Luteolin 8-C-hexosyl-O-hexoside	-0.827	0.00590928	1
evm.TU.supercontig_29.91	-1.09276	K06980	pmb0665	1.42286	Luteolin 8-C-hexosyl-O-hexoside	-0.868	0.00240822	1
evm.TU.supercontig_2921.1	-1.28179	K07904	pmb0665	1.42286	Luteolin 8-C-hexosyl-O-hexoside	-0.867	0.0024904	1
evm.TU.supercontig_297.2	-1.7728	--	pmb0665	1.42286	Luteolin 8-C-hexosyl-O-hexoside	-0.811	0.00802342	1
evm.TU.supercontig_3.150	-1.06893	--	pmb0665	1.42286	Luteolin 8-C-hexosyl-O-hexoside	-0.814	0.00751263	1
evm.TU.supercontig_3.156	-1.97518	--	pmb0665	1.42286	Luteolin 8-C-hexosyl-O-hexoside	-0.863	0.00274432	1
evm.TU.supercontig_3.159	-1.43209	K11805	pmb0665	1.42286	Luteolin 8-C-hexosyl-O-hexoside	-0.85	0.0037258	1
evm.TU.supercontig_3.171	-1.06429	--	pmb0665	1.42286	Luteolin 8-C-hexosyl-O-hexoside	-0.876	0.00197591	1
evm.TU.supercontig_3.172	-2.82109	--	pmb0665	1.42286	Luteolin 8-C-hexosyl-O-hexoside	-0.864	0.00268843	1
evm.TU.supercontig_3.178	-1.02077	--	pmb0665	1.42286	Luteolin 8-C-hexosyl-O-hexoside	-0.873	0.00214507	1
evm.TU.supercontig_3.191	-2.71668	--	pmb0665	1.42286	Luteolin 8-C-hexosyl-O-hexoside	-0.875	0.00200676	1
evm.TU.supercontig_3.193	-1.14477	--	pmb0665	1.42286	Luteolin 8-C-hexosyl-O-hexoside	-0.84	0.00460758	1
evm.TU.supercontig_3.203	-1.41216	K04773	pmb0665	1.42286	Luteolin 8-C-hexosyl-O-hexoside	-0.872	0.00218312	1
evm.TU.supercontig_3.217	-4.14084	--	pmb0665	1.42286	Luteolin 8-C-hexosyl-O-hexoside	-0.837	0.00486992	1
evm.TU.supercontig_3.220	-2.32537	--	pmb0665	1.42286	Luteolin 8-C-hexosyl-O-hexoside	-0.845	0.00415102	1
evm.TU.supercontig_3.260	-1.84969	--	pmb0665	1.42286	Luteolin 8-C-hexosyl-O-hexoside	-0.868	0.00239136	1
evm.TU.supercontig_3.274	-2.15542	K01689	pmb0665	1.42286	Luteolin 8-C-hexosyl-O-hexoside	-0.81	0.00814575	1
evm.TU.supercontig_3.296	-1.72892	--	pmb0665	1.42286	Luteolin 8-C-hexosyl-O-hexoside	-0.912	0.000599967	1
evm.TU.supercontig_3.326	-1.09455	--	pmb0665	1.42286	Luteolin 8-C-hexosyl-O-hexoside	-0.886	0.00146036	1
evm.TU.supercontig_3.327	-1.71174	K10418	pmb0665	1.42286	Luteolin 8-C-hexosyl-O-hexoside	-0.938	0.000184547	1
evm.TU.supercontig_3.416	-1.66562	K04371	pmb0665	1.42286	Luteolin 8-C-hexosyl-O-hexoside	-0.834	0.00516051	1
[truncated: 3,777 more rows]

## Sheet: CKvs.1-MCP 16h
geneID	logFC	KEGG_annotation	metaID	logFC	meta_Compounds	PCC	PCCP	ninequadrants
C.papaya_newGene_1076	-2.02318	--	YC512119	2.28589	Phytosphingosine	-0.854	0.00340005	1
C.papaya_newGene_114	-1.26399	--	YC512119	2.28589	Phytosphingosine	-0.809	0.00821339	1
C.papaya_newGene_1216	-5.93146	--	YC512119	2.28589	Phytosphingosine	-0.914	0.000558331	1
C.papaya_newGene_1275	-1.46289	--	YC512119	2.28589	Phytosphingosine	-0.832	0.00544989	1
C.papaya_newGene_1329	-2.20312	--	YC512119	2.28589	Phytosphingosine	-0.833	0.00529731	1
C.papaya_newGene_1342	-2.36189	--	YC512119	2.28589	Phytosphingosine	-0.888	0.00137975	1
C.papaya_newGene_1371	-1.68583	--	YC512119	2.28589	Phytosphingosine	-0.89	0.00130485	1
C.papaya_newGene_1493	-1.01101	--	YC512119	2.28589	Phytosphingosine	-0.87	0.00228271	1
C.papaya_newGene_1574	-1.51673	K00326	YC512119	2.28589	Phytosphingosine	-0.937	0.000198755	1
C.papaya_newGene_1734	-1.2875	K14648	YC512119	2.28589	Phytosphingosine	-0.856	0.00321912	1
C.papaya_newGene_1737	-2.99031	K10871	YC512119	2.28589	Phytosphingosine	-0.831	0.00553694	1
C.papaya_newGene_1758	-Inf	--	YC512119	2.28589	Phytosphingosine	-0.891	0.00124525	1
C.papaya_newGene_1760	-Inf	--	YC512119	2.28589	Phytosphingosine	-0.881	0.0017058	1
C.papaya_newGene_1866	-1.11008	K02997	YC512119	2.28589	Phytosphingosine	-0.927	0.000317009	1
C.papaya_newGene_1922	-2.79507	--	YC512119	2.28589	Phytosphingosine	-0.91	0.000670535	1
C.papaya_newGene_1963	-2.0373	--	YC512119	2.28589	Phytosphingosine	-0.899	0.000962257	1
C.papaya_newGene_2158	-1.75702	--	YC512119	2.28589	Phytosphingosine	-0.844	0.00425127	1
C.papaya_newGene_2237	-1.0985	K13119	YC512119	2.28589	Phytosphingosine	-0.863	0.00272323	1
C.papaya_newGene_224	-1.62863	K01634	YC512119	2.28589	Phytosphingosine	-0.803	0.0091252	1
C.papaya_newGene_2244	-Inf	--	YC512119	2.28589	Phytosphingosine	-0.809	0.00828956	1
C.papaya_newGene_2245	-Inf	--	YC512119	2.28589	Phytosphingosine	-0.809	0.00831086	1
C.papaya_newGene_2315	-1.40156	K17780	YC512119	2.28589	Phytosphingosine	-0.845	0.00413872	1
C.papaya_newGene_2353	-1.63866	K00677	YC512119	2.28589	Phytosphingosine	-0.983	2.2744e-06	1
C.papaya_newGene_2399	-2.73156	--	YC512119	2.28589	Phytosphingosine	-0.946	0.000116742	1
C.papaya_newGene_2418	-3.43511	--	YC512119	2.28589	Phytosphingosine	-0.841	0.0044772	1
C.papaya_newGene_2449	-1.68023	K11673	YC512119	2.28589	Phytosphingosine	-0.829	0.00575875	1
C.papaya_newGene_248	-1.17766	K10781	YC512119	2.28589	Phytosphingosine	-0.874	0.00206529	1
C.papaya_newGene_2556	-1.54968	--	YC512119	2.28589	Phytosphingosine	-0.886	0.0014559	1
C.papaya_newGene_257	-2.2806	--	YC512119	2.28589	Phytosphingosine	-0.893	0.00119415	1
C.papaya_newGene_2574	-3.45553	--	YC512119	2.28589	Phytosphingosine	-0.886	0.00148644	1
C.papaya_newGene_2665	-1.86586	K10844	YC512119	2.28589	Phytosphingosine	-0.843	0.00434279	1
C.papaya_newGene_2667	-Inf	--	YC512119	2.28589	Phytosphingosine	-0.809	0.00828984	1
C.papaya_newGene_272	-1.52428	--	YC512119	2.28589	Phytosphingosine	-0.903	0.0008497	1
C.papaya_newGene_28	-1.60088	--	YC512119	2.28589	Phytosphingosine	-0.81	0.0080796	1
C.papaya_newGene_2836	-1.14224	--	YC512119	2.28589	Phytosphingosine	-0.83	0.00559006	1
C.papaya_newGene_2852	-1.86746	--	YC512119	2.28589	Phytosphingosine	-0.817	0.00724186	1
C.papaya_newGene_291	-1.40175	--	YC512119	2.28589	Phytosphingosine	-0.898	0.00101349	1
C.papaya_newGene_2915	-1.09201	--	YC512119	2.28589	Phytosphingosine	-0.829	0.00574761	1
C.papaya_newGene_2929	-1.97074	--	YC512119	2.28589	Phytosphingosine	-0.823	0.00643414	1
C.papaya_newGene_3059	-1.52282	--	YC512119	2.28589	Phytosphingosine	-0.828	0.00587213	1
C.papaya_newGene_3130	-1.49451	--	YC512119	2.28589	Phytosphingosine	-0.891	0.00124563	1
C.papaya_newGene_3132	-1.0004	--	YC512119	2.28589	Phytosphingosine	-0.928	0.000304356	1
C.papaya_newGene_318	-1.81698	--	YC512119	2.28589	Phytosphingosine	-0.808	0.00846942	1
C.papaya_newGene_3217	-2.31502	--	YC512119	2.28589	Phytosphingosine	-0.86	0.00297035	1
C.papaya_newGene_323	-1.14961	--	YC512119	2.28589	Phytosphingosine	-0.871	0.00225683	1
C.papaya_newGene_324	-1.9037	--	YC512119	2.28589	Phytosphingosine	-0.902	0.000866165	1
C.papaya_newGene_3249	-6.35709	K03043	YC512119	2.28589	Phytosphingosine	-0.901	0.000920528	1
C.papaya_newGene_3276	-1.01496	--	YC512119	2.28589	Phytosphingosine	-0.888	0.0013863	1
C.papaya_newGene_3338	-1.09053	--	YC512119	2.28589	Phytosphingosine	-0.838	0.00480958	1
C.papaya_newGene_3348	-1.22244	--	YC512119	2.28589	Phytosphingosine	-0.856	0.00323924	1
C.papaya_newGene_3350	-1.97124	--	YC512119	2.28589	Phytosphingosine	-0.906	0.00075563	1
C.papaya_newGene_394	-1.36903	--	YC512119	2.28589	Phytosphingosine	-0.829	0.00576351	1
C.papaya_newGene_420	-1.60613	K07964	YC512119	2.28589	Phytosphingosine	-0.808	0.00839738	1
C.papaya_newGene_443	-Inf	--	YC512119	2.28589	Phytosphingosine	-0.802	0.00929842	1
C.papaya_newGene_445	-3.03279	--	YC512119	2.28589	Phytosphingosine	-0.932	0.000248774	1
C.papaya_newGene_497	-3.90193	K14617	YC512119	2.28589	Phytosphingosine	-0.813	0.00771148	1
C.papaya_newGene_510	-10.2361	--	YC512119	2.28589	Phytosphingosine	-0.818	0.00701627	1
C.papaya_newGene_511	-3.60757	--	YC512119	2.28589	Phytosphingosine	-0.877	0.00191143	1
C.papaya_newGene_616	-1.11715	--	YC512119	2.28589	Phytosphingosine	-0.854	0.00334676	1
C.papaya_newGene_685	-2.08581	--	YC512119	2.28589	Phytosphingosine	-0.892	0.00120865	1
C.papaya_newGene_76	-1.41918	--	YC512119	2.28589	Phytosphingosine	-0.901	0.000924411	1
C.papaya_newGene_812	-1.00541	--	YC512119	2.28589	Phytosphingosine	-0.842	0.00439421	1
C.papaya_newGene_840	-2.07269	--	YC512119	2.28589	Phytosphingosine	-0.865	0.00263089	1
C.papaya_newGene_893	-2.83481	K07297	YC512119	2.28589	Phytosphingosine	-0.845	0.00413697	1
C.papaya_newGene_983	-1.11939	K03965	YC512119	2.28589	Phytosphingosine	-0.916	0.000511805	1
evm.TU.contig_29422	-3.19351	--	YC512119	2.28589	Phytosphingosine	-0.931	0.000265983	1
evm.TU.contig_30861	-3.06126	K00208	YC512119	2.28589	Phytosphingosine	-0.926	0.00033984	1
evm.TU.contig_31503	-1.20039	K13464	YC512119	2.28589	Phytosphingosine	-0.896	0.00108506	1
evm.TU.contig_31532	-1.2511	K03848	YC512119	2.28589	Phytosphingosine	-0.846	0.00403274	1
evm.TU.contig_33773	-2.99078	K08762	YC512119	2.28589	Phytosphingosine	-0.927	0.00032849	1
evm.TU.contig_33896	-6.216	--	YC512119	2.28589	Phytosphingosine	-0.906	0.000754764	1
evm.TU.contig_34135	-2.81038	K10743	YC512119	2.28589	Phytosphingosine	-0.853	0.00348277	1
evm.TU.contig_34596	-1.02213	K16302	YC512119	2.28589	Phytosphingosine	-0.862	0.00276925	1
evm.TU.contig_34620	-Inf	--	YC512119	2.28589	Phytosphingosine	-0.904	0.000815541	1
evm.TU.contig_34704	-1.05955	K15627	YC512119	2.28589	Phytosphingosine	-0.83	0.00566011	1
evm.TU.contig_34892	-3.99816	--	YC512119	2.28589	Phytosphingosine	-0.912	0.00059958	1
evm.TU.contig_35640	-3.1689	--	YC512119	2.28589	Phytosphingosine	-0.844	0.00418372	1
evm.TU.contig_36542	-3.14557	--	YC512119	2.28589	Phytosphingosine	-0.916	0.000522833	1
evm.TU.contig_36576	-4.97279	--	YC512119	2.28589	Phytosphingosine	-0.885	0.00151546	1
evm.TU.contig_36671	-10.2056	K17099	YC512119	2.28589	Phytosphingosine	-0.818	0.00704136	1
evm.TU.contig_37200	-6.31439	--	YC512119	2.28589	Phytosphingosine	-0.891	0.00126636	1
evm.TU.contig_37318	-1.42842	K10536	YC512119	2.28589	Phytosphingosine	-0.833	0.00526573	1
evm.TU.contig_38470	-Inf	--	YC512119	2.28589	Phytosphingosine	-0.953	6.89314e-05	1
evm.TU.contig_38931	-1.91966	--	YC512119	2.28589	Phytosphingosine	-0.921	0.000424113	1
evm.TU.contig_38966	-1.24061	--	YC512119	2.28589	Phytosphingosine	-0.921	0.00042762	1
evm.TU.contig_39617	-3.65698	--	YC512119	2.28589	Phytosphingosine	-0.872	0.00218524	1
evm.TU.contig_40336	-2.30451	--	YC512119	2.28589	Phytosphingosine	-0.903	0.000842103	1
evm.TU.contig_40434	-1.03606	K17497	YC512119	2.28589	Phytosphingosine	-0.914	0.0005727	1
evm.TU.contig_41191	-1.00355	--	YC512119	2.28589	Phytosphingosine	-0.878	0.00187236	1
evm.TU.supercontig_0.116	-2.42961	--	YC512119	2.28589	Phytosphingosine	-0.951	8.09482e-05	1
evm.TU.supercontig_0.46	-2.044	--	YC512119	2.28589	Phytosphingosine	-0.889	0.00133265	1
evm.TU.supercontig_1.107	-1.29579	K00012	YC512119	2.28589	Phytosphingosine	-0.855	0.00334203	1
evm.TU.supercontig_1.115	-4.38595	K06630	YC512119	2.28589	Phytosphingosine	-0.826	0.0061037	1
evm.TU.supercontig_1.12	-4.47562	--	YC512119	2.28589	Phytosphingosine	-0.924	0.000377154	1
evm.TU.supercontig_1.151	-1.22499	K09564	YC512119	2.28589	Phytosphingosine	-0.853	0.00343498	1
evm.TU.supercontig_1.184	-4.0116	--	YC512119	2.28589	Phytosphingosine	-0.932	0.000253404	1
evm.TU.supercontig_1.191	-1.49132	--	YC512119	2.28589	Phytosphingosine	-0.954	6.8064e-05	1
evm.TU.supercontig_1.250	-2.31959	K07023	YC512119	2.28589	Phytosphingosine	-0.929	0.000297141	1
evm.TU.supercontig_1.253	-4.48203	K16282	YC512119	2.28589	Phytosphingosine	-0.883	0.00162381	1
evm.TU.supercontig_1.28	-2.47637	--	YC512119	2.28589	Phytosphingosine	-0.869	0.0023625	1
evm.TU.supercontig_1.298	-1.08766	K18624	YC512119	2.28589	Phytosphingosine	-0.893	0.00119406	1
evm.TU.supercontig_1.3	-1.55028	--	YC512119	2.28589	Phytosphingosine	-0.909	0.000690295	1
evm.TU.supercontig_1.304	-1.77403	--	YC512119	2.28589	Phytosphingosine	-0.821	0.00673413	1
evm.TU.supercontig_1.364	-1.09653	K05765	YC512119	2.28589	Phytosphingosine	-0.862	0.00283528	1
evm.TU.supercontig_1.380	-1.21513	K00799	YC512119	2.28589	Phytosphingosine	-0.808	0.00841365	1
evm.TU.supercontig_1.388	-4.3705	--	YC512119	2.28589	Phytosphingosine	-0.83	0.00566233	1
evm.TU.supercontig_1.401	-1.89404	K10355	YC512119	2.28589	Phytosphingosine	-0.885	0.00151046	1
evm.TU.supercontig_1.408	-1.12325	--	YC512119	2.28589	Phytosphingosine	-0.978	4.916e-06	1
evm.TU.supercontig_1.410	-1.03406	K01803	YC512119	2.28589	Phytosphingosine	-0.912	0.000598465	1
evm.TU.supercontig_1.411	-2.86594	K04733	YC512119	2.28589	Phytosphingosine	-0.886	0.0014872	1
evm.TU.supercontig_1.433	-3.43434	--	YC512119	2.28589	Phytosphingosine	-0.877	0.0019165	1
evm.TU.supercontig_1.58	-6.86122	K13681	YC512119	2.28589	Phytosphingosine	-0.919	0.000453491	1
evm.TU.supercontig_1.87	-1.02815	--	YC512119	2.28589	Phytosphingosine	-0.882	0.00165545	1
evm.TU.supercontig_10.152	-2.92317	K01507	YC512119	2.28589	Phytosphingosine	-0.857	0.00316453	1
evm.TU.supercontig_10.16	-1.2802	--	YC512119	2.28589	Phytosphingosine	-0.826	0.00605513	1
evm.TU.supercontig_10.174	-1.44864	K15918	YC512119	2.28589	Phytosphingosine	-0.822	0.00655348	1
evm.TU.supercontig_10.177	-3.45688	K06627	YC512119	2.28589	Phytosphingosine	-0.915	0.000539893	1
evm.TU.supercontig_10.201	-1.16272	--	YC512119	2.28589	Phytosphingosine	-0.807	0.00861544	1
evm.TU.supercontig_10.207	-1.43812	--	YC512119	2.28589	Phytosphingosine	-0.851	0.00365716	1
evm.TU.supercontig_1008.1	-3.66926	--	YC512119	2.28589	Phytosphingosine	-0.808	0.00844456	1
evm.TU.supercontig_1017.2	-1.51793	--	YC512119	2.28589	Phytosphingosine	-0.886	0.00148394	1
evm.TU.supercontig_103.28	-2.30791	--	YC512119	2.28589	Phytosphingosine	-0.935	0.000218904	1
evm.TU.supercontig_103.39	-2.34464	--	YC512119	2.28589	Phytosphingosine	-0.853	0.00348658	1
evm.TU.supercontig_103.73	-3.45748	--	YC512119	2.28589	Phytosphingosine	-0.916	0.000512704	1
evm.TU.supercontig_103.99	-1.68876	K00549	YC512119	2.28589	Phytosphingosine	-0.928	0.000310006	1
evm.TU.supercontig_104.1	-1.02467	--	YC512119	2.28589	Phytosphingosine	-0.802	0.00924367	1
evm.TU.supercontig_104.106	-4.58141	K06892	YC512119	2.28589	Phytosphingosine	-0.893	0.00118198	1
evm.TU.supercontig_104.12	-1.70005	K08486	YC512119	2.28589	Phytosphingosine	-0.822	0.00659897	1
evm.TU.supercontig_104.31	-1.21993	--	YC512119	2.28589	Phytosphingosine	-0.92	0.000446534	1
evm.TU.supercontig_104.48	-5.14109	--	YC512119	2.28589	Phytosphingosine	-0.906	0.000775832	1
evm.TU.supercontig_104.59	-2.98078	K06620	YC512119	2.28589	Phytosphingosine	-0.842	0.00441476	1
evm.TU.supercontig_104.93	-1.62858	K12733	YC512119	2.28589	Phytosphingosine	-0.87	0.00231267	1
evm.TU.supercontig_1042.1	-4.57858	K18881	YC512119	2.28589	Phytosphingosine	-0.88	0.00177304	1
evm.TU.supercontig_106.2	-2.27622	K18649	YC512119	2.28589	Phytosphingosine	-0.852	0.00352963	1
evm.TU.supercontig_106.27	-3.07559	K00873	YC512119	2.28589	Phytosphingosine	-0.92	0.000450026	1
evm.TU.supercontig_106.60	-1.02101	K01358	YC512119	2.28589	Phytosphingosine	-0.855	0.00332522	1
evm.TU.supercontig_106.61	-2.71346	--	YC512119	2.28589	Phytosphingosine	-0.919	0.000460868	1
evm.TU.supercontig_106.73	-1.8578	--	YC512119	2.28589	Phytosphingosine	-0.868	0.00239128	1
evm.TU.supercontig_106.86	-2.68717	K00058	YC512119	2.28589	Phytosphingosine	-0.894	0.00115308	1
evm.TU.supercontig_106.87	-2.356	--	YC512119	2.28589	Phytosphingosine	-0.915	0.000540917	1
evm.TU.supercontig_107.106	-1.70054	K15746	YC512119	2.28589	Phytosphingosine	-0.9	0.000938747	1
evm.TU.supercontig_107.27	-1.00909	--	YC512119	2.28589	Phytosphingosine	-0.867	0.00245776	1
evm.TU.supercontig_107.34	-1.13697	K16833	YC512119	2.28589	Phytosphingosine	-0.801	0.00954789	1
evm.TU.supercontig_107.45	-1.55082	K14397	YC512119	2.28589	Phytosphingosine	-0.912	0.000606258	1
evm.TU.supercontig_107.46	-1.20907	--	YC512119	2.28589	Phytosphingosine	-0.887	0.00140997	1
evm.TU.supercontig_107.90	-5.22204	K03327	YC512119	2.28589	Phytosphingosine	-0.842	0.00441435	1
evm.TU.supercontig_1095.2	-1.77244	K13379	YC512119	2.28589	Phytosphingosine	-0.938	0.000179156	1
evm.TU.supercontig_11.119	-1.01037	K10257	YC512119	2.28589	Phytosphingosine	-0.845	0.00411983	1
evm.TU.supercontig_11.13	-5.98035	K13508	YC512119	2.28589	Phytosphingosine	-0.912	0.000603001	1
evm.TU.supercontig_11.143	-1.1648	--	YC512119	2.28589	Phytosphingosine	-0.878	0.00183106	1
evm.TU.supercontig_11.15	-2.67397	--	YC512119	2.28589	Phytosphingosine	-0.876	0.00194658	1
evm.TU.supercontig_11.153	-1.5547	--	YC512119	2.28589	Phytosphingosine	-0.88	0.00176267	1
evm.TU.supercontig_11.20	-1.63062	--	YC512119	2.28589	Phytosphingosine	-0.806	0.00875715	1
evm.TU.supercontig_11.95	-1.38945	--	YC512119	2.28589	Phytosphingosine	-0.824	0.00628893	1
evm.TU.supercontig_110.27	-2.17154	--	YC512119	2.28589	Phytosphingosine	-0.887	0.00143703	1
evm.TU.supercontig_110.33	-1.62159	K17428	YC512119	2.28589	Phytosphingosine	-0.853	0.00348157	1
evm.TU.supercontig_110.37	-2.73974	--	YC512119	2.28589	Phytosphingosine	-0.901	0.000907575	1
evm.TU.supercontig_1105.3	-1.40233	K01823	YC512119	2.28589	Phytosphingosine	-0.92	0.000443992	1
evm.TU.supercontig_1109.2	-3.7825	K15277	YC512119	2.28589	Phytosphingosine	-0.875	0.00202938	1
evm.TU.supercontig_111.16	-2.27187	K08910	YC512119	2.28589	Phytosphingosine	-0.855	0.00333703	1
evm.TU.supercontig_112.2	-1.08929	--	YC512119	2.28589	Phytosphingosine	-0.85	0.0037119	1
evm.TU.supercontig_112.27	-3.05276	--	YC512119	2.28589	Phytosphingosine	-0.862	0.00281296	1
evm.TU.supercontig_112.3	-3.44932	K10257	YC512119	2.28589	Phytosphingosine	-0.91	0.00067095	1
evm.TU.supercontig_112.34	-1.5152	--	YC512119	2.28589	Phytosphingosine	-0.896	0.0010737	1
evm.TU.supercontig_112.47	-1.86216	--	YC512119	2.28589	Phytosphingosine	-0.858	0.00307345	1
evm.TU.supercontig_112.60	-1.75527	--	YC512119	2.28589	Phytosphingosine	-0.915	0.000547024	1
evm.TU.supercontig_1127.2	-2.51974	--	YC512119	2.28589	Phytosphingosine	-0.858	0.00311106	1
evm.TU.supercontig_113.41	-2.21609	K02925	YC512119	2.28589	Phytosphingosine	-0.913	0.00059445	1
evm.TU.supercontig_113.49	-6.14928	--	YC512119	2.28589	Phytosphingosine	-0.899	0.000968263	1
evm.TU.supercontig_113.62	-1.30706	--	YC512119	2.28589	Phytosphingosine	-0.874	0.00208826	1
evm.TU.supercontig_1131.1	-2.1441	--	YC512119	2.28589	Phytosphingosine	-0.856	0.00322345	1
evm.TU.supercontig_1133.2	-1.43679	--	YC512119	2.28589	Phytosphingosine	-0.865	0.00260539	1
evm.TU.supercontig_114.11	-2.36524	--	YC512119	2.28589	Phytosphingosine	-0.922	0.00040403	1
evm.TU.supercontig_114.20	-2.29349	K12896	YC512119	2.28589	Phytosphingosine	-0.893	0.00118807	1
evm.TU.supercontig_114.36	-2.96184	K00799	YC512119	2.28589	Phytosphingosine	-0.881	0.00169812	1
evm.TU.supercontig_114.37	-2.55169	K00799	YC512119	2.28589	Phytosphingosine	-0.867	0.00244646	1
evm.TU.supercontig_114.63	-1.80809	K14800	YC512119	2.28589	Phytosphingosine	-0.824	0.00635633	1
evm.TU.supercontig_114.9	-5.4638	K07195	YC512119	2.28589	Phytosphingosine	-0.923	0.000387244	1
evm.TU.supercontig_115.27	-2.39155	K01961	YC512119	2.28589	Phytosphingosine	-0.909	0.000688077	1
evm.TU.supercontig_115.53	-1.85995	K03676	YC512119	2.28589	Phytosphingosine	-0.838	0.0047742	1
evm.TU.supercontig_115.6	-1.38492	--	YC512119	2.28589	Phytosphingosine	-0.91	0.000668153	1
evm.TU.supercontig_115.71	-1.36755	--	YC512119	2.28589	Phytosphingosine	-0.824	0.00625579	1
evm.TU.supercontig_115.9	-1.96123	K16241	YC512119	2.28589	Phytosphingosine	-0.864	0.00268368	1
evm.TU.supercontig_116.22	-3.06836	K14400	YC512119	2.28589	Phytosphingosine	-0.917	0.000502787	1
evm.TU.supercontig_116.79	-2.19867	--	YC512119	2.28589	Phytosphingosine	-0.892	0.00122625	1
evm.TU.supercontig_117.26	-1.62155	--	YC512119	2.28589	Phytosphingosine	-0.887	0.0014098	1
evm.TU.supercontig_117.78	-1.5342	K01807	YC512119	2.28589	Phytosphingosine	-0.835	0.00508477	1
evm.TU.supercontig_117.87	-1.23126	K10046	YC512119	2.28589	Phytosphingosine	-0.811	0.00794463	1
evm.TU.supercontig_1180.1	-2.62862	K00895	YC512119	2.28589	Phytosphingosine	-0.937	0.000189093	1
evm.TU.supercontig_119.25	-1.19748	K00873	YC512119	2.28589	Phytosphingosine	-0.855	0.00332912	1
evm.TU.supercontig_119.28	-1.21082	K03352	YC512119	2.28589	Phytosphingosine	-0.891	0.00125345	1
evm.TU.supercontig_119.36	-3.23759	--	YC512119	2.28589	Phytosphingosine	-0.831	0.00548657	1
evm.TU.supercontig_119.42	-1.39577	K05917	YC512119	2.28589	Phytosphingosine	-0.845	0.00414449	1
evm.TU.supercontig_119.51	-3.23251	K15104	YC512119	2.28589	Phytosphingosine	-0.886	0.00149186	1
evm.TU.supercontig_119.52	-1.69818	K07374	YC512119	2.28589	Phytosphingosine	-0.898	0.00102352	1
evm.TU.supercontig_119.63	-1.61669	K03132	YC512119	2.28589	Phytosphingosine	-0.841	0.00445995	1
evm.TU.supercontig_119.77	-1.05857	K04382	YC512119	2.28589	Phytosphingosine	-0.919	0.00045972	1
evm.TU.supercontig_119.80	-2.80018	--	YC512119	2.28589	Phytosphingosine	-0.855	0.00328302	1
evm.TU.supercontig_119.95	-3.38788	--	YC512119	2.28589	Phytosphingosine	-0.887	0.00140973	1
evm.TU.supercontig_12.107	-1.00373	K06268	YC512119	2.28589	Phytosphingosine	-0.882	0.00165015	1
evm.TU.supercontig_12.120	-1.53759	--	YC512119	2.28589	Phytosphingosine	-0.902	0.00089507	1
evm.TU.supercontig_12.130	-1.55234	--	YC512119	2.28589	Phytosphingosine	-0.918	0.000482714	1
evm.TU.supercontig_12.166	-1.00045	--	YC512119	2.28589	Phytosphingosine	-0.801	0.00944122	1
evm.TU.supercontig_12.177	-1.88589	K00640	YC512119	2.28589	Phytosphingosine	-0.88	0.00173403	1
evm.TU.supercontig_12.185	-2.2734	--	YC512119	2.28589	Phytosphingosine	-0.921	0.000421175	1
evm.TU.supercontig_12.205	-1.03794	K17790	YC512119	2.28589	Phytosphingosine	-0.844	0.00417942	1
evm.TU.supercontig_12.208	-10.6249	--	YC512119	2.28589	Phytosphingosine	-0.922	0.000403208	1
evm.TU.supercontig_12.21	-1.45347	K08869	YC512119	2.28589	Phytosphingosine	-0.892	0.00122163	1
evm.TU.supercontig_12.210	-4.36862	K06911	YC512119	2.28589	Phytosphingosine	-0.833	0.00534944	1
evm.TU.supercontig_12.252	-4.64404	--	YC512119	2.28589	Phytosphingosine	-0.899	0.000976134	1
evm.TU.supercontig_12.289	-1.79029	--	YC512119	2.28589	Phytosphingosine	-0.838	0.00481184	1
evm.TU.supercontig_12.4	-1.65627	--	YC512119	2.28589	Phytosphingosine	-0.94	0.000164807	1
evm.TU.supercontig_12.73	-1.58945	--	YC512119	2.28589	Phytosphingosine	-0.802	0.00939021	1
evm.TU.supercontig_12.97	-2.27812	K00876	YC512119	2.28589	Phytosphingosine	-0.806	0.00865618	1
evm.TU.supercontig_120.18	-1.26383	K00522	YC512119	2.28589	Phytosphingosine	-0.805	0.00888305	1
evm.TU.supercontig_120.29	-1.01328	--	YC512119	2.28589	Phytosphingosine	-0.945	0.000122092	1
evm.TU.supercontig_120.50	-1.56817	--	YC512119	2.28589	Phytosphingosine	-0.858	0.00311145	1
evm.TU.supercontig_1218.3	-2.1004	--	YC512119	2.28589	Phytosphingosine	-0.899	0.00098466	1
evm.TU.supercontig_122.20	-2.81282	K00033	YC512119	2.28589	Phytosphingosine	-0.861	0.0028709	1
evm.TU.supercontig_122.23	-1.06663	--	YC512119	2.28589	Phytosphingosine	-0.866	0.00250986	1
evm.TU.supercontig_122.9	-1.04761	K02897	YC512119	2.28589	Phytosphingosine	-0.802	0.009321	1
evm.TU.supercontig_1222.2	-3.36663	K05863	YC512119	2.28589	Phytosphingosine	-0.858	0.00310914	1
evm.TU.supercontig_123.26	-2.67887	K02160	YC512119	2.28589	Phytosphingosine	-0.932	0.00024658	1
evm.TU.supercontig_123.51	-1.75404	--	YC512119	2.28589	Phytosphingosine	-0.84	0.00459936	1
evm.TU.supercontig_123.52	-2.59872	--	YC512119	2.28589	Phytosphingosine	-0.87	0.0022915	1
evm.TU.supercontig_125.30	-3.634	K00559	YC512119	2.28589	Phytosphingosine	-0.89	0.00129799	1
evm.TU.supercontig_125.7	-3.16992	K11159	YC512119	2.28589	Phytosphingosine	-0.848	0.00386758	1
evm.TU.supercontig_125.8	-2.28504	K11159	YC512119	2.28589	Phytosphingosine	-0.866	0.00255308	1
evm.TU.supercontig_125.9	-Inf	K01184	YC512119	2.28589	Phytosphingosine	-0.891	0.00128126	1
evm.TU.supercontig_1258.5	-1.17355	--	YC512119	2.28589	Phytosphingosine	-0.812	0.00788084	1
evm.TU.supercontig_126.10	-1.0288	--	YC512119	2.28589	Phytosphingosine	-0.845	0.00411274	1
evm.TU.supercontig_126.29	-3.27429	K00279	YC512119	2.28589	Phytosphingosine	-0.852	0.00351816	1
evm.TU.supercontig_127.43	-2.16968	--	YC512119	2.28589	Phytosphingosine	-0.9	0.000957119	1
evm.TU.supercontig_128.1	-1.52474	--	YC512119	2.28589	Phytosphingosine	-0.928	0.000305804	1
evm.TU.supercontig_128.18	-1.56266	--	YC512119	2.28589	Phytosphingosine	-0.887	0.00142236	1
evm.TU.supercontig_128.19	-1.36347	K07052	YC512119	2.28589	Phytosphingosine	-0.892	0.00123897	1
evm.TU.supercontig_128.34	-5.17325	K01166	YC512119	2.28589	Phytosphingosine	-0.8	0.00962293	1
evm.TU.supercontig_128.49	-1.99664	K07447	YC512119	2.28589	Phytosphingosine	-0.892	0.00121825	1
evm.TU.supercontig_128.50	-2.53937	K14510	YC512119	2.28589	Phytosphingosine	-0.912	0.000611379	1
evm.TU.supercontig_128.52	-1.57635	--	YC512119	2.28589	Phytosphingosine	-0.809	0.00828408	1
evm.TU.supercontig_128.70	-1.06927	--	YC512119	2.28589	Phytosphingosine	-0.863	0.00276407	1
evm.TU.supercontig_129.10	-Inf	--	YC512119	2.28589	Phytosphingosine	-0.818	0.00701129	1
evm.TU.supercontig_129.42	-1.84564	K07374	YC512119	2.28589	Phytosphingosine	-0.9	0.000939405	1
evm.TU.supercontig_129.50	-1.11148	--	YC512119	2.28589	Phytosphingosine	-0.865	0.00262702	1
evm.TU.supercontig_129.79	-1.0715	K03978	YC512119	2.28589	Phytosphingosine	-0.922	0.000409665	1
evm.TU.supercontig_129.9	-4.98097	--	YC512119	2.28589	Phytosphingosine	-0.878	0.00182734	1
evm.TU.supercontig_1291.2	-1.81491	--	YC512119	2.28589	Phytosphingosine	-0.922	0.00040407	1
evm.TU.supercontig_13.123	-2.01434	--	YC512119	2.28589	Phytosphingosine	-0.899	0.000976408	1
evm.TU.supercontig_13.149	-1.798	K01267	YC512119	2.28589	Phytosphingosine	-0.904	0.000811959	1
evm.TU.supercontig_13.182	-1.01591	--	YC512119	2.28589	Phytosphingosine	-0.891	0.00125525	1
evm.TU.supercontig_13.220	-1.70987	--	YC512119	2.28589	Phytosphingosine	-0.818	0.00708237	1
evm.TU.supercontig_13.238	-1.06049	K07304	YC512119	2.28589	Phytosphingosine	-0.888	0.00138165	1
evm.TU.supercontig_13.247	-5.60564	--	YC512119	2.28589	Phytosphingosine	-0.899	0.000975923	1
evm.TU.supercontig_13.275	-2.0556	K00344	YC512119	2.28589	Phytosphingosine	-0.931	0.000270934	1
evm.TU.supercontig_13.295	-1.59549	K08493	YC512119	2.28589	Phytosphingosine	-0.901	0.000911992	1
evm.TU.supercontig_13.308	-1.59474	--	YC512119	2.28589	Phytosphingosine	-0.874	0.00207175	1
evm.TU.supercontig_13.75	-1.03733	--	YC512119	2.28589	Phytosphingosine	-0.87	0.00231218	1
evm.TU.supercontig_13.85	-1.2804	--	YC512119	2.28589	Phytosphingosine	-0.844	0.00425579	1
evm.TU.supercontig_13.86	-2.29409	--	YC512119	2.28589	Phytosphingosine	-0.915	0.000545568	1
evm.TU.supercontig_13.93	-1.00948	--	YC512119	2.28589	Phytosphingosine	-0.901	0.000900695	1
evm.TU.supercontig_130.10	-1.12403	--	YC512119	2.28589	Phytosphingosine	-0.804	0.00895841	1
evm.TU.supercontig_130.34	-3.31115	K00134	YC512119	2.28589	Phytosphingosine	-0.946	0.000116749	1
evm.TU.supercontig_130.4	-1.47041	K00231	YC512119	2.28589	Phytosphingosine	-0.833	0.00529947	1
evm.TU.supercontig_130.56	-1.33063	K00235	YC512119	2.28589	Phytosphingosine	-0.896	0.00107573	1
evm.TU.supercontig_130.78	-1.23836	--	YC512119	2.28589	Phytosphingosine	-0.943	0.000140163	1
evm.TU.supercontig_131.3	-1.94949	--	YC512119	2.28589	Phytosphingosine	-0.836	0.00497616	1
evm.TU.supercontig_131.37	-1.09211	K11843	YC512119	2.28589	Phytosphingosine	-0.897	0.0010361	1
evm.TU.supercontig_131.49	-1.7479	--	YC512119	2.28589	Phytosphingosine	-0.866	0.00251519	1
evm.TU.supercontig_131.66	-1.47559	K00026	YC512119	2.28589	Phytosphingosine	-0.861	0.00289061	1
evm.TU.supercontig_131.74	-2.17094	--	YC512119	2.28589	Phytosphingosine	-0.886	0.00147815	1
evm.TU.supercontig_131.77	-3.54559	--	YC512119	2.28589	Phytosphingosine	-0.904	0.000818655	1
evm.TU.supercontig_131.82	-2.47777	--	YC512119	2.28589	Phytosphingosine	-0.895	0.00110423	1
evm.TU.supercontig_132.19	-1.55238	--	YC512119	2.28589	Phytosphingosine	-0.809	0.00820712	1
evm.TU.supercontig_132.24	-1.15028	--	YC512119	2.28589	Phytosphingosine	-0.823	0.00640157	1
evm.TU.supercontig_132.59	-1.31539	K03131	YC512119	2.28589	Phytosphingosine	-0.923	0.000382345	1
evm.TU.supercontig_134.10	-1.37403	--	YC512119	2.28589	Phytosphingosine	-0.802	0.0092608	1
evm.TU.supercontig_135.37	-3.06883	K14709	YC512119	2.28589	Phytosphingosine	-0.846	0.00408179	1
evm.TU.supercontig_136.5	-1.7877	--	YC512119	2.28589	Phytosphingosine	-0.901	0.000922943	1
evm.TU.supercontig_136.75	-2.34125	K00975	YC512119	2.28589	Phytosphingosine	-0.86	0.00293996	1
evm.TU.supercontig_137.19	-1.02658	--	YC512119	2.28589	Phytosphingosine	-0.889	0.0013558	1
evm.TU.supercontig_137.22	-3.23417	--	YC512119	2.28589	Phytosphingosine	-0.804	0.00906887	1
evm.TU.supercontig_137.9	-2.04874	--	YC512119	2.28589	Phytosphingosine	-0.826	0.00610726	1
evm.TU.supercontig_138.30	-2.58594	K17362	YC512119	2.28589	Phytosphingosine	-0.88	0.00172778	1
evm.TU.supercontig_138.44	-1.40988	K15777	YC512119	2.28589	Phytosphingosine	-0.92	0.000449102	1
evm.TU.supercontig_138.49	-1.13288	K14961	YC512119	2.28589	Phytosphingosine	-0.891	0.00127711	1
evm.TU.supercontig_1383.1	-2.62935	--	YC512119	2.28589	Phytosphingosine	-0.857	0.00313072	1
evm.TU.supercontig_139.35	-1.4832	K04371	YC512119	2.28589	Phytosphingosine	-0.882	0.00164606	1
evm.TU.supercontig_139.46	-6.0087	K00434	YC512119	2.28589	Phytosphingosine	-0.913	0.000584675	1
evm.TU.supercontig_139.52	-2.75664	K14638	YC512119	2.28589	Phytosphingosine	-0.821	0.00662254	1
evm.TU.supercontig_14.152	-1.52623	--	YC512119	2.28589	Phytosphingosine	-0.85	0.00373735	1
evm.TU.supercontig_14.158	-3.20635	K00688	YC512119	2.28589	Phytosphingosine	-0.879	0.00177932	1
evm.TU.supercontig_14.161	-2.24243	K00012	YC512119	2.28589	Phytosphingosine	-0.88	0.00177193	1
evm.TU.supercontig_14.162	-7.56396	K02160	YC512119	2.28589	Phytosphingosine	-0.854	0.00341599	1
evm.TU.supercontig_14.17	-2.90225	--	YC512119	2.28589	Phytosphingosine	-0.876	0.00197246	1
evm.TU.supercontig_14.170	-2.94067	--	YC512119	2.28589	Phytosphingosine	-0.851	0.00358914	1
evm.TU.supercontig_14.203	-1.29742	K15121	YC512119	2.28589	Phytosphingosine	-0.928	0.000301232	1
evm.TU.supercontig_14.84	-1.11457	--	YC512119	2.28589	Phytosphingosine	-0.838	0.00479681	1
evm.TU.supercontig_14.95	-2.73213	--	YC512119	2.28589	Phytosphingosine	-0.851	0.00361836	1
evm.TU.supercontig_144.13	-1.30591	--	YC512119	2.28589	Phytosphingosine	-0.875	0.0020098	1
evm.TU.supercontig_145.21	-1.28272	K09422	YC512119	2.28589	Phytosphingosine	-0.84	0.00456526	1
evm.TU.supercontig_146.29	-1.61245	--	YC512119	2.28589	Phytosphingosine	-0.849	0.00380629	1
evm.TU.supercontig_146.46	-1.16056	--	YC512119	2.28589	Phytosphingosine	-0.925	0.00035038	1
evm.TU.supercontig_147.28	-1.58471	K01090	YC512119	2.28589	Phytosphingosine	-0.852	0.00354968	1
evm.TU.supercontig_1476.2	-6.79015	--	YC512119	2.28589	Phytosphingosine	-0.873	0.00210375	1
evm.TU.supercontig_148.32	-2.09125	K02365	YC512119	2.28589	Phytosphingosine	-0.811	0.00796179	1
evm.TU.supercontig_148.37	-1.06173	--	YC512119	2.28589	Phytosphingosine	-0.843	0.0043287	1
evm.TU.supercontig_15.10	-2.39376	K09490	YC512119	2.28589	Phytosphingosine	-0.904	0.000823027	1
evm.TU.supercontig_15.133	-2.06952	--	YC512119	2.28589	Phytosphingosine	-0.854	0.00337274	1
evm.TU.supercontig_15.74	-1.31859	--	YC512119	2.28589	Phytosphingosine	-0.915	0.000536033	1
evm.TU.supercontig_150.1	-2.77055	K14488	YC512119	2.28589	Phytosphingosine	-0.825	0.00624607	1
evm.TU.supercontig_150.10	-1.78065	K12345	YC512119	2.28589	Phytosphingosine	-0.839	0.0047412	1
evm.TU.supercontig_150.15	-3.92558	K07071	YC512119	2.28589	Phytosphingosine	-0.878	0.00183996	1
evm.TU.supercontig_150.19	-1.63013	--	YC512119	2.28589	Phytosphingosine	-0.825	0.00619703	1
evm.TU.supercontig_150.2	-1.47974	K02834	YC512119	2.28589	Phytosphingosine	-0.863	0.00276534	1
evm.TU.supercontig_150.28	-1.00841	--	YC512119	2.28589	Phytosphingosine	-0.833	0.0053414	1
evm.TU.supercontig_150.30	-1.48537	--	YC512119	2.28589	Phytosphingosine	-0.881	0.00168749	1
evm.TU.supercontig_150.4	-1.50044	K00764	YC512119	2.28589	Phytosphingosine	-0.912	0.000615324	1
evm.TU.supercontig_150.43	-2.82416	--	YC512119	2.28589	Phytosphingosine	-0.887	0.0014247	1
evm.TU.supercontig_150.52	-1.23411	K01373	YC512119	2.28589	Phytosphingosine	-0.825	0.00616086	1
evm.TU.supercontig_151.19	-2.44075	K01051	YC512119	2.28589	Phytosphingosine	-0.858	0.00304784	1
evm.TU.supercontig_151.32	-1.48511	K14509	YC512119	2.28589	Phytosphingosine	-0.921	0.000420227	1
evm.TU.supercontig_151.7	-1.21053	--	YC512119	2.28589	Phytosphingosine	-0.809	0.00829445	1
evm.TU.supercontig_151.8	-1.06118	K15191	YC512119	2.28589	Phytosphingosine	-0.903	0.00085977	1
evm.TU.supercontig_152.23	-1.50033	--	YC512119	2.28589	Phytosphingosine	-0.848	0.00391347	1
evm.TU.supercontig_152.28	-1.60929	K05907	YC512119	2.28589	Phytosphingosine	-0.848	0.00389222	1
evm.TU.supercontig_152.32	-1.2891	--	YC512119	2.28589	Phytosphingosine	-0.841	0.00453691	1
evm.TU.supercontig_152.33	-1.53001	K14009	YC512119	2.28589	Phytosphingosine	-0.855	0.00327896	1
evm.TU.supercontig_152.35	-2.36733	K08245	YC512119	2.28589	Phytosphingosine	-0.933	0.000243726	1
evm.TU.supercontig_152.40	-5.14695	--	YC512119	2.28589	Phytosphingosine	-0.85	0.00374135	1
evm.TU.supercontig_152.61	-3.1968	K10143	YC512119	2.28589	Phytosphingosine	-0.861	0.00286578	1
evm.TU.supercontig_152.62	-1.02156	--	YC512119	2.28589	Phytosphingosine	-0.826	0.00608051	1
evm.TU.supercontig_152.67	-1.16493	--	YC512119	2.28589	Phytosphingosine	-0.922	0.000401804	1
evm.TU.supercontig_153.10	-2.90645	--	YC512119	2.28589	Phytosphingosine	-0.9	0.000935841	1
evm.TU.supercontig_153.7	-1.32724	--	YC512119	2.28589	Phytosphingosine	-0.892	0.001234	1
evm.TU.supercontig_155.30	-2.6249	K17471	YC512119	2.28589	Phytosphingosine	-0.85	0.00367941	1
evm.TU.supercontig_1556.2	-1.02158	--	YC512119	2.28589	Phytosphingosine	-0.955	6.22277e-05	1
evm.TU.supercontig_157.47	-1.23377	K00600	YC512119	2.28589	Phytosphingosine	-0.92	0.00044529	1
evm.TU.supercontig_157.55	-3.16585	--	YC512119	2.28589	Phytosphingosine	-0.935	0.000214593	1
evm.TU.supercontig_157.7	-4.4821	K10400	YC512119	2.28589	Phytosphingosine	-0.831	0.00554565	1
evm.TU.supercontig_159.6	-1.00615	--	YC512119	2.28589	Phytosphingosine	-0.856	0.0032681	1
evm.TU.supercontig_1598.1	-1.76821	--	YC512119	2.28589	Phytosphingosine	-0.872	0.00214975	1
evm.TU.supercontig_16.107	-3.3221	--	YC512119	2.28589	Phytosphingosine	-0.926	0.000332687	1
evm.TU.supercontig_16.11	-1.22342	K03039	YC512119	2.28589	Phytosphingosine	-0.867	0.00246907	1
evm.TU.supercontig_16.115	-3.95246	--	YC512119	2.28589	Phytosphingosine	-0.905	0.000801454	1
evm.TU.supercontig_16.32	-1.64779	--	YC512119	2.28589	Phytosphingosine	-0.93	0.00027687	1
evm.TU.supercontig_16.4	-1.2706	K00938	YC512119	2.28589	Phytosphingosine	-0.941	0.000159569	1
evm.TU.supercontig_16.80	-1.19541	--	YC512119	2.28589	Phytosphingosine	-0.8	0.00961593	1
evm.TU.supercontig_160.19	-1.20167	--	YC512119	2.28589	Phytosphingosine	-0.804	0.00906768	1
evm.TU.supercontig_160.30	-1.75955	K14207	YC512119	2.28589	Phytosphingosine	-0.879	0.00177421	1
evm.TU.supercontig_161.15	-1.01176	--	YC512119	2.28589	Phytosphingosine	-0.936	0.000207674	1
evm.TU.supercontig_161.38	-1.35754	--	YC512119	2.28589	Phytosphingosine	-0.893	0.00117707	1
evm.TU.supercontig_163.2	-6.66366	--	YC512119	2.28589	Phytosphingosine	-0.837	0.00484799	1
evm.TU.supercontig_163.20	-3.35913	--	YC512119	2.28589	Phytosphingosine	-0.868	0.0023889	1
evm.TU.supercontig_163.22	-1.57857	K08915	YC512119	2.28589	Phytosphingosine	-0.899	0.000971172	1
evm.TU.supercontig_163.23	-1.98304	K11252	YC512119	2.28589	Phytosphingosine	-0.869	0.00232853	1
evm.TU.supercontig_165.17	-1.84246	K12608	YC512119	2.28589	Phytosphingosine	-0.871	0.00223964	1
evm.TU.supercontig_165.2	-1.95219	--	YC512119	2.28589	Phytosphingosine	-0.857	0.00314772	1
evm.TU.supercontig_165.22	-3.25838	--	YC512119	2.28589	Phytosphingosine	-0.846	0.00402665	1
evm.TU.supercontig_165.31	-1.03997	K05941	YC512119	2.28589	Phytosphingosine	-0.808	0.00841827	1
evm.TU.supercontig_165.40	-3.63554	K12462	YC512119	2.28589	Phytosphingosine	-0.817	0.00712993	1
evm.TU.supercontig_165.6	-8.58825	K08472	YC512119	2.28589	Phytosphingosine	-0.906	0.000776024	1
evm.TU.supercontig_166.28	-2.66458	K09458	YC512119	2.28589	Phytosphingosine	-0.936	0.000207712	1
evm.TU.supercontig_166.47	-1.04668	--	YC512119	2.28589	Phytosphingosine	-0.925	0.000346869	1
evm.TU.supercontig_1669.1	-2.68312	--	YC512119	2.28589	Phytosphingosine	-0.885	0.00150006	1
evm.TU.supercontig_169.20	-2.22173	--	YC512119	2.28589	Phytosphingosine	-0.896	0.00109281	1
evm.TU.supercontig_17.127	-1.20537	K05389	YC512119	2.28589	Phytosphingosine	-0.83	0.00564254	1
evm.TU.supercontig_17.169	-2.27231	--	YC512119	2.28589	Phytosphingosine	-0.807	0.00849508	1
evm.TU.supercontig_17.200	-2.89026	K09338	YC512119	2.28589	Phytosphingosine	-0.873	0.00209042	1
evm.TU.supercontig_17.226	-1.63397	K04733	YC512119	2.28589	Phytosphingosine	-0.87	0.00226463	1
evm.TU.supercontig_17.237	-1.00867	K00799	YC512119	2.28589	Phytosphingosine	-0.871	0.00221183	1
evm.TU.supercontig_17.34	-1.30906	K14830	YC512119	2.28589	Phytosphingosine	-0.826	0.00605015	1
evm.TU.supercontig_17.48	-3.13719	--	YC512119	2.28589	Phytosphingosine	-0.968	1.88045e-05	1
evm.TU.supercontig_170.14	-3.90011	K10753	YC512119	2.28589	Phytosphingosine	-0.824	0.00627461	1
evm.TU.supercontig_170.23	-2.18552	--	YC512119	2.28589	Phytosphingosine	-0.827	0.00599728	1
evm.TU.supercontig_170.31	-1.76611	--	YC512119	2.28589	Phytosphingosine	-0.804	0.00907711	1
evm.TU.supercontig_170.35	-1.40971	K17497	YC512119	2.28589	Phytosphingosine	-0.862	0.00277061	1
evm.TU.supercontig_170.36	-4.54628	--	YC512119	2.28589	Phytosphingosine	-0.926	0.000335082	1
evm.TU.supercontig_170.55	-3.06032	--	YC512119	2.28589	Phytosphingosine	-0.926	0.000342858	1
evm.TU.supercontig_170.57	-3.51833	--	YC512119	2.28589	Phytosphingosine	-0.913	0.000593541	1
evm.TU.supercontig_171.2	-2.04985	--	YC512119	2.28589	Phytosphingosine	-0.945	0.000123004	1
evm.TU.supercontig_171.8	-2.79998	K00430	YC512119	2.28589	Phytosphingosine	-0.881	0.00170711	1
evm.TU.supercontig_174.13	-2.9789	--	YC512119	2.28589	Phytosphingosine	-0.937	0.000193204	1
evm.TU.supercontig_176.3	-1.29875	K17943	YC512119	2.28589	Phytosphingosine	-0.849	0.00378892	1
evm.TU.supercontig_1763.1	-1.177	--	YC512119	2.28589	Phytosphingosine	-0.873	0.00209387	1
evm.TU.supercontig_177.22	-1.40532	--	YC512119	2.28589	Phytosphingosine	-0.928	0.000309903	1
evm.TU.supercontig_177.6	-1.42797	K00600	YC512119	2.28589	Phytosphingosine	-0.866	0.00254043	1
evm.TU.supercontig_1772.1	-1.35282	--	YC512119	2.28589	Phytosphingosine	-0.908	0.000706145	1
evm.TU.supercontig_179.12	-1.06461	K09498	YC512119	2.28589	Phytosphingosine	-0.807	0.00856154	1
evm.TU.supercontig_179.15	-2.25299	--	YC512119	2.28589	Phytosphingosine	-0.851	0.00362715	1
evm.TU.supercontig_179.17	-1.46793	K06630	YC512119	2.28589	Phytosphingosine	-0.919	0.000459041	1
evm.TU.supercontig_179.19	-2.56105	--	YC512119	2.28589	Phytosphingosine	-0.914	0.000557483	1
evm.TU.supercontig_179.22	-2.67832	--	YC512119	2.28589	Phytosphingosine	-0.852	0.00353858	1
evm.TU.supercontig_179.27	-1.14532	K10525	YC512119	2.28589	Phytosphingosine	-0.922	0.000402956	1
evm.TU.supercontig_179.30	-1.39444	K11599	YC512119	2.28589	Phytosphingosine	-0.893	0.00120174	1
evm.TU.supercontig_18.106	-1.06429	K00800	YC512119	2.28589	Phytosphingosine	-0.83	0.0055882	1
evm.TU.supercontig_18.111	-1.30654	--	YC512119	2.28589	Phytosphingosine	-0.861	0.00284285	1
evm.TU.supercontig_18.120	-2.59462	--	YC512119	2.28589	Phytosphingosine	-0.961	3.71729e-05	1
evm.TU.supercontig_18.158	-2.0273	--	YC512119	2.28589	Phytosphingosine	-0.834	0.00522043	1
evm.TU.supercontig_18.19	-2.49595	--	YC512119	2.28589	Phytosphingosine	-0.848	0.00388612	1
evm.TU.supercontig_18.63	-2.12224	--	YC512119	2.28589	Phytosphingosine	-0.846	0.00407813	1
evm.TU.supercontig_18.9	-2.16915	K09584	YC512119	2.28589	Phytosphingosine	-0.879	0.00178318	1
evm.TU.supercontig_180.8	-4.83408	--	YC512119	2.28589	Phytosphingosine	-0.856	0.00326244	1
evm.TU.supercontig_182.13	-2.60182	--	YC512119	2.28589	Phytosphingosine	-0.928	0.000308247	1
evm.TU.supercontig_182.2	-1.48092	--	YC512119	2.28589	Phytosphingosine	-0.922	0.000395925	1
evm.TU.supercontig_183.33	-1.834	--	YC512119	2.28589	Phytosphingosine	-0.892	0.00120885	1
evm.TU.supercontig_184.19	-2.17712	--	YC512119	2.28589	Phytosphingosine	-0.857	0.00319039	1
evm.TU.supercontig_184.22	-1.41401	K06013	YC512119	2.28589	Phytosphingosine	-0.872	0.00214849	1
evm.TU.supercontig_184.32	-1.07377	--	YC512119	2.28589	Phytosphingosine	-0.896	0.00106107	1
evm.TU.supercontig_1868.3	-4.70295	K08850	YC512119	2.28589	Phytosphingosine	-0.856	0.00321437	1
evm.TU.supercontig_189.34	-12.0163	K04123	YC512119	2.28589	Phytosphingosine	-0.884	0.00157978	1
evm.TU.supercontig_189.35	-Inf	K04123	YC512119	2.28589	Phytosphingosine	-0.825	0.00614189	1
evm.TU.supercontig_189.36	-6.30397	K01188	YC512119	2.28589	Phytosphingosine	-0.94	0.000161032	1
evm.TU.supercontig_189.5	-1.17453	K01647	YC512119	2.28589	Phytosphingosine	-0.904	0.000808123	1
evm.TU.supercontig_19.100	-1.015	--	YC512119	2.28589	Phytosphingosine	-0.813	0.00765982	1
evm.TU.supercontig_19.114	-2.17621	--	YC512119	2.28589	Phytosphingosine	-0.906	0.000752411	1
evm.TU.supercontig_19.124	-2.16956	K14496	YC512119	2.28589	Phytosphingosine	-0.849	0.00375402	1
evm.TU.supercontig_19.132	-1.55709	K01227	YC512119	2.28589	Phytosphingosine	-0.87	0.00227207	1
evm.TU.supercontig_19.159	-2.88224	K17506	YC512119	2.28589	Phytosphingosine	-0.858	0.00311282	1
evm.TU.supercontig_19.166	-1.17057	--	YC512119	2.28589	Phytosphingosine	-0.838	0.00475587	1
evm.TU.supercontig_19.167	-1.10803	--	YC512119	2.28589	Phytosphingosine	-0.825	0.00614738	1
evm.TU.supercontig_19.170	-1.15988	--	YC512119	2.28589	Phytosphingosine	-0.914	0.000565259	1
evm.TU.supercontig_19.186	-1.17919	--	YC512119	2.28589	Phytosphingosine	-0.872	0.00216391	1
evm.TU.supercontig_19.191	-1.7572	--	YC512119	2.28589	Phytosphingosine	-0.871	0.00222094	1
evm.TU.supercontig_19.238	-2.36128	K09422	YC512119	2.28589	Phytosphingosine	-0.858	0.00311775	1
evm.TU.supercontig_19.282	-1.03157	--	YC512119	2.28589	Phytosphingosine	-0.957	5.29805e-05	1
evm.TU.supercontig_19.63	-3.65639	--	YC512119	2.28589	Phytosphingosine	-0.901	0.000906195	1
evm.TU.supercontig_19.77	-2.73246	--	YC512119	2.28589	Phytosphingosine	-0.859	0.00299049	1
evm.TU.supercontig_19.83	-1.29413	--	YC512119	2.28589	Phytosphingosine	-0.843	0.00428722	1
evm.TU.supercontig_190.10	-1.75502	--	YC512119	2.28589	Phytosphingosine	-0.895	0.00112723	1
evm.TU.supercontig_190.25	-1.04005	K11252	YC512119	2.28589	Phytosphingosine	-0.878	0.00183303	1
evm.TU.supercontig_192.20	-1.45772	K02925	YC512119	2.28589	Phytosphingosine	-0.9	0.000942868	1
evm.TU.supercontig_193.13	-2.71144	K00161	YC512119	2.28589	Phytosphingosine	-0.92	0.000448981	1
evm.TU.supercontig_193.15	-2.81617	--	YC512119	2.28589	Phytosphingosine	-0.899	0.000966024	1
evm.TU.supercontig_193.5	-1.10213	K02942	YC512119	2.28589	Phytosphingosine	-0.866	0.00254606	1
evm.TU.supercontig_195.33	-3.14712	--	YC512119	2.28589	Phytosphingosine	-0.883	0.00160303	1
evm.TU.supercontig_1950.1	-4.34031	--	YC512119	2.28589	Phytosphingosine	-0.838	0.00483675	1
evm.TU.supercontig_1965.1	-1.14353	--	YC512119	2.28589	Phytosphingosine	-0.868	0.00243415	1
evm.TU.supercontig_197.19	-1.42	--	YC512119	2.28589	Phytosphingosine	-0.882	0.00165976	1
evm.TU.supercontig_198.2	-2.51162	--	YC512119	2.28589	Phytosphingosine	-0.932	0.000255793	1
evm.TU.supercontig_198.20	-4.68457	K15283	YC512119	2.28589	Phytosphingosine	-0.877	0.00192003	1
evm.TU.supercontig_199.10	-2.28214	K09285	YC512119	2.28589	Phytosphingosine	-0.87	0.0023186	1
evm.TU.supercontig_2.112	-1.08863	--	YC512119	2.28589	Phytosphingosine	-0.922	0.00041089	1
evm.TU.supercontig_2.199	-2.86231	K13448	YC512119	2.28589	Phytosphingosine	-0.854	0.00334798	1
evm.TU.supercontig_2.203	-1.13927	--	YC512119	2.28589	Phytosphingosine	-0.842	0.00442023	1
evm.TU.supercontig_2.211	-1.9439	--	YC512119	2.28589	Phytosphingosine	-0.855	0.00327151	1
evm.TU.supercontig_2.25	-2.33443	--	YC512119	2.28589	Phytosphingosine	-0.934	0.000224114	1
evm.TU.supercontig_2.294	-3.35443	--	YC512119	2.28589	Phytosphingosine	-0.876	0.00193258	1
evm.TU.supercontig_2.321	-1.21075	K12761	YC512119	2.28589	Phytosphingosine	-0.918	0.00048542	1
evm.TU.supercontig_2.336	-1.15291	--	YC512119	2.28589	Phytosphingosine	-0.94	0.00016262	1
evm.TU.supercontig_2.362	-2.49765	K00645	YC512119	2.28589	Phytosphingosine	-0.874	0.00206419	1
evm.TU.supercontig_2.364	-3.63307	K00645	YC512119	2.28589	Phytosphingosine	-0.918	0.000476944	1
evm.TU.supercontig_2.39	-2.04667	--	YC512119	2.28589	Phytosphingosine	-0.851	0.00363326	1
evm.TU.supercontig_2.416	-2.74255	K15892	YC512119	2.28589	Phytosphingosine	-0.917	0.000493134	1
evm.TU.supercontig_2.437	-3.75241	--	YC512119	2.28589	Phytosphingosine	-0.831	0.00555578	1
evm.TU.supercontig_2.62	-1.09441	--	YC512119	2.28589	Phytosphingosine	-0.846	0.00402245	1
evm.TU.supercontig_2.88	-1.1399	--	YC512119	2.28589	Phytosphingosine	-0.843	0.00435953	1
evm.TU.supercontig_20.183	-1.12525	--	YC512119	2.28589	Phytosphingosine	-0.837	0.00485724	1
evm.TU.supercontig_20.191	-3.29706	K00485	YC512119	2.28589	Phytosphingosine	-0.842	0.00438184	1
evm.TU.supercontig_20.220	-2.366	--	YC512119	2.28589	Phytosphingosine	-0.86	0.002929	1
evm.TU.supercontig_20.223	-3.30734	K02372	YC512119	2.28589	Phytosphingosine	-0.933	0.000237876	1
evm.TU.supercontig_20.237	-1.47628	--	YC512119	2.28589	Phytosphingosine	-0.85	0.00371326	1
evm.TU.supercontig_20.27	-1.22771	K00140	YC512119	2.28589	Phytosphingosine	-0.865	0.00260467	1
evm.TU.supercontig_20.3	-1.83603	--	YC512119	2.28589	Phytosphingosine	-0.837	0.00492289	1
evm.TU.supercontig_20.30	-2.87964	--	YC512119	2.28589	Phytosphingosine	-0.929	0.000292865	1
evm.TU.supercontig_20.43	-1.46987	--	YC512119	2.28589	Phytosphingosine	-0.89	0.00128987	1
evm.TU.supercontig_20.74	-1.41421	K16302	YC512119	2.28589	Phytosphingosine	-0.805	0.00890681	1
evm.TU.supercontig_20.88	-1.00493	K15893	YC512119	2.28589	Phytosphingosine	-0.892	0.00123766	1
evm.TU.supercontig_200.16	-1.23816	--	YC512119	2.28589	Phytosphingosine	-0.841	0.00449575	1
evm.TU.supercontig_200.19	-2.53614	--	YC512119	2.28589	Phytosphingosine	-0.823	0.00645162	1
evm.TU.supercontig_200.20	-2.47953	--	YC512119	2.28589	Phytosphingosine	-0.849	0.00376613	1
evm.TU.supercontig_200.6	-2.03077	--	YC512119	2.28589	Phytosphingosine	-0.818	0.00704963	1
evm.TU.supercontig_2044.1	-2.95217	K00927	YC512119	2.28589	Phytosphingosine	-0.917	0.000504766	1
evm.TU.supercontig_2055.1	-1.75186	--	YC512119	2.28589	Phytosphingosine	-0.921	0.000421576	1
evm.TU.supercontig_2067.1	-1.15699	--	YC512119	2.28589	Phytosphingosine	-0.875	0.00199489	1
evm.TU.supercontig_207.10	-2.09604	K13464	YC512119	2.28589	Phytosphingosine	-0.933	0.000243044	1
evm.TU.supercontig_207.17	-4.64778	--	YC512119	2.28589	Phytosphingosine	-0.809	0.00832003	1
evm.TU.supercontig_208.1	-1.50418	K08235	YC512119	2.28589	Phytosphingosine	-0.902	0.000895519	1
evm.TU.supercontig_2087.1	-3.37093	K00279	YC512119	2.28589	Phytosphingosine	-0.934	0.000222185	1
evm.TU.supercontig_209.23	-1.48649	--	YC512119	2.28589	Phytosphingosine	-0.889	0.00133387	1
evm.TU.supercontig_209.38	-1.03121	K01626	YC512119	2.28589	Phytosphingosine	-0.869	0.00236831	1
evm.TU.supercontig_209.40	-1.5897	--	YC512119	2.28589	Phytosphingosine	-0.865	0.00257151	1
evm.TU.supercontig_21.1	-2.98188	--	YC512119	2.28589	Phytosphingosine	-0.806	0.00864744	1
evm.TU.supercontig_21.150	-1.3367	K13051	YC512119	2.28589	Phytosphingosine	-0.816	0.00734215	1
evm.TU.supercontig_21.181	-4.37683	--	YC512119	2.28589	Phytosphingosine	-0.817	0.00723709	1
evm.TU.supercontig_21.189	-1.8164	--	YC512119	2.28589	Phytosphingosine	-0.917	0.000490705	1
evm.TU.supercontig_21.19	-3.46721	K10395	YC512119	2.28589	Phytosphingosine	-0.813	0.0077562	1
evm.TU.supercontig_21.30	-1.68969	--	YC512119	2.28589	Phytosphingosine	-0.835	0.00507039	1
evm.TU.supercontig_21.4	-4.22561	--	YC512119	2.28589	Phytosphingosine	-0.887	0.00143094	1
evm.TU.supercontig_21.41	-1.73177	K10406	YC512119	2.28589	Phytosphingosine	-0.86	0.00292286	1
evm.TU.supercontig_21.47	-4.21552	K05894	YC512119	2.28589	Phytosphingosine	-0.943	0.000135324	1
evm.TU.supercontig_21.59	-1.1025	--	YC512119	2.28589	Phytosphingosine	-0.841	0.00452725	1
evm.TU.supercontig_211.1	-2.45685	--	YC512119	2.28589	Phytosphingosine	-0.976	6.876e-06	1
evm.TU.supercontig_211.32	-3.12696	--	YC512119	2.28589	Phytosphingosine	-0.83	0.00560421	1
evm.TU.supercontig_211.35	-4.27779	K00626	YC512119	2.28589	Phytosphingosine	-0.881	0.00167829	1
evm.TU.supercontig_2150.2	-3.74902	--	YC512119	2.28589	Phytosphingosine	-0.814	0.00753772	1
evm.TU.supercontig_216.11	-2.60289	K09580	YC512119	2.28589	Phytosphingosine	-0.808	0.00848441	1
evm.TU.supercontig_216.22	-1.01232	--	YC512119	2.28589	Phytosphingosine	-0.906	0.000766984	1
evm.TU.supercontig_217.8	-1.15858	K02109	YC512119	2.28589	Phytosphingosine	-0.824	0.0063138	1
evm.TU.supercontig_218.4	-1.28481	--	YC512119	2.28589	Phytosphingosine	-0.856	0.00326857	1
evm.TU.supercontig_22.63	-1.19711	K07874	YC512119	2.28589	Phytosphingosine	-0.918	0.000479902	1
evm.TU.supercontig_221.14	-1.55518	K03644	YC512119	2.28589	Phytosphingosine	-0.963	3.00765e-05	1
evm.TU.supercontig_221.9	-1.9341	K03644	YC512119	2.28589	Phytosphingosine	-0.895	0.00110063	1
evm.TU.supercontig_222.11	-1.00088	--	YC512119	2.28589	Phytosphingosine	-0.887	0.00144085	1
evm.TU.supercontig_222.18	-6.18728	--	YC512119	2.28589	Phytosphingosine	-0.916	0.000511252	1
evm.TU.supercontig_222.24	-1.76973	K13412	YC512119	2.28589	Phytosphingosine	-0.836	0.00494642	1
evm.TU.supercontig_222.5	-1.72195	K16275	YC512119	2.28589	Phytosphingosine	-0.874	0.0020871	1
evm.TU.supercontig_223.2	-5.46695	--	YC512119	2.28589	Phytosphingosine	-0.843	0.00429621	1
evm.TU.supercontig_228.3	-1.84367	--	YC512119	2.28589	Phytosphingosine	-0.865	0.0025956	1
evm.TU.supercontig_228.6	-2.17676	--	YC512119	2.28589	Phytosphingosine	-0.813	0.00769297	1
evm.TU.supercontig_228.9	-1.62431	--	YC512119	2.28589	Phytosphingosine	-0.903	0.000858241	1
evm.TU.supercontig_229.2	-2.50935	--	YC512119	2.28589	Phytosphingosine	-0.837	0.00493431	1
evm.TU.supercontig_23.111	-1.36229	--	YC512119	2.28589	Phytosphingosine	-0.875	0.00200693	1
evm.TU.supercontig_23.159	-3.91295	K14484	YC512119	2.28589	Phytosphingosine	-0.897	0.0010377	1
evm.TU.supercontig_23.35	-8.05108	--	YC512119	2.28589	Phytosphingosine	-0.861	0.00285008	1
evm.TU.supercontig_230.2	-1.1344	K07893	YC512119	2.28589	Phytosphingosine	-0.936	0.000206492	1
evm.TU.supercontig_232.4	-4.35187	K16290	YC512119	2.28589	Phytosphingosine	-0.84	0.00461729	1
evm.TU.supercontig_232.5	-1.25576	--	YC512119	2.28589	Phytosphingosine	-0.936	0.000209431	1
evm.TU.supercontig_233.15	-1.53803	K01904	YC512119	2.28589	Phytosphingosine	-0.88	0.001763	1
evm.TU.supercontig_233.26	-3.352	K14504	YC512119	2.28589	Phytosphingosine	-0.819	0.00691044	1
evm.TU.supercontig_233.7	-1.46986	K06085	YC512119	2.28589	Phytosphingosine	-0.915	0.000547608	1
evm.TU.supercontig_2388.3	-1.20659	K00599	YC512119	2.28589	Phytosphingosine	-0.841	0.00450682	1
evm.TU.supercontig_244.8	-1.47196	K01669	YC512119	2.28589	Phytosphingosine	-0.884	0.00154367	1
evm.TU.supercontig_246.2	-4.0883	K00162	YC512119	2.28589	Phytosphingosine	-0.935	0.000220452	1
evm.TU.supercontig_2471.2	-3.74445	K01904	YC512119	2.28589	Phytosphingosine	-0.917	0.000502193	1
evm.TU.supercontig_249.14	-2.73269	--	YC512119	2.28589	Phytosphingosine	-0.862	0.00276787	1
evm.TU.supercontig_25.111	-1.69866	--	YC512119	2.28589	Phytosphingosine	-0.802	0.0092385	1
evm.TU.supercontig_25.124	-2.22487	--	YC512119	2.28589	Phytosphingosine	-0.872	0.0021588	1
evm.TU.supercontig_25.128	-1.36719	K00454	YC512119	2.28589	Phytosphingosine	-0.865	0.00259769	1
evm.TU.supercontig_25.154	-5.80601	K11517	YC512119	2.28589	Phytosphingosine	-0.852	0.00355663	1
evm.TU.supercontig_25.72	-1.43789	--	YC512119	2.28589	Phytosphingosine	-0.916	0.000517667	1
evm.TU.supercontig_250.6	-11.3516	K01184	YC512119	2.28589	Phytosphingosine	-0.901	0.000924923	1
evm.TU.supercontig_252.22	-1.65814	--	YC512119	2.28589	Phytosphingosine	-0.874	0.00203528	1
evm.TU.supercontig_252.23	-2.47485	--	YC512119	2.28589	Phytosphingosine	-0.871	0.00221324	1
evm.TU.supercontig_258.5	-2.16619	--	YC512119	2.28589	Phytosphingosine	-0.932	0.000248372	1
evm.TU.supercontig_259.4	-4.40261	--	YC512119	2.28589	Phytosphingosine	-0.826	0.00608105	1
evm.TU.supercontig_26.122	-1.25241	--	YC512119	2.28589	Phytosphingosine	-0.844	0.00419775	1
evm.TU.supercontig_26.125	-2.71877	--	YC512119	2.28589	Phytosphingosine	-0.853	0.00342502	1
evm.TU.supercontig_26.128	-2.91755	K10365	YC512119	2.28589	Phytosphingosine	-0.892	0.001215	1
evm.TU.supercontig_26.14	-2.00667	--	YC512119	2.28589	Phytosphingosine	-0.874	0.00206128	1
evm.TU.supercontig_26.158	-2.65549	--	YC512119	2.28589	Phytosphingosine	-0.926	0.000329969	1
evm.TU.supercontig_26.180	-1.87234	--	YC512119	2.28589	Phytosphingosine	-0.809	0.00833264	1
evm.TU.supercontig_26.185	-1.08217	K12385	YC512119	2.28589	Phytosphingosine	-0.865	0.0026178	1
evm.TU.supercontig_26.187	-2.97438	K03781	YC512119	2.28589	Phytosphingosine	-0.848	0.00387368	1
evm.TU.supercontig_26.235	-1.00377	K09494	YC512119	2.28589	Phytosphingosine	-0.89	0.00129037	1
evm.TU.supercontig_26.240	-2.09568	K01322	YC512119	2.28589	Phytosphingosine	-0.913	0.000578836	1
evm.TU.supercontig_26.269	-3.34803	K13412	YC512119	2.28589	Phytosphingosine	-0.814	0.00760506	1
evm.TU.supercontig_26.280	-4.09917	--	YC512119	2.28589	Phytosphingosine	-0.848	0.00389953	1
evm.TU.supercontig_26.301	-4.09659	--	YC512119	2.28589	Phytosphingosine	-0.848	0.0038359	1
evm.TU.supercontig_26.58	-2.06641	--	YC512119	2.28589	Phytosphingosine	-0.858	0.00305022	1
evm.TU.supercontig_266.4	-2.76794	K15340	YC512119	2.28589	Phytosphingosine	-0.932	0.000254322	1
evm.TU.supercontig_27.104	-2.87096	K17871	YC512119	2.28589	Phytosphingosine	-0.944	0.000130226	1
evm.TU.supercontig_27.130	-1.54886	K14485	YC512119	2.28589	Phytosphingosine	-0.831	0.00555479	1
evm.TU.supercontig_27.131	-2.04886	K10418	YC512119	2.28589	Phytosphingosine	-0.915	0.000537014	1
evm.TU.supercontig_27.16	-2.18593	--	YC512119	2.28589	Phytosphingosine	-0.851	0.00359328	1
evm.TU.supercontig_27.163	-3.98335	K03809	YC512119	2.28589	Phytosphingosine	-0.894	0.00115654	1
evm.TU.supercontig_27.225	-3.20044	--	YC512119	2.28589	Phytosphingosine	-0.887	0.00141338	1
evm.TU.supercontig_27.57	-3.74259	--	YC512119	2.28589	Phytosphingosine	-0.899	0.000985256	1
evm.TU.supercontig_27.87	-6.13371	K17982	YC512119	2.28589	Phytosphingosine	-0.876	0.00197188	1
evm.TU.supercontig_273.6	-1.62376	K14496	YC512119	2.28589	Phytosphingosine	-0.936	0.00020332	1
evm.TU.supercontig_28.74	-1.00726	K02985	YC512119	2.28589	Phytosphingosine	-0.875	0.00199624	1
evm.TU.supercontig_28.83	-2.684	--	YC512119	2.28589	Phytosphingosine	-0.878	0.001831	1
evm.TU.supercontig_282.4	-1.43913	K01809	YC512119	2.28589	Phytosphingosine	-0.877	0.00188289	1
evm.TU.supercontig_2829.1	-2.52263	K17301	YC512119	2.28589	Phytosphingosine	-0.933	0.000241661	1
evm.TU.supercontig_283.7	-1.61182	K07152	YC512119	2.28589	Phytosphingosine	-0.801	0.00945288	1
evm.TU.supercontig_285.4	-1.2588	K18635	YC512119	2.28589	Phytosphingosine	-0.912	0.000609523	1
evm.TU.supercontig_285.5	-1.21749	K17268	YC512119	2.28589	Phytosphingosine	-0.864	0.00266161	1
evm.TU.supercontig_285.6	-1.93538	K12448	YC512119	2.28589	Phytosphingosine	-0.913	0.000593837	1
evm.TU.supercontig_286.13	-1.49755	--	YC512119	2.28589	Phytosphingosine	-0.863	0.0027571	1
evm.TU.supercontig_29.127	-3.37607	K00616	YC512119	2.28589	Phytosphingosine	-0.888	0.00136513	1
evm.TU.supercontig_29.128	-4.45703	K01087	YC512119	2.28589	Phytosphingosine	-0.896	0.00107148	1
evm.TU.supercontig_29.131	-1.35452	K00648	YC512119	2.28589	Phytosphingosine	-0.862	0.00282441	1
evm.TU.supercontig_29.171	-1.14947	K09486	YC512119	2.28589	Phytosphingosine	-0.872	0.00219141	1
evm.TU.supercontig_29.176	-3.48313	K01433	YC512119	2.28589	Phytosphingosine	-0.888	0.00140541	1
evm.TU.supercontig_29.192	-1.01356	--	YC512119	2.28589	Phytosphingosine	-0.873	0.00210455	1
evm.TU.supercontig_29.91	-1.69471	K06980	YC512119	2.28589	Phytosphingosine	-0.878	0.00185765	1
evm.TU.supercontig_292.6	-1.15572	--	YC512119	2.28589	Phytosphingosine	-0.83	0.00559519	1
evm.TU.supercontig_2921.1	-2.40033	K07904	YC512119	2.28589	Phytosphingosine	-0.942	0.000144421	1
evm.TU.supercontig_297.1	-1.46707	--	YC512119	2.28589	Phytosphingosine	-0.867	0.00244986	1
evm.TU.supercontig_3.16	-3.82738	K03155	YC512119	2.28589	Phytosphingosine	-0.893	0.00120291	1
evm.TU.supercontig_3.162	-1.08899	K03626	YC512119	2.28589	Phytosphingosine	-0.86	0.00295659	1
evm.TU.supercontig_3.165	-5.90761	--	YC512119	2.28589	Phytosphingosine	-0.918	0.000475672	1
evm.TU.supercontig_3.17	-4.41493	K00873	YC512119	2.28589	Phytosphingosine	-0.879	0.00178562	1
evm.TU.supercontig_3.171	-1.74974	--	YC512119	2.28589	Phytosphingosine	-0.959	4.3985e-05	1
evm.TU.supercontig_3.178	-1.26134	--	YC512119	2.28589	Phytosphingosine	-0.847	0.00399399	1
evm.TU.supercontig_3.179	-1.365	--	YC512119	2.28589	Phytosphingosine	-0.821	0.00670941	1
evm.TU.supercontig_3.18	-5.27883	K00873	YC512119	2.28589	Phytosphingosine	-0.906	0.00076756	1
evm.TU.supercontig_3.203	-1.59185	K04773	YC512119	2.28589	Phytosphingosine	-0.812	0.00780453	1
evm.TU.supercontig_3.215	-4.46419	K11274	YC512119	2.28589	Phytosphingosine	-0.826	0.00611939	1
evm.TU.supercontig_3.220	-4.42618	--	YC512119	2.28589	Phytosphingosine	-0.901	0.000908632	1
evm.TU.supercontig_3.269	-1.67314	--	YC512119	2.28589	Phytosphingosine	-0.864	0.00266621	1
evm.TU.supercontig_3.274	-2.79773	K01689	YC512119	2.28589	Phytosphingosine	-0.812	0.00788459	1
evm.TU.supercontig_3.282	-1.15368	K02953	YC512119	2.28589	Phytosphingosine	-0.864	0.00265039	1
evm.TU.supercontig_3.290	-2.2325	K00615	YC512119	2.28589	Phytosphingosine	-0.913	0.000583357	1
evm.TU.supercontig_3.296	-2.06863	--	YC512119	2.28589	Phytosphingosine	-0.853	0.00347662	1
evm.TU.supercontig_3.304	-3.17117	--	YC512119	2.28589	Phytosphingosine	-0.874	0.00207579	1
evm.TU.supercontig_3.314	-1.483	K01087	YC512119	2.28589	Phytosphingosine	-0.91	0.000655294	1
evm.TU.supercontig_3.326	-1.8346	--	YC512119	2.28589	Phytosphingosine	-0.93	0.000283386	1
evm.TU.supercontig_3.327	-2.46728	K10418	YC512119	2.28589	Phytosphingosine	-0.818	0.00707372	1
evm.TU.supercontig_3.346	-1.60994	--	YC512119	2.28589	Phytosphingosine	-0.804	0.00893795	1
evm.TU.supercontig_3.350	-2.27328	--	YC512119	2.28589	Phytosphingosine	-0.902	0.000877261	1
evm.TU.supercontig_3.354	-1.12233	--	YC512119	2.28589	Phytosphingosine	-0.845	0.00412117	1
evm.TU.supercontig_3.358	-1.5591	--	YC512119	2.28589	Phytosphingosine	-0.866	0.00253581	1
evm.TU.supercontig_3.396	-1.67451	--	YC512119	2.28589	Phytosphingosine	-0.932	0.00025698	1
evm.TU.supercontig_3.397	-6.27736	--	YC512119	2.28589	Phytosphingosine	-0.865	0.00257987	1
evm.TU.supercontig_3.416	-2.77448	K04371	YC512119	2.28589	Phytosphingosine	-0.814	0.00758774	1
evm.TU.supercontig_3.435	-3.80358	K10746	YC512119	2.28589	Phytosphingosine	-0.88	0.00174548	1
evm.TU.supercontig_3.439	-4.98024	--	YC512119	2.28589	Phytosphingosine	-0.944	0.00013283	1
evm.TU.supercontig_3.45	-1.03249	--	YC512119	2.28589	Phytosphingosine	-0.862	0.00283506	1
evm.TU.supercontig_3.484	-4.6194	--	YC512119	2.28589	Phytosphingosine	-0.862	0.0027695	1
evm.TU.supercontig_3.500	-1.14083	K02993	YC512119	2.28589	Phytosphingosine	-0.923	0.000391535	1
evm.TU.supercontig_3.515	-1.33227	K03966	YC512119	2.28589	Phytosphingosine	-0.856	0.00322737	1
evm.TU.supercontig_3.93	-1.21827	K00703	YC512119	2.28589	Phytosphingosine	-0.899	0.000983074	1
evm.TU.supercontig_3.96	-1.19009	--	YC512119	2.28589	Phytosphingosine	-0.898	0.00101482	1
evm.TU.supercontig_30.50	-1.26364	K10768	YC512119	2.28589	Phytosphingosine	-0.867	0.00250109	1
evm.TU.supercontig_30.51	-3.25035	--	YC512119	2.28589	Phytosphingosine	-0.836	0.00496118	1
evm.TU.supercontig_30.54	-2.26773	K01937	YC512119	2.28589	Phytosphingosine	-0.858	0.00309507	1
evm.TU.supercontig_30.68	-1.3918	K02542	YC512119	2.28589	Phytosphingosine	-0.839	0.00470607	1
evm.TU.supercontig_30.78	-1.20231	--	YC512119	2.28589	Phytosphingosine	-0.937	0.000195444	1
evm.TU.supercontig_305.3	-1.24389	--	YC512119	2.28589	Phytosphingosine	-0.859	0.00299075	1
evm.TU.supercontig_309.8	-2.04386	K18810	YC512119	2.28589	Phytosphingosine	-0.892	0.00121845	1
evm.TU.supercontig_31.92	-2.11853	--	YC512119	2.28589	Phytosphingosine	-0.92	0.000432367	1
evm.TU.supercontig_312.1	-1.67032	--	YC512119	2.28589	Phytosphingosine	-0.906	0.000763846	1
evm.TU.supercontig_3163.1	-1.06794	--	YC512119	2.28589	Phytosphingosine	-0.804	0.00904974	1
evm.TU.supercontig_32.117	-6.87672	K13356	YC512119	2.28589	Phytosphingosine	-0.901	0.000910255	1
evm.TU.supercontig_32.137	-1.00018	--	YC512119	2.28589	Phytosphingosine	-0.967	2.07266e-05	1
evm.TU.supercontig_32.24	-2.59928	--	YC512119	2.28589	Phytosphingosine	-0.823	0.00642846	1
evm.TU.supercontig_32.53	-2.26765	K00134	YC512119	2.28589	Phytosphingosine	-0.916	0.00052342	1
evm.TU.supercontig_32.92	-2.96122	--	YC512119	2.28589	Phytosphingosine	-0.865	0.00258843	1
evm.TU.supercontig_321.4	-2.14305	--	YC512119	2.28589	Phytosphingosine	-0.818	0.00707894	1
evm.TU.supercontig_324.3	-1.18539	K18660	YC512119	2.28589	Phytosphingosine	-0.813	0.00776563	1
evm.TU.supercontig_327.6	-1.86725	--	YC512119	2.28589	Phytosphingosine	-0.821	0.00667825	1
evm.TU.supercontig_3272.2	-11.336	--	YC512119	2.28589	Phytosphingosine	-0.888	0.00139168	1
evm.TU.supercontig_329.1	-2.97475	--	YC512119	2.28589	Phytosphingosine	-0.944	0.000126783	1
evm.TU.supercontig_329.3	-5.47523	K10406	YC512119	2.28589	Phytosphingosine	-0.931	0.000269946	1
evm.TU.supercontig_33.161	-1.12523	K12183	YC512119	2.28589	Phytosphingosine	-0.872	0.002197	1
evm.TU.supercontig_33.166	-1.45242	--	YC512119	2.28589	Phytosphingosine	-0.89	0.00131164	1
evm.TU.supercontig_33.168	-3.3601	--	YC512119	2.28589	Phytosphingosine	-0.84	0.0046381	1
evm.TU.supercontig_33.46	-1.60749	--	YC512119	2.28589	Phytosphingosine	-0.84	0.00459601	1
evm.TU.supercontig_33.70	-2.22581	K15402	YC512119	2.28589	Phytosphingosine	-0.932	0.000246848	1
evm.TU.supercontig_331.4	-1.06356	--	YC512119	2.28589	Phytosphingosine	-0.862	0.00282727	1
evm.TU.supercontig_3370.1	-3.2073	--	YC512119	2.28589	Phytosphingosine	-0.858	0.00306492	1
evm.TU.supercontig_3387.1	-1.41756	K11271	YC512119	2.28589	Phytosphingosine	-0.897	0.00105262	1
evm.TU.supercontig_34.105	-1.89753	--	YC512119	2.28589	Phytosphingosine	-0.913	0.000582782	1
evm.TU.supercontig_34.107	-1.498	--	YC512119	2.28589	Phytosphingosine	-0.853	0.0034529	1
evm.TU.supercontig_34.111	-1.34356	--	YC512119	2.28589	Phytosphingosine	-0.837	0.00491489	1
evm.TU.supercontig_34.116	-1.01098	--	YC512119	2.28589	Phytosphingosine	-0.941	0.000154357	1
evm.TU.supercontig_34.158	-3.47943	--	YC512119	2.28589	Phytosphingosine	-0.902	0.000892678	1
evm.TU.supercontig_34.176	-1.41295	--	YC512119	2.28589	Phytosphingosine	-0.887	0.00143572	1
evm.TU.supercontig_34.217	-1.64812	K02183	YC512119	2.28589	Phytosphingosine	-0.906	0.000766513	1
evm.TU.supercontig_34.64	-1.08357	K02636	YC512119	2.28589	Phytosphingosine	-0.861	0.0028756	1
evm.TU.supercontig_34.65	-1.60356	--	YC512119	2.28589	Phytosphingosine	-0.878	0.0018406	1
evm.TU.supercontig_346.3	-2.61399	--	YC512119	2.28589	Phytosphingosine	-0.899	0.000974818	1
evm.TU.supercontig_3499.1	-1.46576	K00873	YC512119	2.28589	Phytosphingosine	-0.932	0.000257536	1
evm.TU.supercontig_35.29	-1.74334	--	YC512119	2.28589	Phytosphingosine	-0.836	0.00495398	1
evm.TU.supercontig_352.4	-1.19405	--	YC512119	2.28589	Phytosphingosine	-0.826	0.00605813	1
evm.TU.supercontig_3592.1	-1.5123	K01231	YC512119	2.28589	Phytosphingosine	-0.862	0.00280721	1
evm.TU.supercontig_3597.2	-1.23159	--	YC512119	2.28589	Phytosphingosine	-0.865	0.00259468	1
evm.TU.supercontig_36.107	-2.3267	--	YC512119	2.28589	Phytosphingosine	-0.829	0.00578604	1
evm.TU.supercontig_36.114	-4.12579	K01087	YC512119	2.28589	Phytosphingosine	-0.892	0.00123867	1
evm.TU.supercontig_36.121	-2.2691	--	YC512119	2.28589	Phytosphingosine	-0.846	0.0040556	1
evm.TU.supercontig_36.140	-1.29621	K06630	YC512119	2.28589	Phytosphingosine	-0.92	0.000431748	1
evm.TU.supercontig_36.152	-3.00707	--	YC512119	2.28589	Phytosphingosine	-0.84	0.00457317	1
evm.TU.supercontig_36.169	-1.30782	K06630	YC512119	2.28589	Phytosphingosine	-0.837	0.00487494	1
evm.TU.supercontig_36.190	-Inf	--	YC512119	2.28589	Phytosphingosine	-0.894	0.0011634	1
evm.TU.supercontig_36.199	-1.00677	--	YC512119	2.28589	Phytosphingosine	-0.856	0.00326393	1
evm.TU.supercontig_36.33	-1.52933	--	YC512119	2.28589	Phytosphingosine	-0.91	0.000647706	1
evm.TU.supercontig_36.62	-4.66003	K11267	YC512119	2.28589	Phytosphingosine	-0.894	0.00116539	1
evm.TU.supercontig_36.72	-2.27437	--	YC512119	2.28589	Phytosphingosine	-0.9	0.000957229	1
evm.TU.supercontig_36.77	-1.07744	--	YC512119	2.28589	Phytosphingosine	-0.877	0.00192503	1
evm.TU.supercontig_365.5	-1.07218	K06928	YC512119	2.28589	Phytosphingosine	-0.886	0.00146163	1
evm.TU.supercontig_365.6	-1.1929	--	YC512119	2.28589	Phytosphingosine	-0.844	0.00419837	1
evm.TU.supercontig_369.8	-2.44967	K10251	YC512119	2.28589	Phytosphingosine	-0.934	0.000231189	1
evm.TU.supercontig_37.11	-1.8193	K11414	YC512119	2.28589	Phytosphingosine	-0.919	0.000462683	1
evm.TU.supercontig_37.13	-1.05243	--	YC512119	2.28589	Phytosphingosine	-0.813	0.00778147	1
evm.TU.supercontig_37.134	-1.67395	K10752	YC512119	2.28589	Phytosphingosine	-0.91	0.000655149	1
evm.TU.supercontig_37.139	-3.46925	--	YC512119	2.28589	Phytosphingosine	-0.894	0.00114716	1
evm.TU.supercontig_37.152	-1.34973	--	YC512119	2.28589	Phytosphingosine	-0.893	0.00117951	1
evm.TU.supercontig_37.186	-2.16524	--	YC512119	2.28589	Phytosphingosine	-0.86	0.00293813	1
evm.TU.supercontig_37.20	-3.04392	--	YC512119	2.28589	Phytosphingosine	-0.856	0.00321518	1
evm.TU.supercontig_37.38	-3.20823	--	YC512119	2.28589	Phytosphingosine	-0.811	0.00799821	1
evm.TU.supercontig_37.4	-2.70085	K03165	YC512119	2.28589	Phytosphingosine	-0.817	0.00714525	1
evm.TU.supercontig_37.58	-6.20585	--	YC512119	2.28589	Phytosphingosine	-0.85	0.00367032	1
evm.TU.supercontig_37.7	-3.8256	K05906	YC512119	2.28589	Phytosphingosine	-0.887	0.00143273	1
evm.TU.supercontig_37.83	-Inf	--	YC512119	2.28589	Phytosphingosine	-0.829	0.00571808	1
evm.TU.supercontig_370.10	-3.84162	K03014	YC512119	2.28589	Phytosphingosine	-0.926	0.000344479	1
evm.TU.supercontig_370.4	-1.03315	--	YC512119	2.28589	Phytosphingosine	-0.927	0.000319626	1
evm.TU.supercontig_370.7	-1.44893	--	YC512119	2.28589	Phytosphingosine	-0.861	0.00283563	1
evm.TU.supercontig_373.4	-3.4297	K10695	YC512119	2.28589	Phytosphingosine	-0.876	0.00195265	1
evm.TU.supercontig_376.7	-2.52326	--	YC512119	2.28589	Phytosphingosine	-0.872	0.00218524	1
evm.TU.supercontig_38.53	-Inf	K13447	YC512119	2.28589	Phytosphingosine	-0.917	0.0005074	1
evm.TU.supercontig_38.54	-1.65276	--	YC512119	2.28589	Phytosphingosine	-0.918	0.000484703	1
evm.TU.supercontig_380.4	-1.20862	K02875	YC512119	2.28589	Phytosphingosine	-0.865	0.00260738	1
evm.TU.supercontig_3807.1	-2.04117	K03086	YC512119	2.28589	Phytosphingosine	-0.92	0.00043159	1
evm.TU.supercontig_39.120	-1.35997	K03363	YC512119	2.28589	Phytosphingosine	-0.914	0.000564316	1
evm.TU.supercontig_39.18	-1.66653	K03671	YC512119	2.28589	Phytosphingosine	-0.9	0.000950863	1
evm.TU.supercontig_39.20	-1.2838	--	YC512119	2.28589	Phytosphingosine	-0.831	0.00549208	1
evm.TU.supercontig_39.24	-1.44836	K03768	YC512119	2.28589	Phytosphingosine	-0.911	0.000623479	1
evm.TU.supercontig_39.53	-1.00531	--	YC512119	2.28589	Phytosphingosine	-0.87	0.00229349	1
evm.TU.supercontig_39.80	-2.85892	--	YC512119	2.28589	Phytosphingosine	-0.926	0.000337831	1
evm.TU.supercontig_39.92	-1.08796	--	YC512119	2.28589	Phytosphingosine	-0.837	0.0048721	1
evm.TU.supercontig_4.107	-5.22739	K01638	YC512119	2.28589	Phytosphingosine	-0.906	0.000754546	1
evm.TU.supercontig_4.111	-1.76792	--	YC512119	2.28589	Phytosphingosine	-0.835	0.00505541	1
evm.TU.supercontig_4.205	-1.22618	--	YC512119	2.28589	Phytosphingosine	-0.922	0.000406965	1
evm.TU.supercontig_4.222	-1.04693	K00008	YC512119	2.28589	Phytosphingosine	-0.833	0.00528546	1
evm.TU.supercontig_4.78	-1.91181	K00940	YC512119	2.28589	Phytosphingosine	-0.841	0.00450527	1
evm.TU.supercontig_4.97	-1.29385	--	YC512119	2.28589	Phytosphingosine	-0.871	0.00224178	1
evm.TU.supercontig_41.48	-12.6658	K15404	YC512119	2.28589	Phytosphingosine	-0.819	0.00693188	1
evm.TU.supercontig_42.110	-1.82238	--	YC512119	2.28589	Phytosphingosine	-0.844	0.00425402	1
evm.TU.supercontig_42.13	-2.4247	K01673	YC512119	2.28589	Phytosphingosine	-0.87	0.00228475	1
evm.TU.supercontig_42.159	-1.32032	K15356	YC512119	2.28589	Phytosphingosine	-0.837	0.00489939	1
evm.TU.supercontig_42.161	-1.27411	K07910	YC512119	2.28589	Phytosphingosine	-0.922	0.000410253	1
evm.TU.supercontig_42.162	-1.02271	--	YC512119	2.28589	Phytosphingosine	-0.828	0.00588458	1
evm.TU.supercontig_42.163	-1.92059	--	YC512119	2.28589	Phytosphingosine	-0.845	0.00414673	1
evm.TU.supercontig_42.166	-2.33546	K00166	YC512119	2.28589	Phytosphingosine	-0.807	0.00858047	1
evm.TU.supercontig_42.18	-1.02006	--	YC512119	2.28589	Phytosphingosine	-0.878	0.0018296	1
evm.TU.supercontig_42.25	-3.95949	K14652	YC512119	2.28589	Phytosphingosine	-0.92	0.000433952	1
evm.TU.supercontig_42.31	-1.45856	K16296	YC512119	2.28589	Phytosphingosine	-0.903	0.00083558	1
evm.TU.supercontig_42.42	-1.20281	--	YC512119	2.28589	Phytosphingosine	-0.865	0.00261431	1
evm.TU.supercontig_42.48	-3.90512	--	YC512119	2.28589	Phytosphingosine	-0.911	0.000637661	1
evm.TU.supercontig_42.64	-1.2914	--	YC512119	2.28589	Phytosphingosine	-0.877	0.00191788	1
evm.TU.supercontig_42.97	-2.58751	--	YC512119	2.28589	Phytosphingosine	-0.924	0.000365627	1
evm.TU.supercontig_427.3	-5.3969	--	YC512119	2.28589	Phytosphingosine	-0.911	0.000628592	1
evm.TU.supercontig_43.10	-1.41046	K00059	YC512119	2.28589	Phytosphingosine	-0.886	0.00145597	1
evm.TU.supercontig_43.126	-2.30644	--	YC512119	2.28589	Phytosphingosine	-0.869	0.00233465	1
evm.TU.supercontig_43.128	-1.33929	--	YC512119	2.28589	Phytosphingosine	-0.878	0.00184065	1
evm.TU.supercontig_43.149	-2.37592	--	YC512119	2.28589	Phytosphingosine	-0.901	0.00091296	1
evm.TU.supercontig_43.154	-1.86586	K03086	YC512119	2.28589	Phytosphingosine	-0.89	0.00128824	1
evm.TU.supercontig_43.24	-1.27154	K02737	YC512119	2.28589	Phytosphingosine	-0.935	0.000213202	1
evm.TU.supercontig_43.8	-4.37032	K02321	YC512119	2.28589	Phytosphingosine	-0.865	0.00261332	1
evm.TU.supercontig_435.2	-2.8116	K08506	YC512119	2.28589	Phytosphingosine	-0.821	0.00663774	1
evm.TU.supercontig_44.114	-5.30003	--	YC512119	2.28589	Phytosphingosine	-0.904	0.00081331	1
evm.TU.supercontig_44.126	-1.19788	--	YC512119	2.28589	Phytosphingosine	-0.915	0.000547461	1
evm.TU.supercontig_44.143	-2.06511	K00873	YC512119	2.28589	Phytosphingosine	-0.892	0.00121261	1
evm.TU.supercontig_44.55	-1.02583	K12831	YC512119	2.28589	Phytosphingosine	-0.817	0.00714307	1
evm.TU.supercontig_44.56	-3.29571	K00799	YC512119	2.28589	Phytosphingosine	-0.802	0.00930999	1
evm.TU.supercontig_44.59	-1.30913	K00025	YC512119	2.28589	Phytosphingosine	-0.921	0.000428035	1
evm.TU.supercontig_44.85	-2.33488	K11673	YC512119	2.28589	Phytosphingosine	-0.827	0.00592882	1
evm.TU.supercontig_44.97	-1.42549	K14509	YC512119	2.28589	Phytosphingosine	-0.899	0.000981242	1
evm.TU.supercontig_444.5	-Inf	K01188	YC512119	2.28589	Phytosphingosine	-0.903	0.000837868	1
evm.TU.supercontig_45.60	-1.0271	K09523	YC512119	2.28589	Phytosphingosine	-0.906	0.000767198	1
evm.TU.supercontig_45.61	-1.75629	--	YC512119	2.28589	Phytosphingosine	-0.897	0.00102905	1
evm.TU.supercontig_46.110	-1.42256	K17824	YC512119	2.28589	Phytosphingosine	-0.82	0.00686005	1
evm.TU.supercontig_46.126	-1.05098	--	YC512119	2.28589	Phytosphingosine	-0.886	0.00145832	1
evm.TU.supercontig_46.146	-1.40425	K10255	YC512119	2.28589	Phytosphingosine	-0.953	6.88291e-05	1
evm.TU.supercontig_46.167	-1.28037	--	YC512119	2.28589	Phytosphingosine	-0.906	0.000771775	1
evm.TU.supercontig_46.20	-5.2502	--	YC512119	2.28589	Phytosphingosine	-0.935	0.000218093	1
evm.TU.supercontig_46.27	-1.03296	--	YC512119	2.28589	Phytosphingosine	-0.909	0.000687951	1
evm.TU.supercontig_46.71	-6.34854	--	YC512119	2.28589	Phytosphingosine	-0.804	0.00894745	1
evm.TU.supercontig_46.9	-1.17721	K14515	YC512119	2.28589	Phytosphingosine	-0.885	0.00150496	1
evm.TU.supercontig_46.90	-1.81227	--	YC512119	2.28589	Phytosphingosine	-0.952	7.73392e-05	1
evm.TU.supercontig_4613.1	-1.50093	--	YC512119	2.28589	Phytosphingosine	-0.859	0.00302029	1
evm.TU.supercontig_4613.2	-1.80095	--	YC512119	2.28589	Phytosphingosine	-0.818	0.00705426	1
evm.TU.supercontig_464.3	-1.52018	K02988	YC512119	2.28589	Phytosphingosine	-0.873	0.00209332	1
evm.TU.supercontig_468.4	-Inf	K00430	YC512119	2.28589	Phytosphingosine	-0.956	5.66331e-05	1
evm.TU.supercontig_47.43	-1.88017	K12449	YC512119	2.28589	Phytosphingosine	-0.911	0.000639007	1
evm.TU.supercontig_471.5	-1.04938	--	YC512119	2.28589	Phytosphingosine	-0.912	0.000599932	1
evm.TU.supercontig_473.2	-1.34913	K05605	YC512119	2.28589	Phytosphingosine	-0.842	0.00440615	1
evm.TU.supercontig_48.107	-1.20701	K07575	YC512119	2.28589	Phytosphingosine	-0.91	0.000661215	1
evm.TU.supercontig_48.180	-1.12011	--	YC512119	2.28589	Phytosphingosine	-0.888	0.00138102	1
evm.TU.supercontig_48.181	-1.42423	--	YC512119	2.28589	Phytosphingosine	-0.902	0.000893386	1
evm.TU.supercontig_48.186	-1.18959	--	YC512119	2.28589	Phytosphingosine	-0.844	0.00424727	1
evm.TU.supercontig_48.192	-1.12738	K12398	YC512119	2.28589	Phytosphingosine	-0.907	0.00072478	1
evm.TU.supercontig_48.227	-2.12894	--	YC512119	2.28589	Phytosphingosine	-0.817	0.00716118	1
evm.TU.supercontig_48.23	-2.73367	--	YC512119	2.28589	Phytosphingosine	-0.818	0.00699989	1
evm.TU.supercontig_48.38	-6.1393	--	YC512119	2.28589	Phytosphingosine	-0.93	0.000279025	1
evm.TU.supercontig_48.70	-1.13946	--	YC512119	2.28589	Phytosphingosine	-0.823	0.0063751	1
evm.TU.supercontig_48.83	-1.78901	K10900	YC512119	2.28589	Phytosphingosine	-0.859	0.0030199	1
evm.TU.supercontig_48.86	-2.66655	K13447	YC512119	2.28589	Phytosphingosine	-0.824	0.00627331	1
evm.TU.supercontig_48.94	-1.08709	--	YC512119	2.28589	Phytosphingosine	-0.937	0.000189705	1
evm.TU.supercontig_49.11	-1.42727	--	YC512119	2.28589	Phytosphingosine	-0.84	0.00459191	1
evm.TU.supercontig_49.156	-1.33545	--	YC512119	2.28589	Phytosphingosine	-0.893	0.00116945	1
evm.TU.supercontig_49.17	-11.7961	K01176	YC512119	2.28589	Phytosphingosine	-0.826	0.00610505	1
evm.TU.supercontig_49.19	-7.49508	K09843	YC512119	2.28589	Phytosphingosine	-0.91	0.000654338	1
evm.TU.supercontig_49.29	-2.79025	--	YC512119	2.28589	Phytosphingosine	-0.896	0.00107692	1
evm.TU.supercontig_49.50	-1.55563	--	YC512119	2.28589	Phytosphingosine	-0.948	0.000103062	1
evm.TU.supercontig_49.66	-2.17254	--	YC512119	2.28589	Phytosphingosine	-0.897	0.00105058	1
evm.TU.supercontig_49.94	-1.72356	--	YC512119	2.28589	Phytosphingosine	-0.872	0.00216904	1
evm.TU.supercontig_49.96	-1.18529	K00286	YC512119	2.28589	Phytosphingosine	-0.86	0.002943	1
evm.TU.supercontig_5.1	-1.06629	K11099	YC512119	2.28589	Phytosphingosine	-0.948	0.00010014	1
evm.TU.supercontig_5.121	-1.53519	K13126	YC512119	2.28589	Phytosphingosine	-0.884	0.00155687	1
evm.TU.supercontig_5.122	-3.10002	--	YC512119	2.28589	Phytosphingosine	-0.898	0.00100104	1
evm.TU.supercontig_5.142	-2.00586	K13496	YC512119	2.28589	Phytosphingosine	-0.861	0.00283809	1
evm.TU.supercontig_5.163	-1.21436	K02470	YC512119	2.28589	Phytosphingosine	-0.865	0.00259475	1
evm.TU.supercontig_5.170	-2.89505	K15015	YC512119	2.28589	Phytosphingosine	-0.863	0.00274826	1
evm.TU.supercontig_5.176	-3.06372	--	YC512119	2.28589	Phytosphingosine	-0.887	0.00144602	1
evm.TU.supercontig_5.200	-1.54	--	YC512119	2.28589	Phytosphingosine	-0.842	0.00436148	1
evm.TU.supercontig_5.207	-3.2969	K06677	YC512119	2.28589	Phytosphingosine	-0.824	0.00630617	1
evm.TU.supercontig_5.210	-1.2908	K01760	YC512119	2.28589	Phytosphingosine	-0.936	0.000204017	1
evm.TU.supercontig_5.230	-1.84475	K08775	YC512119	2.28589	Phytosphingosine	-0.822	0.00657071	1
evm.TU.supercontig_5.245	-2.60723	--	YC512119	2.28589	Phytosphingosine	-0.819	0.00686304	1
evm.TU.supercontig_5.250	-6.07453	--	YC512119	2.28589	Phytosphingosine	-0.874	0.00203798	1
evm.TU.supercontig_5.261	-1.51289	--	YC512119	2.28589	Phytosphingosine	-0.919	0.000460622	1
evm.TU.supercontig_5.291	-2.23317	--	YC512119	2.28589	Phytosphingosine	-0.821	0.006636	1
evm.TU.supercontig_5.298	-2.30105	--	YC512119	2.28589	Phytosphingosine	-0.813	0.00770301	1
evm.TU.supercontig_5.301	-1.1479	--	YC512119	2.28589	Phytosphingosine	-0.816	0.00731282	1
evm.TU.supercontig_5.328	-1.4912	K14492	YC512119	2.28589	Phytosphingosine	-0.943	0.000139435	1
evm.TU.supercontig_5.359	-1.30416	--	YC512119	2.28589	Phytosphingosine	-0.872	0.00216666	1
evm.TU.supercontig_5.43	-1.14036	K03126	YC512119	2.28589	Phytosphingosine	-0.834	0.00515244	1
evm.TU.supercontig_5.8	-1.21397	K10740	YC512119	2.28589	Phytosphingosine	-0.831	0.0055079	1
evm.TU.supercontig_5.86	-1.22096	K01689	YC512119	2.28589	Phytosphingosine	-0.951	8.22162e-05	1
evm.TU.supercontig_50.150	-1.14143	K02885	YC512119	2.28589	Phytosphingosine	-0.815	0.00744979	1
evm.TU.supercontig_50.160	-5.76494	K00695	YC512119	2.28589	Phytosphingosine	-0.852	0.00355449	1
evm.TU.supercontig_50.2	-1.1316	K00232	YC512119	2.28589	Phytosphingosine	-0.849	0.00379968	1
evm.TU.supercontig_50.38	-1.21814	--	YC512119	2.28589	Phytosphingosine	-0.845	0.00417806	1
evm.TU.supercontig_50.56	-1.3893	K08734	YC512119	2.28589	Phytosphingosine	-0.839	0.0046845	1
evm.TU.supercontig_51.101	-1.74749	K11346	YC512119	2.28589	Phytosphingosine	-0.859	0.00303617	1
evm.TU.supercontig_51.129	-1.40912	--	YC512119	2.28589	Phytosphingosine	-0.865	0.00257068	1
evm.TU.supercontig_51.147	-3.07558	K05349	YC512119	2.28589	Phytosphingosine	-0.905	0.000779221	1
evm.TU.supercontig_51.155	-3.2802	--	YC512119	2.28589	Phytosphingosine	-0.929	0.000299639	1
evm.TU.supercontig_51.157	-7.51321	--	YC512119	2.28589	Phytosphingosine	-0.852	0.00353142	1
evm.TU.supercontig_51.3	-1.17785	--	YC512119	2.28589	Phytosphingosine	-0.821	0.00668261	1
evm.TU.supercontig_51.77	-1.82737	--	YC512119	2.28589	Phytosphingosine	-0.814	0.00756663	1
evm.TU.supercontig_514.3	-2.05352	K00927	YC512119	2.28589	Phytosphingosine	-0.922	0.0003961	1
evm.TU.supercontig_519.1	-3.2987	--	YC512119	2.28589	Phytosphingosine	-0.859	0.00302874	1
evm.TU.supercontig_52.119	-1.65691	--	YC512119	2.28589	Phytosphingosine	-0.874	0.00206452	1
evm.TU.supercontig_52.121	-1.31044	--	YC512119	2.28589	Phytosphingosine	-0.858	0.00306699	1
evm.TU.supercontig_52.13	-5.12454	--	YC512119	2.28589	Phytosphingosine	-0.97	1.50446e-05	1
evm.TU.supercontig_52.146	-2.34878	K11275	YC512119	2.28589	Phytosphingosine	-0.808	0.0083956	1
evm.TU.supercontig_52.159	-3.91867	K14455	YC512119	2.28589	Phytosphingosine	-0.928	0.000304614	1
evm.TU.supercontig_52.39	-5.90806	--	YC512119	2.28589	Phytosphingosine	-0.888	0.00139457	1
evm.TU.supercontig_52.40	-1.99823	K02838	YC512119	2.28589	Phytosphingosine	-0.822	0.00660348	1
evm.TU.supercontig_52.42	-2.62088	--	YC512119	2.28589	Phytosphingosine	-0.93	0.000273048	1
evm.TU.supercontig_52.50	-3.2987	--	YC512119	2.28589	Phytosphingosine	-0.911	0.00062231	1
evm.TU.supercontig_52.70	-2.70005	--	YC512119	2.28589	Phytosphingosine	-0.833	0.00528981	1
evm.TU.supercontig_52.91	-3.08101	--	YC512119	2.28589	Phytosphingosine	-0.865	0.00257175	1
evm.TU.supercontig_52.95	-1.37733	--	YC512119	2.28589	Phytosphingosine	-0.946	0.000113193	1
evm.TU.supercontig_53.131	-2.92987	--	YC512119	2.28589	Phytosphingosine	-0.829	0.00572526	1
evm.TU.supercontig_53.152	-2.76359	K01728	YC512119	2.28589	Phytosphingosine	-0.829	0.00577048	1
evm.TU.supercontig_53.32	-1.36828	K02729	YC512119	2.28589	Phytosphingosine	-0.884	0.00157578	1
evm.TU.supercontig_53.46	-1.18581	--	YC512119	2.28589	Phytosphingosine	-0.822	0.00657484	1
evm.TU.supercontig_53.72	-3.82004	--	YC512119	2.28589	Phytosphingosine	-0.874	0.00203835	1
evm.TU.supercontig_532.4	-1.3553	K00811	YC512119	2.28589	Phytosphingosine	-0.918	0.000471876	1
evm.TU.supercontig_533.1	-1.52933	--	YC512119	2.28589	Phytosphingosine	-0.886	0.00145367	1
evm.TU.supercontig_54.28	-6.52922	--	YC512119	2.28589	Phytosphingosine	-0.915	0.000548499	1
evm.TU.supercontig_54.75	-1.64333	--	YC512119	2.28589	Phytosphingosine	-0.904	0.000811681	1
evm.TU.supercontig_543.3	-1.19569	K02977	YC512119	2.28589	Phytosphingosine	-0.887	0.00142536	1
evm.TU.supercontig_544.2	-1.59409	--	YC512119	2.28589	Phytosphingosine	-0.954	6.50348e-05	1
evm.TU.supercontig_55.1	-1.21561	K00083	YC512119	2.28589	Phytosphingosine	-0.93	0.000282969	1
evm.TU.supercontig_55.104	-2.27862	--	YC512119	2.28589	Phytosphingosine	-0.91	0.000667206	1
evm.TU.supercontig_55.112	-1.38585	K10395	YC512119	2.28589	Phytosphingosine	-0.801	0.00939949	1
evm.TU.supercontig_55.125	-1.72849	--	YC512119	2.28589	Phytosphingosine	-0.866	0.0025609	1
evm.TU.supercontig_55.14	-1.73342	--	YC512119	2.28589	Phytosphingosine	-0.862	0.00282581	1
evm.TU.supercontig_55.16	-3.50642	--	YC512119	2.28589	Phytosphingosine	-0.804	0.00901438	1
evm.TU.supercontig_55.34	-1.52003	K00850	YC512119	2.28589	Phytosphingosine	-0.936	0.000205519	1
evm.TU.supercontig_55.35	-1.95177	K18810	YC512119	2.28589	Phytosphingosine	-0.874	0.00206743	1
evm.TU.supercontig_55.36	-1.44066	K06630	YC512119	2.28589	Phytosphingosine	-0.892	0.00121276	1
evm.TU.supercontig_557.2	-1.78283	K01858	YC512119	2.28589	Phytosphingosine	-0.836	0.00500502	1
evm.TU.supercontig_56.102	-1.65057	K15103	YC512119	2.28589	Phytosphingosine	-0.849	0.0037482	1
evm.TU.supercontig_56.106	-1.32574	--	YC512119	2.28589	Phytosphingosine	-0.848	0.00390686	1
evm.TU.supercontig_56.107	-2.26967	K01962	YC512119	2.28589	Phytosphingosine	-0.916	0.000520856	1
evm.TU.supercontig_56.114	-4.61876	K08193	YC512119	2.28589	Phytosphingosine	-0.815	0.00743785	1
evm.TU.supercontig_56.118	-1.27316	K14638	YC512119	2.28589	Phytosphingosine	-0.912	0.000610617	1
evm.TU.supercontig_56.30	-1.32777	--	YC512119	2.28589	Phytosphingosine	-0.826	0.00605239	1
evm.TU.supercontig_56.61	-1.04282	K06700	YC512119	2.28589	Phytosphingosine	-0.824	0.0063617	1
evm.TU.supercontig_56.64	-1.0237	K00799	YC512119	2.28589	Phytosphingosine	-0.893	0.00118297	1
evm.TU.supercontig_56.65	-1.66066	--	YC512119	2.28589	Phytosphingosine	-0.871	0.00223515	1
evm.TU.supercontig_56.94	-1.25792	--	YC512119	2.28589	Phytosphingosine	-0.813	0.00768317	1
evm.TU.supercontig_57.83	-Inf	--	YC512119	2.28589	Phytosphingosine	-0.941	0.000151563	1
evm.TU.supercontig_576.2	-1.27479	--	YC512119	2.28589	Phytosphingosine	-0.897	0.00105683	1
evm.TU.supercontig_58.50	-2.49186	--	YC512119	2.28589	Phytosphingosine	-0.866	0.00251474	1
evm.TU.supercontig_58.63	-3.67193	K00547	YC512119	2.28589	Phytosphingosine	-0.885	0.00151975	1
evm.TU.supercontig_58.78	-1.2789	K02734	YC512119	2.28589	Phytosphingosine	-0.888	0.00136739	1
evm.TU.supercontig_59.118	-4.26177	--	YC512119	2.28589	Phytosphingosine	-0.845	0.00414129	1
evm.TU.supercontig_59.72	-1.07578	K00878	YC512119	2.28589	Phytosphingosine	-0.89	0.0012952	1
evm.TU.supercontig_59.80	-3.4345	--	YC512119	2.28589	Phytosphingosine	-0.813	0.00766021	1
evm.TU.supercontig_6.101	-4.90069	K10436	YC512119	2.28589	Phytosphingosine	-0.874	0.00204577	1
evm.TU.supercontig_6.113	-1.13494	K12399	YC512119	2.28589	Phytosphingosine	-0.913	0.000593477	1
evm.TU.supercontig_6.124	-3.08322	--	YC512119	2.28589	Phytosphingosine	-0.925	0.000350066	1
evm.TU.supercontig_6.134	-3.91811	K01792	YC512119	2.28589	Phytosphingosine	-0.893	0.0011906	1
evm.TU.supercontig_6.186	-1.29726	K18204	YC512119	2.28589	Phytosphingosine	-0.926	0.000342186	1
evm.TU.supercontig_6.189	-3.9326	--	YC512119	2.28589	Phytosphingosine	-0.824	0.00625186	1
evm.TU.supercontig_6.191	-1.61611	K03671	YC512119	2.28589	Phytosphingosine	-0.861	0.00285204	1
evm.TU.supercontig_6.203	-1.87453	K11674	YC512119	2.28589	Phytosphingosine	-0.812	0.00781144	1
evm.TU.supercontig_6.209	-4.9163	K09755	YC512119	2.28589	Phytosphingosine	-0.881	0.00171679	1
evm.TU.supercontig_6.210	-1.48012	--	YC512119	2.28589	Phytosphingosine	-0.93	0.000276577	1
evm.TU.supercontig_6.214	-1.29986	--	YC512119	2.28589	Phytosphingosine	-0.898	0.00100763	1
evm.TU.supercontig_6.232	-1.39951	K07304	YC512119	2.28589	Phytosphingosine	-0.848	0.00386875	1
evm.TU.supercontig_6.270	-2.78979	K15692	YC512119	2.28589	Phytosphingosine	-0.897	0.00105991	1
evm.TU.supercontig_6.289	-1.1288	K18468	YC512119	2.28589	Phytosphingosine	-0.865	0.00257258	1
evm.TU.supercontig_6.346	-3.46247	--	YC512119	2.28589	Phytosphingosine	-0.818	0.00701868	1
evm.TU.supercontig_6.349	-1.33477	K00384	YC512119	2.28589	Phytosphingosine	-0.835	0.00513904	1
evm.TU.supercontig_6.356	-2.84008	--	YC512119	2.28589	Phytosphingosine	-0.903	0.0008642	1
evm.TU.supercontig_6.377	-1.72483	--	YC512119	2.28589	Phytosphingosine	-0.9	0.000934624	1
evm.TU.supercontig_617.1	-3.28461	K16277	YC512119	2.28589	Phytosphingosine	-0.863	0.0027241	1
evm.TU.supercontig_62.1	-2.24516	K03671	YC512119	2.28589	Phytosphingosine	-0.906	0.000767281	1
evm.TU.supercontig_62.103	-4.46066	--	YC512119	2.28589	Phytosphingosine	-0.901	0.000902857	1
evm.TU.supercontig_62.104	-2.12869	K03527	YC512119	2.28589	Phytosphingosine	-0.831	0.00549277	1
evm.TU.supercontig_62.118	-1.07228	--	YC512119	2.28589	Phytosphingosine	-0.897	0.00102627	1
evm.TU.supercontig_62.12	-1.29079	--	YC512119	2.28589	Phytosphingosine	-0.838	0.0048324	1
evm.TU.supercontig_62.15	-1.31245	--	YC512119	2.28589	Phytosphingosine	-0.883	0.00160283	1
evm.TU.supercontig_62.158	-1.42835	--	YC512119	2.28589	Phytosphingosine	-0.927	0.000323479	1
evm.TU.supercontig_62.19	-3.05053	K10875	YC512119	2.28589	Phytosphingosine	-0.897	0.0010481	1
evm.TU.supercontig_62.2	-1.43433	K01969	YC512119	2.28589	Phytosphingosine	-0.823	0.00642463	1
evm.TU.supercontig_62.29	-1.02149	K06972	YC512119	2.28589	Phytosphingosine	-0.868	0.00243521	1
evm.TU.supercontig_62.44	-1.76767	K05864	YC512119	2.28589	Phytosphingosine	-0.817	0.00716801	1
evm.TU.supercontig_62.7	-1.2471	K00753	YC512119	2.28589	Phytosphingosine	-0.891	0.0012521	1
evm.TU.supercontig_62.8	-1.5705	K00366	YC512119	2.28589	Phytosphingosine	-0.882	0.00164156	1
evm.TU.supercontig_62.91	-1.20637	--	YC512119	2.28589	Phytosphingosine	-0.899	0.000960281	1
evm.TU.supercontig_638.2	-1.99362	--	YC512119	2.28589	Phytosphingosine	-0.875	0.00199796	1
evm.TU.supercontig_64.119	-1.10043	K02735	YC512119	2.28589	Phytosphingosine	-0.881	0.00171123	1
evm.TU.supercontig_64.151	-2.06964	K12447	YC512119	2.28589	Phytosphingosine	-0.885	0.00152323	1
evm.TU.supercontig_64.155	-1.02405	K10523	YC512119	2.28589	Phytosphingosine	-0.823	0.00646655	1
evm.TU.supercontig_64.28	-2.57864	K03801	YC512119	2.28589	Phytosphingosine	-0.92	0.000443093	1
evm.TU.supercontig_64.66	-1.92816	--	YC512119	2.28589	Phytosphingosine	-0.823	0.00648872	1
evm.TU.supercontig_64.80	-1.03249	--	YC512119	2.28589	Phytosphingosine	-0.864	0.00269584	1
evm.TU.supercontig_64.84	-4.24249	K01897	YC512119	2.28589	Phytosphingosine	-0.914	0.000553243	1
evm.TU.supercontig_65.106	-2.053	--	YC512119	2.28589	Phytosphingosine	-0.847	0.00399524	1
evm.TU.supercontig_65.14	-1.48766	--	YC512119	2.28589	Phytosphingosine	-0.897	0.00104802	1
evm.TU.supercontig_65.141	-2.19337	K09338	YC512119	2.28589	Phytosphingosine	-0.852	0.00357829	1
evm.TU.supercontig_65.40	-1.6713	K01904	YC512119	2.28589	Phytosphingosine	-0.91	0.000667592	1
evm.TU.supercontig_65.43	-3.03711	--	YC512119	2.28589	Phytosphingosine	-0.91	0.000652171	1
evm.TU.supercontig_65.46	-1.58259	--	YC512119	2.28589	Phytosphingosine	-0.831	0.00551913	1
evm.TU.supercontig_652.4	-1.12558	K00318	YC512119	2.28589	Phytosphingosine	-0.823	0.00639355	1
evm.TU.supercontig_66.1	-1.37592	K17784	YC512119	2.28589	Phytosphingosine	-0.919	0.000464298	1
evm.TU.supercontig_66.42	-1.16085	--	YC512119	2.28589	Phytosphingosine	-0.871	0.00224357	1
evm.TU.supercontig_66.50	-1.83939	--	YC512119	2.28589	Phytosphingosine	-0.881	0.00171887	1
evm.TU.supercontig_66.53	-2.28975	K00627	YC512119	2.28589	Phytosphingosine	-0.9	0.000927679	1
evm.TU.supercontig_66.57	-1.79841	--	YC512119	2.28589	Phytosphingosine	-0.801	0.00953163	1
evm.TU.supercontig_66.70	-1.01303	--	YC512119	2.28589	Phytosphingosine	-0.963	3.21621e-05	1
evm.TU.supercontig_66.85	-3.05769	K01834	YC512119	2.28589	Phytosphingosine	-0.947	0.000105743	1
evm.TU.supercontig_66.86	-1.05914	--	YC512119	2.28589	Phytosphingosine	-0.835	0.00510784	1
evm.TU.supercontig_666.2	-1.4251	K02152	YC512119	2.28589	Phytosphingosine	-0.878	0.00187462	1
evm.TU.supercontig_67.24	-1.42301	--	YC512119	2.28589	Phytosphingosine	-0.941	0.000151805	1
evm.TU.supercontig_67.26	-2.56334	K01792	YC512119	2.28589	Phytosphingosine	-0.853	0.00343915	1
evm.TU.supercontig_672.4	-1.2626	K07874	YC512119	2.28589	Phytosphingosine	-0.926	0.000338681	1
evm.TU.supercontig_69.51	-1.96703	--	YC512119	2.28589	Phytosphingosine	-0.874	0.00204857	1
evm.TU.supercontig_69.56	-3.07721	K17609	YC512119	2.28589	Phytosphingosine	-0.823	0.00642841	1
evm.TU.supercontig_69.83	-1.9561	--	YC512119	2.28589	Phytosphingosine	-0.961	3.58044e-05	1
evm.TU.supercontig_69.84	-2.63226	--	YC512119	2.28589	Phytosphingosine	-0.977	5.613e-06	1
evm.TU.supercontig_7.104	-1.35265	--	YC512119	2.28589	Phytosphingosine	-0.909	0.000696438	1
evm.TU.supercontig_7.152	-1.30739	--	YC512119	2.28589	Phytosphingosine	-0.916	0.000517014	1
evm.TU.supercontig_7.153	-1.7066	K08776	YC512119	2.28589	Phytosphingosine	-0.901	0.000902427	1
evm.TU.supercontig_7.178	-3.93864	K00281	YC512119	2.28589	Phytosphingosine	-0.937	0.00019849	1
evm.TU.supercontig_7.18	-1.81513	--	YC512119	2.28589	Phytosphingosine	-0.824	0.00632066	1
evm.TU.supercontig_7.239	-1.77391	--	YC512119	2.28589	Phytosphingosine	-0.828	0.0058244	1
evm.TU.supercontig_7.240	-1.09074	--	YC512119	2.28589	Phytosphingosine	-0.911	0.00064119	1
evm.TU.supercontig_7.253	-1.88511	--	YC512119	2.28589	Phytosphingosine	-0.824	0.00632156	1
evm.TU.supercontig_7.264	-1.77677	--	YC512119	2.28589	Phytosphingosine	-0.933	0.000237681	1
evm.TU.supercontig_7.37	-2.47855	--	YC512119	2.28589	Phytosphingosine	-0.921	0.00042142	1
evm.TU.supercontig_7.47	-1.75106	K06630	YC512119	2.28589	Phytosphingosine	-0.911	0.000634731	1
evm.TU.supercontig_7.5	-1.26746	K08498	YC512119	2.28589	Phytosphingosine	-0.836	0.00499783	1
evm.TU.supercontig_7.59	-1.24321	K02914	YC512119	2.28589	Phytosphingosine	-0.814	0.00753457	1
evm.TU.supercontig_7.62	-1.17237	--	YC512119	2.28589	Phytosphingosine	-0.823	0.00648512	1
evm.TU.supercontig_7.93	-1.86771	K07904	YC512119	2.28589	Phytosphingosine	-0.84	0.00458403	1
evm.TU.supercontig_70.122	-1.23174	--	YC512119	2.28589	Phytosphingosine	-0.913	0.000575998	1
evm.TU.supercontig_70.124	-1.07436	--	YC512119	2.28589	Phytosphingosine	-0.864	0.00266591	1
evm.TU.supercontig_70.55	-2.26635	--	YC512119	2.28589	Phytosphingosine	-0.894	0.00114704	1
evm.TU.supercontig_70.60	-1.46236	--	YC512119	2.28589	Phytosphingosine	-0.811	0.00804501	1
evm.TU.supercontig_70.82	-1.31857	K15102	YC512119	2.28589	Phytosphingosine	-0.881	0.00172369	1
evm.TU.supercontig_70.87	-1.24512	K02978	YC512119	2.28589	Phytosphingosine	-0.881	0.00170461	1
evm.TU.supercontig_71.17	-1.27161	K01012	YC512119	2.28589	Phytosphingosine	-0.855	0.00330708	1
evm.TU.supercontig_72.5	-2.71561	--	YC512119	2.28589	Phytosphingosine	-0.827	0.00599968	1
evm.TU.supercontig_73.12	-1.53232	K01738	YC512119	2.28589	Phytosphingosine	-0.914	0.000559964	1
evm.TU.supercontig_73.21	-1.42451	K03327	YC512119	2.28589	Phytosphingosine	-0.868	0.00239379	1
evm.TU.supercontig_73.24	-2.19356	K03327	YC512119	2.28589	Phytosphingosine	-0.859	0.00299146	1
evm.TU.supercontig_73.34	-1.77944	K08472	YC512119	2.28589	Phytosphingosine	-0.918	0.000472224	1
evm.TU.supercontig_73.90	-1.46137	--	YC512119	2.28589	Phytosphingosine	-0.936	0.000207117	1
evm.TU.supercontig_74.11	-1.6275	K07375	YC512119	2.28589	Phytosphingosine	-0.847	0.0039307	1
evm.TU.supercontig_74.15	-1.965	--	YC512119	2.28589	Phytosphingosine	-0.849	0.00378653	1
evm.TU.supercontig_74.21	-1.90601	K00432	YC512119	2.28589	Phytosphingosine	-0.938	0.00018797	1
evm.TU.supercontig_74.71	-1.05937	--	YC512119	2.28589	Phytosphingosine	-0.908	0.000715596	1
evm.TU.supercontig_74.73	-2.27444	--	YC512119	2.28589	Phytosphingosine	-0.909	0.000687918	1
evm.TU.supercontig_74.8	-1.33677	--	YC512119	2.28589	Phytosphingosine	-0.869	0.00235143	1
evm.TU.supercontig_75.117	-3.06423	--	YC512119	2.28589	Phytosphingosine	-0.846	0.00405427	1
evm.TU.supercontig_75.2	-2.83797	K01805	YC512119	2.28589	Phytosphingosine	-0.876	0.00194559	1
evm.TU.supercontig_75.24	-6.35469	K00430	YC512119	2.28589	Phytosphingosine	-0.907	0.000728091	1
evm.TU.supercontig_75.41	-1.97155	--	YC512119	2.28589	Phytosphingosine	-0.908	0.000704358	1
evm.TU.supercontig_75.44	-5.20516	K13280	YC512119	2.28589	Phytosphingosine	-0.887	0.00144182	1
evm.TU.supercontig_75.48	-1.53298	K00894	YC512119	2.28589	Phytosphingosine	-0.926	0.000339133	1
evm.TU.supercontig_75.76	-1.21035	--	YC512119	2.28589	Phytosphingosine	-0.83	0.00558374	1
evm.TU.supercontig_75.93	-4.72545	--	YC512119	2.28589	Phytosphingosine	-0.907	0.000748442	1
evm.TU.supercontig_76.37	-2.45901	K15283	YC512119	2.28589	Phytosphingosine	-0.944	0.000132593	1
evm.TU.supercontig_76.40	-2.41395	--	YC512119	2.28589	Phytosphingosine	-0.846	0.004029	1
evm.TU.supercontig_76.55	-1.63669	--	YC512119	2.28589	Phytosphingosine	-0.903	0.000835557	1
evm.TU.supercontig_768.1	-1.71607	--	YC512119	2.28589	Phytosphingosine	-0.872	0.00218225	1
evm.TU.supercontig_77.1	-7.8018	--	YC512119	2.28589	Phytosphingosine	-0.933	0.000242541	1
evm.TU.supercontig_77.39	-3.65692	--	YC512119	2.28589	Phytosphingosine	-0.879	0.00181142	1
evm.TU.supercontig_77.41	-2.00419	--	YC512119	2.28589	Phytosphingosine	-0.805	0.00890665	1
evm.TU.supercontig_77.48	-1.30969	--	YC512119	2.28589	Phytosphingosine	-0.877	0.00192	1
evm.TU.supercontig_77.57	-1.16988	K02871	YC512119	2.28589	Phytosphingosine	-0.808	0.00836521	1
evm.TU.supercontig_77.64	-1.74386	K16055	YC512119	2.28589	Phytosphingosine	-0.82	0.00684551	1
evm.TU.supercontig_77.76	-1.90022	--	YC512119	2.28589	Phytosphingosine	-0.864	0.00264037	1
evm.TU.supercontig_77.94	-4.46588	K04125	YC512119	2.28589	Phytosphingosine	-0.827	0.00592016	1
evm.TU.supercontig_78.10	-3.52834	--	YC512119	2.28589	Phytosphingosine	-0.819	0.00687424	1
evm.TU.supercontig_78.22	-Inf	--	YC512119	2.28589	Phytosphingosine	-0.816	0.00737389	1
evm.TU.supercontig_78.30	-3.14971	--	YC512119	2.28589	Phytosphingosine	-0.924	0.00037793	1
evm.TU.supercontig_78.35	-1.29332	K13989	YC512119	2.28589	Phytosphingosine	-0.921	0.000431019	1
evm.TU.supercontig_78.76	-2.69046	--	YC512119	2.28589	Phytosphingosine	-0.81	0.008119	1
evm.TU.supercontig_79.25	-1.56913	K01784	YC512119	2.28589	Phytosphingosine	-0.925	0.000348532	1
evm.TU.supercontig_79.3	-1.58153	--	YC512119	2.28589	Phytosphingosine	-0.874	0.00207859	1
evm.TU.supercontig_79.7	-2.51403	--	YC512119	2.28589	Phytosphingosine	-0.879	0.00181496	1
evm.TU.supercontig_8.118	-5.59812	--	YC512119	2.28589	Phytosphingosine	-0.823	0.00642138	1
evm.TU.supercontig_8.128	-2.48224	K14009	YC512119	2.28589	Phytosphingosine	-0.899	0.000984247	1
evm.TU.supercontig_8.154	-1.38627	--	YC512119	2.28589	Phytosphingosine	-0.946	0.000113306	1
evm.TU.supercontig_8.162	-1.66996	--	YC512119	2.28589	Phytosphingosine	-0.879	0.00179035	1
evm.TU.supercontig_8.163	-4.06349	K15289	YC512119	2.28589	Phytosphingosine	-0.937	0.000199319	1
evm.TU.supercontig_8.164	-5.57628	--	YC512119	2.28589	Phytosphingosine	-0.895	0.00110633	1
evm.TU.supercontig_8.178	-3.44514	K07513	YC512119	2.28589	Phytosphingosine	-0.852	0.00356198	1
evm.TU.supercontig_8.202	-2.0149	--	YC512119	2.28589	Phytosphingosine	-0.802	0.00928008	1
evm.TU.supercontig_8.212	-3.09924	--	YC512119	2.28589	Phytosphingosine	-0.904	0.0008255	1
evm.TU.supercontig_8.219	-1.11141	K05387	YC512119	2.28589	Phytosphingosine	-0.866	0.00251368	1
evm.TU.supercontig_8.252	-Inf	--	YC512119	2.28589	Phytosphingosine	-0.837	0.00489928	1
evm.TU.supercontig_8.285	-4.14428	--	YC512119	2.28589	Phytosphingosine	-0.87	0.00228426	1
evm.TU.supercontig_8.29	-2.22762	K17893	YC512119	2.28589	Phytosphingosine	-0.85	0.00372983	1
evm.TU.supercontig_8.291	-1.28822	K16871	YC512119	2.28589	Phytosphingosine	-0.916	0.000512132	1
evm.TU.supercontig_8.300	-1.99487	K10891	YC512119	2.28589	Phytosphingosine	-0.875	0.00198268	1
evm.TU.supercontig_8.310	-1.18144	--	YC512119	2.28589	Phytosphingosine	-0.859	0.00301258	1
evm.TU.supercontig_8.319	-1.55693	K01897	YC512119	2.28589	Phytosphingosine	-0.817	0.00715002	1
evm.TU.supercontig_8.44	-1.33365	--	YC512119	2.28589	Phytosphingosine	-0.81	0.00811062	1
evm.TU.supercontig_8.70	-1.30249	--	YC512119	2.28589	Phytosphingosine	-0.863	0.00274322	1
evm.TU.supercontig_8.89	-1.35924	--	YC512119	2.28589	Phytosphingosine	-0.844	0.00423337	1
evm.TU.supercontig_8.90	-1.74028	--	YC512119	2.28589	Phytosphingosine	-0.823	0.00641435	1
evm.TU.supercontig_8.94	-2.17962	--	YC512119	2.28589	Phytosphingosine	-0.863	0.0027339	1
evm.TU.supercontig_80.117	-2.96779	K08914	YC512119	2.28589	Phytosphingosine	-0.813	0.00778101	1
evm.TU.supercontig_80.119	-1.6468	K08202	YC512119	2.28589	Phytosphingosine	-0.84	0.00461238	1
evm.TU.supercontig_80.27	-2.40995	--	YC512119	2.28589	Phytosphingosine	-0.848	0.00386794	1
evm.TU.supercontig_80.66	-1.83906	--	YC512119	2.28589	Phytosphingosine	-0.816	0.00726492	1
evm.TU.supercontig_80.68	-1.43183	--	YC512119	2.28589	Phytosphingosine	-0.824	0.00635998	1
evm.TU.supercontig_800.1	-1.12166	K02725	YC512119	2.28589	Phytosphingosine	-0.903	0.000860387	1
evm.TU.supercontig_808.1	-1.42803	--	YC512119	2.28589	Phytosphingosine	-0.847	0.00396017	1
evm.TU.supercontig_81.119	-3.28587	--	YC512119	2.28589	Phytosphingosine	-0.854	0.0034079	1
evm.TU.supercontig_81.134	-3.98503	--	YC512119	2.28589	Phytosphingosine	-0.892	0.00122192	1
evm.TU.supercontig_81.139	-1.00551	--	YC512119	2.28589	Phytosphingosine	-0.861	0.00287902	1
evm.TU.supercontig_81.140	-1.54489	K01803	YC512119	2.28589	Phytosphingosine	-0.902	0.000894725	1
evm.TU.supercontig_81.167	-5.13103	--	YC512119	2.28589	Phytosphingosine	-0.869	0.00237023	1
evm.TU.supercontig_81.29	-2.96182	--	YC512119	2.28589	Phytosphingosine	-0.904	0.000811122	1
evm.TU.supercontig_81.59	-1.35545	K07904	YC512119	2.28589	Phytosphingosine	-0.908	0.000716837	1
evm.TU.supercontig_81.89	-1.10706	K14424	YC512119	2.28589	Phytosphingosine	-0.816	0.00732718	1
evm.TU.supercontig_810.4	-2.52845	--	YC512119	2.28589	Phytosphingosine	-0.868	0.00238859	1
evm.TU.supercontig_82.22	-1.11744	K16274	YC512119	2.28589	Phytosphingosine	-0.923	0.000391966	1
evm.TU.supercontig_82.43	-1.69961	--	YC512119	2.28589	Phytosphingosine	-0.822	0.00658615	1
evm.TU.supercontig_82.58	-1.53831	K17785	YC512119	2.28589	Phytosphingosine	-0.851	0.00363342	1
evm.TU.supercontig_82.66	-2.40611	K07052	YC512119	2.28589	Phytosphingosine	-0.915	0.000533264	1
evm.TU.supercontig_828.1	-1.64678	--	YC512119	2.28589	Phytosphingosine	-0.9	0.000948485	1
evm.TU.supercontig_83.45	-3.57514	--	YC512119	2.28589	Phytosphingosine	-0.835	0.00504231	1
evm.TU.supercontig_83.67	-5.98234	K02178	YC512119	2.28589	Phytosphingosine	-0.852	0.00350294	1
evm.TU.supercontig_83.68	-1.35764	K10695	YC512119	2.28589	Phytosphingosine	-0.86	0.0029702	1
evm.TU.supercontig_84.104	-1.65075	K14514	YC512119	2.28589	Phytosphingosine	-0.859	0.00303578	1
evm.TU.supercontig_84.14	-3.34852	--	YC512119	2.28589	Phytosphingosine	-0.938	0.000184719	1
evm.TU.supercontig_84.37	-2.87047	--	YC512119	2.28589	Phytosphingosine	-0.924	0.000362956	1
evm.TU.supercontig_84.53	-1.25252	--	YC512119	2.28589	Phytosphingosine	-0.835	0.00509828	1
evm.TU.supercontig_84.70	-3.14263	K05863	YC512119	2.28589	Phytosphingosine	-0.908	0.000711694	1
evm.TU.supercontig_84.94	-1.68678	--	YC512119	2.28589	Phytosphingosine	-0.833	0.00532863	1
evm.TU.supercontig_84.96	-2.60846	--	YC512119	2.28589	Phytosphingosine	-0.809	0.00832527	1
evm.TU.supercontig_841.1	-1.00861	K02896	YC512119	2.28589	Phytosphingosine	-0.9	0.000939316	1
evm.TU.supercontig_85.118	-2.6653	--	YC512119	2.28589	Phytosphingosine	-0.826	0.00610897	1
evm.TU.supercontig_85.48	-1.57098	--	YC512119	2.28589	Phytosphingosine	-0.87	0.00227111	1
evm.TU.supercontig_85.57	-2.87898	--	YC512119	2.28589	Phytosphingosine	-0.919	0.000452658	1
evm.TU.supercontig_85.58	-1.96212	--	YC512119	2.28589	Phytosphingosine	-0.825	0.0062305	1
evm.TU.supercontig_85.70	-1.57789	K10256	YC512119	2.28589	Phytosphingosine	-0.88	0.00175057	1
evm.TU.supercontig_85.73	-6.29153	K00208	YC512119	2.28589	Phytosphingosine	-0.906	0.000774405	1
evm.TU.supercontig_85.76	-1.05577	--	YC512119	2.28589	Phytosphingosine	-0.821	0.00668256	1
evm.TU.supercontig_86.59	-1.23856	K02356	YC512119	2.28589	Phytosphingosine	-0.817	0.00715711	1
evm.TU.supercontig_86.63	-3.72415	--	YC512119	2.28589	Phytosphingosine	-0.902	0.000888408	1
evm.TU.supercontig_865.1	-2.42816	--	YC512119	2.28589	Phytosphingosine	-0.892	0.00121185	1
evm.TU.supercontig_87.107	-3.24967	--	YC512119	2.28589	Phytosphingosine	-0.838	0.00477952	1
evm.TU.supercontig_87.110	-1.38762	--	YC512119	2.28589	Phytosphingosine	-0.919	0.000459582	1
evm.TU.supercontig_87.75	-2.49051	--	YC512119	2.28589	Phytosphingosine	-0.857	0.0031875	1
evm.TU.supercontig_87.90	-1.55249	--	YC512119	2.28589	Phytosphingosine	-0.808	0.00840965	1
evm.TU.supercontig_88.41	-1.05685	K01091	YC512119	2.28589	Phytosphingosine	-0.95	8.52377e-05	1
evm.TU.supercontig_89.8	-3.21252	K13783	YC512119	2.28589	Phytosphingosine	-0.854	0.00336262	1
evm.TU.supercontig_892.2	-2.16658	K00830	YC512119	2.28589	Phytosphingosine	-0.857	0.00317244	1
evm.TU.supercontig_899.2	-11.6511	--	YC512119	2.28589	Phytosphingosine	-0.849	0.00381731	1
evm.TU.supercontig_9.115	-1.03108	K14844	YC512119	2.28589	Phytosphingosine	-0.813	0.00772761	1
evm.TU.supercontig_9.144	-3.69248	K11251	YC512119	2.28589	Phytosphingosine	-0.869	0.00232226	1
evm.TU.supercontig_9.154	-2.97313	K13207	YC512119	2.28589	Phytosphingosine	-0.895	0.00111698	1
evm.TU.supercontig_9.221	-1.01191	K12623	YC512119	2.28589	Phytosphingosine	-0.858	0.00308247	1
evm.TU.supercontig_9.230	-1.33555	K01188	YC512119	2.28589	Phytosphingosine	-0.803	0.00909289	1
evm.TU.supercontig_9.242	-2.67518	--	YC512119	2.28589	Phytosphingosine	-0.926	0.000339385	1
evm.TU.supercontig_9.257	-1.35401	--	YC512119	2.28589	Phytosphingosine	-0.824	0.00626831	1
evm.TU.supercontig_9.272	-1.96169	--	YC512119	2.28589	Phytosphingosine	-0.818	0.00702035	1
evm.TU.supercontig_9.29	-1.39429	K18674	YC512119	2.28589	Phytosphingosine	-0.825	0.00615152	1
evm.TU.supercontig_9.294	-2.88156	--	YC512119	2.28589	Phytosphingosine	-0.848	0.00384123	1
evm.TU.supercontig_9.317	-1.88234	K07748	YC512119	2.28589	Phytosphingosine	-0.91	0.000669374	1
evm.TU.supercontig_9.35	-3.04007	K00430	YC512119	2.28589	Phytosphingosine	-0.801	0.00948976	1
evm.TU.supercontig_9.367	-1.90514	--	YC512119	2.28589	Phytosphingosine	-0.96	3.92536e-05	1
evm.TU.supercontig_9.372	-1.16079	K02929	YC512119	2.28589	Phytosphingosine	-0.91	0.000670738	1
evm.TU.supercontig_9.373	-2.58395	K03921	YC512119	2.28589	Phytosphingosine	-0.911	0.000634284	1
evm.TU.supercontig_9.39	-1.39602	K02971	YC512119	2.28589	Phytosphingosine	-0.869	0.00237489	1
evm.TU.supercontig_9.56	-2.13068	K01648	YC512119	2.28589	Phytosphingosine	-0.917	0.000490916	1
evm.TU.supercontig_90.63	-1.87452	--	YC512119	2.28589	Phytosphingosine	-0.896	0.00107135	1
evm.TU.supercontig_90.9	-2.67887	--	YC512119	2.28589	Phytosphingosine	-0.922	0.000400755	1
evm.TU.supercontig_91.6	-1.6068	--	YC512119	2.28589	Phytosphingosine	-0.855	0.00329001	1
evm.TU.supercontig_91.63	-8.7	--	YC512119	2.28589	Phytosphingosine	-0.902	0.000867199	1
evm.TU.supercontig_92.102	-4.57375	--	YC512119	2.28589	Phytosphingosine	-0.897	0.00105575	1
evm.TU.supercontig_92.105	-1.26214	--	YC512119	2.28589	Phytosphingosine	-0.833	0.00526635	1
evm.TU.supercontig_92.116	-1.96756	K00856	YC512119	2.28589	Phytosphingosine	-0.908	0.000706616	1
evm.TU.supercontig_92.27	-1.65351	K00942	YC512119	2.28589	Phytosphingosine	-0.913	0.000583181	1
evm.TU.supercontig_92.41	-1.32087	--	YC512119	2.28589	Phytosphingosine	-0.851	0.00358662	1
evm.TU.supercontig_92.58	-1.70857	--	YC512119	2.28589	Phytosphingosine	-0.863	0.00276603	1
evm.TU.supercontig_92.62	-1.46545	K09754	YC512119	2.28589	Phytosphingosine	-0.891	0.00126181	1
evm.TU.supercontig_92.77	-3.94595	K15711	YC512119	2.28589	Phytosphingosine	-0.909	0.000688282	1
evm.TU.supercontig_929.4	-3.40356	K00382	YC512119	2.28589	Phytosphingosine	-0.911	0.000630792	1
evm.TU.supercontig_93.36	-1.39823	--	YC512119	2.28589	Phytosphingosine	-0.881	0.00169835	1
evm.TU.supercontig_94.25	-1.50478	--	YC512119	2.28589	Phytosphingosine	-0.889	0.00134664	1
evm.TU.supercontig_94.56	-1.68641	K01079	YC512119	2.28589	Phytosphingosine	-0.891	0.0012455	1
evm.TU.supercontig_94.57	-1.18632	--	YC512119	2.28589	Phytosphingosine	-0.83	0.00564501	1
evm.TU.supercontig_94.8	-1.17334	K18211	YC512119	2.28589	Phytosphingosine	-0.961	3.62843e-05	1
evm.TU.supercontig_95.29	-1.64255	K17776	YC512119	2.28589	Phytosphingosine	-0.93	0.000275299	1
evm.TU.supercontig_95.74	-1.08879	--	YC512119	2.28589	Phytosphingosine	-0.825	0.00621373	1
evm.TU.supercontig_953.2	-1.31123	--	YC512119	2.28589	Phytosphingosine	-0.899	0.000978487	1
evm.TU.supercontig_96.56	-1.12003	--	YC512119	2.28589	Phytosphingosine	-0.87	0.00228302	1
evm.TU.supercontig_97.30	-1.48238	--	YC512119	2.28589	Phytosphingosine	-0.936	0.000205006	1
evm.TU.supercontig_97.34	-1.11648	--	YC512119	2.28589	Phytosphingosine	-0.804	0.00897748	1
evm.TU.supercontig_97.38	-1.93489	K07976	YC512119	2.28589	Phytosphingosine	-0.933	0.000244189	1
evm.TU.supercontig_97.9	-1.5154	--	YC512119	2.28589	Phytosphingosine	-0.91	0.000655382	1
evm.TU.supercontig_98.27	-2.6027	--	YC512119	2.28589	Phytosphingosine	-0.842	0.00440155	1
evm.TU.supercontig_99.14	-2.60676	--	YC512119	2.28589	Phytosphingosine	-0.825	0.00621462	1
evm.TU.supercontig_99.30	-1.48808	--	YC512119	2.28589	Phytosphingosine	-0.825	0.00613801	1
evm.TU.supercontig_99.35	-1.12088	K10572	YC512119	2.28589	Phytosphingosine	-0.906	0.000750902	1
evm.TU.supercontig_99.51	-1.2994	K00036	YC512119	2.28589	Phytosphingosine	-0.904	0.000815951	1
evm.TU.supercontig_99.60	-2.6366	K15382	YC512119	2.28589	Phytosphingosine	-0.962	3.30675e-05	1
evm.TU.supercontig_994.1	-1.23237	--	YC512119	2.28589	Phytosphingosine	-0.843	0.0043269	1
evm.TU.supercontig_995.1	-3.38603	--	YC512119	2.28589	Phytosphingosine	-0.875	0.00199158	1
gevm.TU.contig_23646.8	-1.13517	K08511	YC512119	2.28589	Phytosphingosine	-0.803	0.00913304	1
gevm.TU.contig_24967.2	-6.42293	--	YC512119	2.28589	Phytosphingosine	-0.887	0.0014252	1
gevm.TU.contig_24967.3	-3.83885	K07760	YC512119	2.28589	Phytosphingosine	-0.888	0.00140047	1
gevm.TU.contig_26337.2	-1.10287	--	YC512119	2.28589	Phytosphingosine	-0.926	0.000337358	1
gevm.TU.contig_26343.3	-4.55001	--	YC512119	2.28589	Phytosphingosine	-0.899	0.000967	1
gevm.TU.contig_26924.2	-2.20437	--	YC512119	2.28589	Phytosphingosine	-0.86	0.00297441	1
gevm.TU.contig_27001.3	-1.63673	--	YC512119	2.28589	Phytosphingosine	-0.862	0.00276781	1
gevm.TU.contig_27606.2	-1.44	--	YC512119	2.28589	Phytosphingosine	-0.923	0.000379668	1
gevm.TU.contig_28082.1	-1.97287	K01739	YC512119	2.28589	Phytosphingosine	-0.914	0.000571154	1
gevm.TU.contig_29173.2	-2.17181	--	YC512119	2.28589	Phytosphingosine	-0.824	0.00630946	1
gevm.TU.contig_29544.1	-1.44678	--	YC512119	2.28589	Phytosphingosine	-0.853	0.00348071	1
gevm.TU.contig_29544.2	-2.35474	--	YC512119	2.28589	Phytosphingosine	-0.923	0.000386286	1
gevm.TU.contig_30463.3	-1.17188	--	YC512119	2.28589	Phytosphingosine	-0.938	0.000188944	1
gevm.TU.contig_31478.1	-1.70342	K03319	YC512119	2.28589	Phytosphingosine	-0.911	0.000626358	1
gevm.TU.contig_31478.2	-3.18742	K10738	YC512119	2.28589	Phytosphingosine	-0.951	8.05233e-05	1
gevm.TU.contig_33489.1	-1.1148	K12450	YC512119	2.28589	Phytosphingosine	-0.892	0.00124055	1
gevm.TU.contig_33489.2	-2.48988	K16055	YC512119	2.28589	Phytosphingosine	-0.904	0.00083259	1
gevm.TU.contig_34179.1	-2.47336	--	YC512119	2.28589	Phytosphingosine	-0.887	0.00143199	1
gevm.TU.contig_34179.2	-1.67087	--	YC512119	2.28589	Phytosphingosine	-0.815	0.00748927	1
gevm.TU.contig_34934.1	-1.97206	--	YC512119	2.28589	Phytosphingosine	-0.919	0.000452614	1
gevm.TU.contig_35589.2	-1.73937	--	YC512119	2.28589	Phytosphingosine	-0.906	0.000764739	1
gevm.TU.contig_36130.1	-7.08319	--	YC512119	2.28589	Phytosphingosine	-0.839	0.00472383	1
gevm.TU.contig_36201.1	-1.03001	K07195	YC512119	2.28589	Phytosphingosine	-0.894	0.00115894	1
C.papaya_newGene_3134	-1.05268	K07760	mws0054	1.2028	Catechin	-0.81	0.00811169	1
evm.TU.supercontig_10.59	-1.79141	--	mws0054	1.2028	Catechin	-0.8	0.00958525	1
C.papaya_newGene_1329	-2.20312	--	mws0059	1.09695	Rutin	-0.824	0.00632809	1
C.papaya_newGene_1423	-1.83149	--	mws0059	1.09695	Rutin	-0.863	0.00271742	1
C.papaya_newGene_1493	-1.01101	--	mws0059	1.09695	Rutin	-0.881	0.00170998	1
C.papaya_newGene_1817	-1.27015	--	mws0059	1.09695	Rutin	-0.924	0.000366138	1
C.papaya_newGene_2017	-1.66788	--	mws0059	1.09695	Rutin	-0.874	0.00204174	1
C.papaya_newGene_257	-2.2806	--	mws0059	1.09695	Rutin	-0.831	0.00556162	1
C.papaya_newGene_2692	-1.38511	--	mws0059	1.09695	Rutin	-0.842	0.00443685	1
C.papaya_newGene_313	-5.55063	--	mws0059	1.09695	Rutin	-0.879	0.00178696	1
C.papaya_newGene_3348	-1.22244	--	mws0059	1.09695	Rutin	-0.855	0.00330756	1
C.papaya_newGene_497	-3.90193	K14617	mws0059	1.09695	Rutin	-0.923	0.00037901	1
C.papaya_newGene_685	-2.08581	--	mws0059	1.09695	Rutin	-0.822	0.00655491	1
C.papaya_newGene_734	-1.5853	--	mws0059	1.09695	Rutin	-0.816	0.00724773	1
evm.TU.contig_33773	-2.99078	K08762	mws0059	1.09695	Rutin	-0.824	0.00626906	1
evm.TU.contig_36576	-4.97279	--	mws0059	1.09695	Rutin	-0.829	0.00573788	1
evm.TU.contig_37200	-6.31439	--	mws0059	1.09695	Rutin	-0.854	0.00339259	1
evm.TU.contig_38023	-1.21155	--	mws0059	1.09695	Rutin	-0.832	0.00540074	1
evm.TU.contig_39373	-4.69458	--	mws0059	1.09695	Rutin	-0.851	0.00359688	1
evm.TU.supercontig_1.168	-1.51482	--	mws0059	1.09695	Rutin	-0.849	0.00382865	1
evm.TU.supercontig_1.3	-1.55028	--	mws0059	1.09695	Rutin	-0.816	0.00726285	1
evm.TU.supercontig_103.40	-2.98477	K10206	mws0059	1.09695	Rutin	-0.837	0.00490697	1
evm.TU.supercontig_11.13	-5.98035	K13508	mws0059	1.09695	Rutin	-0.808	0.00847788	1
evm.TU.supercontig_1109.2	-3.7825	K15277	mws0059	1.09695	Rutin	-0.815	0.00741325	1
evm.TU.supercontig_112.60	-1.75527	--	mws0059	1.09695	Rutin	-0.846	0.00403532	1
evm.TU.supercontig_113.49	-6.14928	--	mws0059	1.09695	Rutin	-0.87	0.00226355	1
evm.TU.supercontig_1131.1	-2.1441	--	mws0059	1.09695	Rutin	-0.872	0.00216755	1
evm.TU.supercontig_114.9	-5.4638	K07195	mws0059	1.09695	Rutin	-0.808	0.0083989	1
evm.TU.supercontig_115.6	-1.38492	--	mws0059	1.09695	Rutin	-0.842	0.00436884	1
evm.TU.supercontig_115.9	-1.96123	K16241	mws0059	1.09695	Rutin	-0.916	0.000525363	1
evm.TU.supercontig_117.26	-1.62155	--	mws0059	1.09695	Rutin	-0.842	0.00439048	1
evm.TU.supercontig_12.107	-1.00373	K06268	mws0059	1.09695	Rutin	-0.892	0.00122913	1
evm.TU.supercontig_12.252	-4.64404	--	mws0059	1.09695	Rutin	-0.801	0.00951484	1
evm.TU.supercontig_12.307	-4.64031	--	mws0059	1.09695	Rutin	-0.869	0.00233698	1
evm.TU.supercontig_120.18	-1.26383	K00522	mws0059	1.09695	Rutin	-0.86	0.00294744	1
evm.TU.supercontig_122.23	-1.06663	--	mws0059	1.09695	Rutin	-0.869	0.00235851	1
evm.TU.supercontig_123.51	-1.75404	--	mws0059	1.09695	Rutin	-0.849	0.00376299	1
evm.TU.supercontig_123.52	-2.59872	--	mws0059	1.09695	Rutin	-0.859	0.0029931	1
evm.TU.supercontig_128.17	-1.28911	--	mws0059	1.09695	Rutin	-0.826	0.00605341	1
evm.TU.supercontig_129.9	-4.98097	--	mws0059	1.09695	Rutin	-0.878	0.00184786	1
evm.TU.supercontig_1291.2	-1.81491	--	mws0059	1.09695	Rutin	-0.847	0.00395116	1
evm.TU.supercontig_131.43	-1.18477	K13248	mws0059	1.09695	Rutin	-0.825	0.00619055	1
evm.TU.supercontig_134.10	-1.37403	--	mws0059	1.09695	Rutin	-0.804	0.00895488	1
evm.TU.supercontig_137.19	-1.02658	--	mws0059	1.09695	Rutin	-0.836	0.0049889	1
evm.TU.supercontig_138.44	-1.40988	K15777	mws0059	1.09695	Rutin	-0.808	0.00838898	1
evm.TU.supercontig_14.170	-2.94067	--	mws0059	1.09695	Rutin	-0.803	0.00920485	1
evm.TU.supercontig_14.240	-5.35453	--	mws0059	1.09695	Rutin	-0.821	0.00672123	1
evm.TU.supercontig_146.46	-1.16056	--	mws0059	1.09695	Rutin	-0.803	0.00918717	1
evm.TU.supercontig_150.19	-1.63013	--	mws0059	1.09695	Rutin	-0.879	0.00178323	1
evm.TU.supercontig_150.25	-1.44075	--	mws0059	1.09695	Rutin	-0.88	0.00175691	1
evm.TU.supercontig_151.32	-1.48511	K14509	mws0059	1.09695	Rutin	-0.866	0.00256889	1
evm.TU.supercontig_152.33	-1.53001	K14009	mws0059	1.09695	Rutin	-0.807	0.00863276	1
evm.TU.supercontig_152.40	-5.14695	--	mws0059	1.09695	Rutin	-0.806	0.00877924	1
evm.TU.supercontig_16.80	-1.19541	--	mws0059	1.09695	Rutin	-0.816	0.00733229	1
evm.TU.supercontig_161.38	-1.35754	--	mws0059	1.09695	Rutin	-0.807	0.00861966	1
evm.TU.supercontig_165.22	-3.25838	--	mws0059	1.09695	Rutin	-0.84	0.00461806	1
evm.TU.supercontig_165.7	-7.33456	--	mws0059	1.09695	Rutin	-0.831	0.00555935	1
evm.TU.supercontig_17.169	-2.27231	--	mws0059	1.09695	Rutin	-0.807	0.00857538	1
evm.TU.supercontig_170.35	-1.40971	K17497	mws0059	1.09695	Rutin	-0.829	0.00568738	1
evm.TU.supercontig_170.55	-3.06032	--	mws0059	1.09695	Rutin	-0.8	0.0095752	1
evm.TU.supercontig_170.57	-3.51833	--	mws0059	1.09695	Rutin	-0.8	0.00956418	1
evm.TU.supercontig_179.17	-1.46793	K06630	mws0059	1.09695	Rutin	-0.831	0.00555177	1
evm.TU.supercontig_18.4	-3.43529	--	mws0059	1.09695	Rutin	-0.826	0.00610229	1
evm.TU.supercontig_18.43	-3.6717	--	mws0059	1.09695	Rutin	-0.85	0.00372281	1
evm.TU.supercontig_184.32	-1.07377	--	mws0059	1.09695	Rutin	-0.801	0.0095437	1
evm.TU.supercontig_192.20	-1.45772	K02925	mws0059	1.09695	Rutin	-0.844	0.00420608	1
evm.TU.supercontig_193.15	-2.81617	--	mws0059	1.09695	Rutin	-0.802	0.00932944	1
evm.TU.supercontig_2.121	-1.61584	--	mws0059	1.09695	Rutin	-0.929	0.000289692	1
evm.TU.supercontig_2.230	-5.71671	--	mws0059	1.09695	Rutin	-0.86	0.00297519	1
evm.TU.supercontig_2.266	-1.17132	K14945	mws0059	1.09695	Rutin	-0.839	0.0046747	1
evm.TU.supercontig_2.28	-1.85736	K11547	mws0059	1.09695	Rutin	-0.811	0.00796183	1
evm.TU.supercontig_2.364	-3.63307	K00645	mws0059	1.09695	Rutin	-0.803	0.00921358	1
evm.TU.supercontig_2.39	-2.04667	--	mws0059	1.09695	Rutin	-0.824	0.00627462	1
evm.TU.supercontig_20.220	-2.366	--	mws0059	1.09695	Rutin	-0.818	0.00699017	1
evm.TU.supercontig_2067.1	-1.15699	--	mws0059	1.09695	Rutin	-0.807	0.00858566	1
evm.TU.supercontig_208.1	-1.50418	K08235	mws0059	1.09695	Rutin	-0.822	0.00655707	1
evm.TU.supercontig_214.6	-1.0316	--	mws0059	1.09695	Rutin	-0.85	0.00367627	1
evm.TU.supercontig_2150.2	-3.74902	--	mws0059	1.09695	Rutin	-0.804	0.00896912	1
evm.TU.supercontig_221.9	-1.9341	K03644	mws0059	1.09695	Rutin	-0.845	0.0041507	1
evm.TU.supercontig_222.24	-1.76973	K13412	mws0059	1.09695	Rutin	-0.802	0.00936408	1
evm.TU.supercontig_222.5	-1.72195	K16275	mws0059	1.09695	Rutin	-0.879	0.00178541	1
evm.TU.supercontig_23.159	-3.91295	K14484	mws0059	1.09695	Rutin	-0.809	0.00824237	1
evm.TU.supercontig_26.14	-2.00667	--	mws0059	1.09695	Rutin	-0.818	0.00700325	1
evm.TU.supercontig_26.158	-2.65549	--	mws0059	1.09695	Rutin	-0.806	0.00874217	1
evm.TU.supercontig_26.180	-1.87234	--	mws0059	1.09695	Rutin	-0.819	0.0069687	1
evm.TU.supercontig_26.229	-5.3679	K00121	mws0059	1.09695	Rutin	-0.807	0.00849584	1
evm.TU.supercontig_27.167	-3.67626	--	mws0059	1.09695	Rutin	-0.869	0.00236115	1
evm.TU.supercontig_27.230	-1.58386	--	mws0059	1.09695	Rutin	-0.821	0.00661545	1
evm.TU.supercontig_27.56	-2.52201	--	mws0059	1.09695	Rutin	-0.826	0.00607432	1
evm.TU.supercontig_27.87	-6.13371	K17982	mws0059	1.09695	Rutin	-0.81	0.00806552	1
evm.TU.supercontig_285.4	-1.2588	K18635	mws0059	1.09695	Rutin	-0.871	0.0022089	1
evm.TU.supercontig_297.1	-1.46707	--	mws0059	1.09695	Rutin	-0.844	0.00423262	1
evm.TU.supercontig_3.174	-6.40935	--	mws0059	1.09695	Rutin	-0.829	0.00577056	1
evm.TU.supercontig_3.18	-5.27883	K00873	mws0059	1.09695	Rutin	-0.825	0.00614787	1
evm.TU.supercontig_32.13	-2.19857	K02639	mws0059	1.09695	Rutin	-0.906	0.000759248	1
evm.TU.supercontig_324.3	-1.18539	K18660	mws0059	1.09695	Rutin	-0.816	0.00735613	1
evm.TU.supercontig_3387.1	-1.41756	K11271	mws0059	1.09695	Rutin	-0.865	0.00258056	1
evm.TU.supercontig_34.176	-1.41295	--	mws0059	1.09695	Rutin	-0.843	0.0043396	1
evm.TU.supercontig_355.1	-3.65284	--	mws0059	1.09695	Rutin	-0.803	0.00916472	1
evm.TU.supercontig_36.190	-Inf	--	mws0059	1.09695	Rutin	-0.805	0.00889485	1
evm.TU.supercontig_36.62	-4.66003	K11267	mws0059	1.09695	Rutin	-0.822	0.00657648	1
evm.TU.supercontig_36.77	-1.07744	--	mws0059	1.09695	Rutin	-0.808	0.008483	1
evm.TU.supercontig_37.136	-2.10135	--	mws0059	1.09695	Rutin	-0.814	0.00751912	1
evm.TU.supercontig_370.10	-3.84162	K03014	mws0059	1.09695	Rutin	-0.815	0.00742303	1
evm.TU.supercontig_370.7	-1.44893	--	mws0059	1.09695	Rutin	-0.834	0.00517775	1
evm.TU.supercontig_39.20	-1.2838	--	mws0059	1.09695	Rutin	-0.803	0.00911957	1
evm.TU.supercontig_39.24	-1.44836	K03768	mws0059	1.09695	Rutin	-0.803	0.00920894	1
evm.TU.supercontig_394.1	-6.87471	K03327	mws0059	1.09695	Rutin	-0.82	0.00680321	1
evm.TU.supercontig_4.138	-1.59904	--	mws0059	1.09695	Rutin	-0.844	0.00423808	1
evm.TU.supercontig_4.208	-2.53417	--	mws0059	1.09695	Rutin	-0.834	0.00521353	1
evm.TU.supercontig_42.13	-2.4247	K01673	mws0059	1.09695	Rutin	-0.817	0.00712516	1
evm.TU.supercontig_42.42	-1.20281	--	mws0059	1.09695	Rutin	-0.824	0.00634617	1
evm.TU.supercontig_427.3	-5.3969	--	mws0059	1.09695	Rutin	-0.812	0.00785641	1
evm.TU.supercontig_43.10	-1.41046	K00059	mws0059	1.09695	Rutin	-0.832	0.00543159	1
evm.TU.supercontig_44.143	-2.06511	K00873	mws0059	1.09695	Rutin	-0.829	0.00570556	1
evm.TU.supercontig_44.97	-1.42549	K14509	mws0059	1.09695	Rutin	-0.844	0.00421361	1
evm.TU.supercontig_46.129	-1.02499	K12581	mws0059	1.09695	Rutin	-0.854	0.0033671	1
evm.TU.supercontig_4613.1	-1.50093	--	mws0059	1.09695	Rutin	-0.867	0.00248308	1
evm.TU.supercontig_47.8	-1.23062	K02219	mws0059	1.09695	Rutin	-0.868	0.0024347	1
evm.TU.supercontig_48.180	-1.12011	--	mws0059	1.09695	Rutin	-0.826	0.00612098	1
evm.TU.supercontig_48.181	-1.42423	--	mws0059	1.09695	Rutin	-0.833	0.00525625	1
evm.TU.supercontig_49.19	-7.49508	K09843	mws0059	1.09695	Rutin	-0.805	0.00881054	1
evm.TU.supercontig_5.245	-2.60723	--	mws0059	1.09695	Rutin	-0.822	0.00650818	1
evm.TU.supercontig_5.291	-2.23317	--	mws0059	1.09695	Rutin	-0.846	0.00408514	1
evm.TU.supercontig_50.78	-2.59192	--	mws0059	1.09695	Rutin	-0.827	0.00594165	1
evm.TU.supercontig_51.4	-1.75281	K00753	mws0059	1.09695	Rutin	-0.803	0.0091775	1
evm.TU.supercontig_52.121	-1.31044	--	mws0059	1.09695	Rutin	-0.807	0.00856364	1
evm.TU.supercontig_52.42	-2.62088	--	mws0059	1.09695	Rutin	-0.803	0.00909397	1
evm.TU.supercontig_54.28	-6.52922	--	mws0059	1.09695	Rutin	-0.801	0.00948583	1
evm.TU.supercontig_55.125	-1.72849	--	mws0059	1.09695	Rutin	-0.835	0.00513761	1
evm.TU.supercontig_576.2	-1.27479	--	mws0059	1.09695	Rutin	-0.852	0.00350761	1
evm.TU.supercontig_6.181	-1.67225	--	mws0059	1.09695	Rutin	-0.855	0.00333052	1
evm.TU.supercontig_6.360	-1.90061	K05387	mws0059	1.09695	Rutin	-0.959	4.37776e-05	1
evm.TU.supercontig_62.158	-1.42835	--	mws0059	1.09695	Rutin	-0.816	0.00731161	1
evm.TU.supercontig_64.151	-2.06964	K12447	mws0059	1.09695	Rutin	-0.865	0.0025966	1
evm.TU.supercontig_64.46	-3.46024	--	mws0059	1.09695	Rutin	-0.835	0.0050844	1
evm.TU.supercontig_65.141	-2.19337	K09338	mws0059	1.09695	Rutin	-0.808	0.00838071	1
evm.TU.supercontig_65.16	-3.49964	--	mws0059	1.09695	Rutin	-0.825	0.00622596	1
evm.TU.supercontig_66.42	-1.16085	--	mws0059	1.09695	Rutin	-0.809	0.00833445	1
evm.TU.supercontig_66.78	-2.21943	--	mws0059	1.09695	Rutin	-0.841	0.00445773	1
evm.TU.supercontig_7.104	-1.35265	--	mws0059	1.09695	Rutin	-0.819	0.00691295	1
evm.TU.supercontig_7.47	-1.75106	K06630	mws0059	1.09695	Rutin	-0.838	0.00478709	1
evm.TU.supercontig_7.65	-1.19514	K00654	mws0059	1.09695	Rutin	-0.937	0.000193512	1
evm.TU.supercontig_7.68	-9.38438	--	mws0059	1.09695	Rutin	-0.876	0.00194938	1
evm.TU.supercontig_7.93	-1.86771	K07904	mws0059	1.09695	Rutin	-0.868	0.00241579	1
evm.TU.supercontig_70.7	-1.42627	--	mws0059	1.09695	Rutin	-0.805	0.00880379	1
evm.TU.supercontig_75.45	-2.28433	K09518	mws0059	1.09695	Rutin	-0.873	0.00212113	1
evm.TU.supercontig_770.2	-5.67539	K01673	mws0059	1.09695	Rutin	-0.861	0.002893	1
evm.TU.supercontig_8.136	-6.40234	K08235	mws0059	1.09695	Rutin	-0.862	0.00282045	1
evm.TU.supercontig_8.164	-5.57628	--	mws0059	1.09695	Rutin	-0.861	0.00287898	1
evm.TU.supercontig_8.50	-1.1774	--	mws0059	1.09695	Rutin	-0.842	0.0044157	1
evm.TU.supercontig_808.1	-1.42803	--	mws0059	1.09695	Rutin	-0.816	0.00729794	1
evm.TU.supercontig_81.139	-1.00551	--	mws0059	1.09695	Rutin	-0.81	0.00812349	1
evm.TU.supercontig_81.14	-5.90595	--	mws0059	1.09695	Rutin	-0.866	0.00250671	1
evm.TU.supercontig_81.59	-1.35545	K07904	mws0059	1.09695	Rutin	-0.843	0.00428112	1
evm.TU.supercontig_81.62	-5.82947	--	mws0059	1.09695	Rutin	-0.819	0.00689516	1
evm.TU.supercontig_83.45	-3.57514	--	mws0059	1.09695	Rutin	-0.888	0.00138197	1
evm.TU.supercontig_83.68	-1.35764	K10695	mws0059	1.09695	Rutin	-0.824	0.00634387	1
evm.TU.supercontig_84.77	-3.02371	--	mws0059	1.09695	Rutin	-0.829	0.005763	1
evm.TU.supercontig_84.94	-1.68678	--	mws0059	1.09695	Rutin	-0.82	0.00684421	1
evm.TU.supercontig_85.73	-6.29153	K00208	mws0059	1.09695	Rutin	-0.862	0.00282346	1
evm.TU.supercontig_85.76	-1.05577	--	mws0059	1.09695	Rutin	-0.806	0.00876245	1
evm.TU.supercontig_9.143	-1.33985	--	mws0059	1.09695	Rutin	-0.836	0.00496143	1
evm.TU.supercontig_9.164	-5.91677	K11816	mws0059	1.09695	Rutin	-0.886	0.00146058	1
evm.TU.supercontig_9.317	-1.88234	K07748	mws0059	1.09695	Rutin	-0.818	0.00708786	1
evm.TU.supercontig_9.35	-3.04007	K00430	mws0059	1.09695	Rutin	-0.81	0.00817975	1
evm.TU.supercontig_9.89	-7.85539	--	mws0059	1.09695	Rutin	-0.804	0.00900944	1
evm.TU.supercontig_94.29	-1.30699	--	mws0059	1.09695	Rutin	-0.86	0.00294508	1
evm.TU.supercontig_95.12	-1.73441	--	mws0059	1.09695	Rutin	-0.877	0.0018932	1
evm.TU.supercontig_97.9	-1.5154	--	mws0059	1.09695	Rutin	-0.801	0.0094044	1
evm.TU.supercontig_99.30	-1.48808	--	mws0059	1.09695	Rutin	-0.815	0.0075087	1
gevm.TU.contig_23646.8	-1.13517	K08511	mws0059	1.09695	Rutin	-0.851	0.00361315	1
gevm.TU.contig_24967.2	-6.42293	--	mws0059	1.09695	Rutin	-0.811	0.00805592	1
gevm.TU.contig_29544.2	-2.35474	--	mws0059	1.09695	Rutin	-0.803	0.00911044	1
C.papaya_newGene_1758	-Inf	--	mws0072	1.20729	Apigenin 5-O-glucoside	-0.827	0.00592232	1
C.papaya_newGene_1760	-Inf	--	mws0072	1.20729	Apigenin 5-O-glucoside	-0.835	0.00506393	1
C.papaya_newGene_2245	-Inf	--	mws0072	1.20729	Apigenin 5-O-glucoside	-0.816	0.00737545	1
C.papaya_newGene_2852	-1.86746	--	mws0072	1.20729	Apigenin 5-O-glucoside	-0.897	0.00104242	1
C.papaya_newGene_2977	-1.53541	--	mws0072	1.20729	Apigenin 5-O-glucoside	-0.914	0.000572404	1
C.papaya_newGene_313	-5.55063	--	mws0072	1.20729	Apigenin 5-O-glucoside	-0.851	0.00362571	1
C.papaya_newGene_3249	-6.35709	K03043	mws0072	1.20729	Apigenin 5-O-glucoside	-0.826	0.0061259	1
C.papaya_newGene_3311	-2.49356	--	mws0072	1.20729	Apigenin 5-O-glucoside	-0.927	0.000320898	1
C.papaya_newGene_734	-1.5853	--	mws0072	1.20729	Apigenin 5-O-glucoside	-0.874	0.0020395	1
C.papaya_newGene_92	-1.04134	--	mws0072	1.20729	Apigenin 5-O-glucoside	-0.826	0.00606852	1
evm.TU.contig_33908	-2.22643	--	mws0072	1.20729	Apigenin 5-O-glucoside	-0.801	0.00946707	1
evm.TU.contig_34620	-Inf	--	mws0072	1.20729	Apigenin 5-O-glucoside	-0.824	0.00625187	1
evm.TU.contig_36576	-4.97279	--	mws0072	1.20729	Apigenin 5-O-glucoside	-0.846	0.0040217	1
evm.TU.contig_37454	-1.32225	K10536	mws0072	1.20729	Apigenin 5-O-glucoside	-0.861	0.00289957	1
evm.TU.contig_41191	-1.00355	--	mws0072	1.20729	Apigenin 5-O-glucoside	-0.817	0.00716944	1
evm.TU.contig_43583	-3.31706	K01183	mws0072	1.20729	Apigenin 5-O-glucoside	-0.805	0.00880031	1
evm.TU.supercontig_0.46	-2.044	--	mws0072	1.20729	Apigenin 5-O-glucoside	-0.853	0.00346033	1
evm.TU.supercontig_1.12	-4.47562	--	mws0072	1.20729	Apigenin 5-O-glucoside	-0.812	0.00789717	1
evm.TU.supercontig_1.407	-1.26949	--	mws0072	1.20729	Apigenin 5-O-glucoside	-0.91	0.000650589	1
evm.TU.supercontig_10.135	-1.12284	--	mws0072	1.20729	Apigenin 5-O-glucoside	-0.908	0.000699432	1
evm.TU.supercontig_104.106	-4.58141	K06892	mws0072	1.20729	Apigenin 5-O-glucoside	-0.838	0.00477808	1
evm.TU.supercontig_104.31	-1.21993	--	mws0072	1.20729	Apigenin 5-O-glucoside	-0.801	0.00939494	1
evm.TU.supercontig_106.102	-1.44678	--	mws0072	1.20729	Apigenin 5-O-glucoside	-0.953	7.15079e-05	1
evm.TU.supercontig_11.134	-3.78004	K06892	mws0072	1.20729	Apigenin 5-O-glucoside	-0.921	0.00042712	1
evm.TU.supercontig_11.153	-1.5547	--	mws0072	1.20729	Apigenin 5-O-glucoside	-0.832	0.00543816	1
evm.TU.supercontig_11.74	-1.03277	--	mws0072	1.20729	Apigenin 5-O-glucoside	-0.86	0.00292026	1
evm.TU.supercontig_110.1	-1.64471	--	mws0072	1.20729	Apigenin 5-O-glucoside	-0.931	0.000260022	1
evm.TU.supercontig_110.2	-1.16367	--	mws0072	1.20729	Apigenin 5-O-glucoside	-0.901	0.000896627	1
evm.TU.supercontig_112.27	-3.05276	--	mws0072	1.20729	Apigenin 5-O-glucoside	-0.829	0.00578417	1
evm.TU.supercontig_113.49	-6.14928	--	mws0072	1.20729	Apigenin 5-O-glucoside	-0.807	0.00855665	1
evm.TU.supercontig_114.9	-5.4638	K07195	mws0072	1.20729	Apigenin 5-O-glucoside	-0.801	0.0094969	1
evm.TU.supercontig_115.27	-2.39155	K01961	mws0072	1.20729	Apigenin 5-O-glucoside	-0.815	0.00740762	1
evm.TU.supercontig_115.71	-1.36755	--	mws0072	1.20729	Apigenin 5-O-glucoside	-0.914	0.000563947	1
evm.TU.supercontig_120.1	-1.47396	--	mws0072	1.20729	Apigenin 5-O-glucoside	-0.865	0.00258205	1
evm.TU.supercontig_120.18	-1.26383	K00522	mws0072	1.20729	Apigenin 5-O-glucoside	-0.831	0.00547178	1
evm.TU.supercontig_122.20	-2.81282	K00033	mws0072	1.20729	Apigenin 5-O-glucoside	-0.836	0.004957	1
evm.TU.supercontig_124.38	-1.11987	--	mws0072	1.20729	Apigenin 5-O-glucoside	-0.874	0.00208467	1
evm.TU.supercontig_125.9	-Inf	K01184	mws0072	1.20729	Apigenin 5-O-glucoside	-0.858	0.00311162	1
evm.TU.supercontig_128.17	-1.28911	--	mws0072	1.20729	Apigenin 5-O-glucoside	-0.875	0.00198253	1
evm.TU.supercontig_128.34	-5.17325	K01166	mws0072	1.20729	Apigenin 5-O-glucoside	-0.919	0.000451897	1
evm.TU.supercontig_128.50	-2.53937	K14510	mws0072	1.20729	Apigenin 5-O-glucoside	-0.807	0.00849432	1
evm.TU.supercontig_128.74	-1.49133	--	mws0072	1.20729	Apigenin 5-O-glucoside	-0.819	0.00697587	1
evm.TU.supercontig_129.69	-1.80823	--	mws0072	1.20729	Apigenin 5-O-glucoside	-0.835	0.00510262	1
evm.TU.supercontig_13.123	-2.01434	--	mws0072	1.20729	Apigenin 5-O-glucoside	-0.827	0.00600857	1
evm.TU.supercontig_13.214	-1.07886	--	mws0072	1.20729	Apigenin 5-O-glucoside	-0.909	0.000674116	1
evm.TU.supercontig_131.3	-1.94949	--	mws0072	1.20729	Apigenin 5-O-glucoside	-0.877	0.00188758	1
evm.TU.supercontig_132.19	-1.55238	--	mws0072	1.20729	Apigenin 5-O-glucoside	-0.886	0.00149092	1
evm.TU.supercontig_132.67	-9.33543	--	mws0072	1.20729	Apigenin 5-O-glucoside	-0.815	0.00738645	1
evm.TU.supercontig_1322.1	-6.05303	K01762	mws0072	1.20729	Apigenin 5-O-glucoside	-0.914	0.000573222	1
evm.TU.supercontig_14.15	-1.64702	--	mws0072	1.20729	Apigenin 5-O-glucoside	-0.876	0.00195665	1
evm.TU.supercontig_14.170	-2.94067	--	mws0072	1.20729	Apigenin 5-O-glucoside	-0.849	0.00381549	1
evm.TU.supercontig_14.73	-5.90855	--	mws0072	1.20729	Apigenin 5-O-glucoside	-0.809	0.00825065	1
evm.TU.supercontig_145.20	-1.99763	K01051	mws0072	1.20729	Apigenin 5-O-glucoside	-0.824	0.00625936	1
evm.TU.supercontig_15.133	-2.06952	--	mws0072	1.20729	Apigenin 5-O-glucoside	-0.874	0.00204318	1
evm.TU.supercontig_152.40	-5.14695	--	mws0072	1.20729	Apigenin 5-O-glucoside	-0.843	0.00431984	1
evm.TU.supercontig_152.58	-1.87835	K05933	mws0072	1.20729	Apigenin 5-O-glucoside	-0.861	0.00284013	1
evm.TU.supercontig_159.13	-1.23817	--	mws0072	1.20729	Apigenin 5-O-glucoside	-0.829	0.00578683	1
evm.TU.supercontig_165.2	-1.95219	--	mws0072	1.20729	Apigenin 5-O-glucoside	-0.9	0.00095252	1
evm.TU.supercontig_165.22	-3.25838	--	mws0072	1.20729	Apigenin 5-O-glucoside	-0.846	0.00401053	1
evm.TU.supercontig_165.31	-1.03997	K05941	mws0072	1.20729	Apigenin 5-O-glucoside	-0.801	0.00949939	1
evm.TU.supercontig_165.6	-8.58825	K08472	mws0072	1.20729	Apigenin 5-O-glucoside	-0.819	0.00689797	1
evm.TU.supercontig_1669.1	-2.68312	--	mws0072	1.20729	Apigenin 5-O-glucoside	-0.812	0.00779614	1
evm.TU.supercontig_169.20	-2.22173	--	mws0072	1.20729	Apigenin 5-O-glucoside	-0.841	0.00452689	1
evm.TU.supercontig_171.8	-2.79998	K00430	mws0072	1.20729	Apigenin 5-O-glucoside	-0.881	0.00167893	1
evm.TU.supercontig_177.8	-3.04754	--	mws0072	1.20729	Apigenin 5-O-glucoside	-0.892	0.00123525	1
evm.TU.supercontig_179.15	-2.25299	--	mws0072	1.20729	Apigenin 5-O-glucoside	-0.894	0.00114706	1
evm.TU.supercontig_179.19	-2.56105	--	mws0072	1.20729	Apigenin 5-O-glucoside	-0.807	0.00860315	1
evm.TU.supercontig_189.34	-12.0163	K04123	mws0072	1.20729	Apigenin 5-O-glucoside	-0.833	0.00529162	1
evm.TU.supercontig_189.5	-1.17453	K01647	mws0072	1.20729	Apigenin 5-O-glucoside	-0.82	0.00684795	1
evm.TU.supercontig_19.100	-1.015	--	mws0072	1.20729	Apigenin 5-O-glucoside	-0.845	0.00415846	1
evm.TU.supercontig_19.124	-2.16956	K14496	mws0072	1.20729	Apigenin 5-O-glucoside	-0.913	0.000590835	1
evm.TU.supercontig_19.266	-1.17551	--	mws0072	1.20729	Apigenin 5-O-glucoside	-0.838	0.00481148	1
evm.TU.supercontig_2.199	-2.86231	K13448	mws0072	1.20729	Apigenin 5-O-glucoside	-0.867	0.0024601	1
evm.TU.supercontig_2.28	-1.85736	K11547	mws0072	1.20729	Apigenin 5-O-glucoside	-0.847	0.00397593	1
evm.TU.supercontig_2.362	-2.49765	K00645	mws0072	1.20729	Apigenin 5-O-glucoside	-0.839	0.00465151	1
evm.TU.supercontig_2.364	-3.63307	K00645	mws0072	1.20729	Apigenin 5-O-glucoside	-0.806	0.00866249	1
evm.TU.supercontig_2.373	-1.91206	--	mws0072	1.20729	Apigenin 5-O-glucoside	-0.805	0.00891792	1
evm.TU.supercontig_20.185	-1.10856	--	mws0072	1.20729	Apigenin 5-O-glucoside	-0.891	0.00128126	1
evm.TU.supercontig_20.198	-1.44843	--	mws0072	1.20729	Apigenin 5-O-glucoside	-0.914	0.00057469	1
evm.TU.supercontig_20.220	-2.366	--	mws0072	1.20729	Apigenin 5-O-glucoside	-0.82	0.00678164	1
evm.TU.supercontig_208.1	-1.50418	K08235	mws0072	1.20729	Apigenin 5-O-glucoside	-0.822	0.00660354	1
evm.TU.supercontig_209.38	-1.03121	K01626	mws0072	1.20729	Apigenin 5-O-glucoside	-0.869	0.00233924	1
evm.TU.supercontig_21.195	-1.86092	--	mws0072	1.20729	Apigenin 5-O-glucoside	-0.856	0.00321914	1
evm.TU.supercontig_21.30	-1.68969	--	mws0072	1.20729	Apigenin 5-O-glucoside	-0.888	0.00138142	1
evm.TU.supercontig_21.68	-1.40952	--	mws0072	1.20729	Apigenin 5-O-glucoside	-0.822	0.00660272	1
evm.TU.supercontig_2145.1	-1.11845	--	mws0072	1.20729	Apigenin 5-O-glucoside	-0.909	0.000694641	1
evm.TU.supercontig_2150.2	-3.74902	--	mws0072	1.20729	Apigenin 5-O-glucoside	-0.914	0.000567894	1
evm.TU.supercontig_222.11	-1.00088	--	mws0072	1.20729	Apigenin 5-O-glucoside	-0.821	0.00665113	1
evm.TU.supercontig_228.2	-1.33045	--	mws0072	1.20729	Apigenin 5-O-glucoside	-0.806	0.00867148	1
evm.TU.supercontig_228.6	-2.17676	--	mws0072	1.20729	Apigenin 5-O-glucoside	-0.821	0.00673018	1
evm.TU.supercontig_228.9	-1.62431	--	mws0072	1.20729	Apigenin 5-O-glucoside	-0.802	0.00935317	1
evm.TU.supercontig_234.11	-1.16952	--	mws0072	1.20729	Apigenin 5-O-glucoside	-0.914	0.000558034	1
evm.TU.supercontig_2388.3	-1.20659	K00599	mws0072	1.20729	Apigenin 5-O-glucoside	-0.904	0.000829015	1
evm.TU.supercontig_250.6	-11.3516	K01184	mws0072	1.20729	Apigenin 5-O-glucoside	-0.823	0.00644267	1
evm.TU.supercontig_252.23	-2.47485	--	mws0072	1.20729	Apigenin 5-O-glucoside	-0.828	0.00587659	1
evm.TU.supercontig_26.103	-1.13978	K14156	mws0072	1.20729	Apigenin 5-O-glucoside	-0.924	0.000372016	1
evm.TU.supercontig_26.14	-2.00667	--	mws0072	1.20729	Apigenin 5-O-glucoside	-0.869	0.00234866	1
evm.TU.supercontig_26.280	-4.09917	--	mws0072	1.20729	Apigenin 5-O-glucoside	-0.899	0.000990399	1
evm.TU.supercontig_26.292	-Inf	--	mws0072	1.20729	Apigenin 5-O-glucoside	-0.822	0.00652549	1
evm.TU.supercontig_27.130	-1.54886	K14485	mws0072	1.20729	Apigenin 5-O-glucoside	-0.861	0.00285527	1
evm.TU.supercontig_27.145	-3.4521	--	mws0072	1.20729	Apigenin 5-O-glucoside	-0.9	0.000945758	1
evm.TU.supercontig_27.16	-2.18593	--	mws0072	1.20729	Apigenin 5-O-glucoside	-0.834	0.0051653	1
evm.TU.supercontig_29.70	-1.38611	--	mws0072	1.20729	Apigenin 5-O-glucoside	-0.863	0.0027374	1
evm.TU.supercontig_297.1	-1.46707	--	mws0072	1.20729	Apigenin 5-O-glucoside	-0.81	0.00817923	1
evm.TU.supercontig_3.17	-4.41493	K00873	mws0072	1.20729	Apigenin 5-O-glucoside	-0.864	0.00266835	1
evm.TU.supercontig_3.18	-5.27883	K00873	mws0072	1.20729	Apigenin 5-O-glucoside	-0.819	0.00693663	1
evm.TU.supercontig_3.213	-6.31543	--	mws0072	1.20729	Apigenin 5-O-glucoside	-0.829	0.00574923	1
evm.TU.supercontig_3.304	-3.17117	--	mws0072	1.20729	Apigenin 5-O-glucoside	-0.878	0.00185061	1
evm.TU.supercontig_3.314	-1.483	K01087	mws0072	1.20729	Apigenin 5-O-glucoside	-0.832	0.00542504	1
evm.TU.supercontig_3.346	-1.60994	--	mws0072	1.20729	Apigenin 5-O-glucoside	-0.813	0.0076691	1
evm.TU.supercontig_3.484	-4.6194	--	mws0072	1.20729	Apigenin 5-O-glucoside	-0.894	0.00115587	1
evm.TU.supercontig_3.63	-1.71753	--	mws0072	1.20729	Apigenin 5-O-glucoside	-0.87	0.00228237	1
evm.TU.supercontig_305.3	-1.24389	--	mws0072	1.20729	Apigenin 5-O-glucoside	-0.841	0.00447199	1
evm.TU.supercontig_3272.2	-11.336	--	mws0072	1.20729	Apigenin 5-O-glucoside	-0.812	0.0078949	1
evm.TU.supercontig_33.136	-1.37967	--	mws0072	1.20729	Apigenin 5-O-glucoside	-0.889	0.00133057	1
evm.TU.supercontig_34.111	-1.34356	--	mws0072	1.20729	Apigenin 5-O-glucoside	-0.833	0.0053169	1
evm.TU.supercontig_34.136	-1.21962	--	mws0072	1.20729	Apigenin 5-O-glucoside	-0.92	0.00043138	1
evm.TU.supercontig_34.167	-1.39489	K14488	mws0072	1.20729	Apigenin 5-O-glucoside	-0.904	0.000819097	1
evm.TU.supercontig_36.157	-2.97052	--	mws0072	1.20729	Apigenin 5-O-glucoside	-0.891	0.0012784	1
evm.TU.supercontig_36.190	-Inf	--	mws0072	1.20729	Apigenin 5-O-glucoside	-0.81	0.00813216	1
evm.TU.supercontig_37.134	-1.67395	K10752	mws0072	1.20729	Apigenin 5-O-glucoside	-0.803	0.00921569	1
evm.TU.supercontig_37.20	-3.04392	--	mws0072	1.20729	Apigenin 5-O-glucoside	-0.873	0.0021123	1
evm.TU.supercontig_4.143	-1.84945	K15382	mws0072	1.20729	Apigenin 5-O-glucoside	-0.839	0.00472741	1
evm.TU.supercontig_42.110	-1.82238	--	mws0072	1.20729	Apigenin 5-O-glucoside	-0.82	0.006806	1
evm.TU.supercontig_43.149	-2.37592	--	mws0072	1.20729	Apigenin 5-O-glucoside	-0.813	0.00777476	1
evm.TU.supercontig_444.5	-Inf	K01188	mws0072	1.20729	Apigenin 5-O-glucoside	-0.824	0.00635033	1
evm.TU.supercontig_46.117	-1.7175	K14491	mws0072	1.20729	Apigenin 5-O-glucoside	-0.846	0.00400842	1
evm.TU.supercontig_46.179	-4.08841	K10999	mws0072	1.20729	Apigenin 5-O-glucoside	-0.916	0.000531234	1
evm.TU.supercontig_46.9	-1.17721	K14515	mws0072	1.20729	Apigenin 5-O-glucoside	-0.824	0.00626866	1
evm.TU.supercontig_4613.2	-1.80095	--	mws0072	1.20729	Apigenin 5-O-glucoside	-0.833	0.00532874	1
evm.TU.supercontig_48.119	-1.36613	--	mws0072	1.20729	Apigenin 5-O-glucoside	-0.838	0.00482443	1
evm.TU.supercontig_49.17	-11.7961	K01176	mws0072	1.20729	Apigenin 5-O-glucoside	-0.801	0.00945668	1
evm.TU.supercontig_49.30	-1.07375	--	mws0072	1.20729	Apigenin 5-O-glucoside	-0.897	0.00102751	1
evm.TU.supercontig_5.245	-2.60723	--	mws0072	1.20729	Apigenin 5-O-glucoside	-0.817	0.00722098	1
evm.TU.supercontig_5.250	-6.07453	--	mws0072	1.20729	Apigenin 5-O-glucoside	-0.811	0.0080553	1
evm.TU.supercontig_5.298	-2.30105	--	mws0072	1.20729	Apigenin 5-O-glucoside	-0.868	0.0024239	1
evm.TU.supercontig_5.301	-1.1479	--	mws0072	1.20729	Apigenin 5-O-glucoside	-0.925	0.000357415	1
evm.TU.supercontig_5.317	-1.14399	--	mws0072	1.20729	Apigenin 5-O-glucoside	-0.898	0.00101522	1
evm.TU.supercontig_5.328	-1.4912	K14492	mws0072	1.20729	Apigenin 5-O-glucoside	-0.804	0.00906716	1
evm.TU.supercontig_5.45	-1.39399	K01240	mws0072	1.20729	Apigenin 5-O-glucoside	-0.941	0.000152121	1
evm.TU.supercontig_50.172	-5.17421	K03327	mws0072	1.20729	Apigenin 5-O-glucoside	-0.949	9.63708e-05	1
evm.TU.supercontig_50.2	-1.1316	K00232	mws0072	1.20729	Apigenin 5-O-glucoside	-0.811	0.00801378	1
evm.TU.supercontig_51.2	-1.01444	--	mws0072	1.20729	Apigenin 5-O-glucoside	-0.907	0.000743436	1
evm.TU.supercontig_52.39	-5.90806	--	mws0072	1.20729	Apigenin 5-O-glucoside	-0.828	0.00582692	1
evm.TU.supercontig_532.4	-1.3553	K00811	mws0072	1.20729	Apigenin 5-O-glucoside	-0.809	0.00822459	1
evm.TU.supercontig_55.8	-4.22851	K01662	mws0072	1.20729	Apigenin 5-O-glucoside	-0.937	0.0001926	1
evm.TU.supercontig_58.88	-1.64677	--	mws0072	1.20729	Apigenin 5-O-glucoside	-0.906	0.000773583	1
evm.TU.supercontig_6.104	-1.09164	K09587	mws0072	1.20729	Apigenin 5-O-glucoside	-0.902	0.000890325	1
evm.TU.supercontig_6.184	-3.69669	--	mws0072	1.20729	Apigenin 5-O-glucoside	-0.918	0.000483261	1
evm.TU.supercontig_6.209	-4.9163	K09755	mws0072	1.20729	Apigenin 5-O-glucoside	-0.881	0.00168673	1
evm.TU.supercontig_6.4	-1.35376	--	mws0072	1.20729	Apigenin 5-O-glucoside	-0.929	0.000293981	1
evm.TU.supercontig_62.104	-2.12869	K03527	mws0072	1.20729	Apigenin 5-O-glucoside	-0.902	0.000884068	1
evm.TU.supercontig_638.2	-1.99362	--	mws0072	1.20729	Apigenin 5-O-glucoside	-0.8	0.00961424	1
evm.TU.supercontig_64.46	-3.46024	--	mws0072	1.20729	Apigenin 5-O-glucoside	-0.904	0.000825473	1
evm.TU.supercontig_65.117	-2.16447	--	mws0072	1.20729	Apigenin 5-O-glucoside	-0.893	0.00120066	1
evm.TU.supercontig_66.53	-2.28975	K00627	mws0072	1.20729	Apigenin 5-O-glucoside	-0.808	0.00840431	1
evm.TU.supercontig_70.122	-1.23174	--	mws0072	1.20729	Apigenin 5-O-glucoside	-0.841	0.00450372	1
evm.TU.supercontig_72.47	-2.52033	--	mws0072	1.20729	Apigenin 5-O-glucoside	-0.845	0.00409246	1
evm.TU.supercontig_73.24	-2.19356	K03327	mws0072	1.20729	Apigenin 5-O-glucoside	-0.877	0.00188132	1
evm.TU.supercontig_74.19	-2.14926	--	mws0072	1.20729	Apigenin 5-O-glucoside	-0.88	0.00173877	1
evm.TU.supercontig_77.76	-1.90022	--	mws0072	1.20729	Apigenin 5-O-glucoside	-0.868	0.00238886	1
evm.TU.supercontig_77.94	-4.46588	K04125	mws0072	1.20729	Apigenin 5-O-glucoside	-0.883	0.00158853	1
evm.TU.supercontig_78.22	-Inf	--	mws0072	1.20729	Apigenin 5-O-glucoside	-0.811	0.00793497	1
evm.TU.supercontig_78.24	-1.17085	K03327	mws0072	1.20729	Apigenin 5-O-glucoside	-0.947	0.000103794	1
evm.TU.supercontig_78.30	-3.14971	--	mws0072	1.20729	Apigenin 5-O-glucoside	-0.834	0.00520338	1
evm.TU.supercontig_8.134	-1.63412	--	mws0072	1.20729	Apigenin 5-O-glucoside	-0.88	0.00177346	1
evm.TU.supercontig_8.232	-3.73582	K00430	mws0072	1.20729	Apigenin 5-O-glucoside	-0.915	0.000543786	1
evm.TU.supercontig_8.29	-2.22762	K17893	mws0072	1.20729	Apigenin 5-O-glucoside	-0.807	0.00852816	1
evm.TU.supercontig_8.89	-1.35924	--	mws0072	1.20729	Apigenin 5-O-glucoside	-0.875	0.00199968	1
evm.TU.supercontig_80.10	-2.75678	--	mws0072	1.20729	Apigenin 5-O-glucoside	-0.901	0.000918352	1
evm.TU.supercontig_81.62	-5.82947	--	mws0072	1.20729	Apigenin 5-O-glucoside	-0.915	0.000532795	1
evm.TU.supercontig_84.53	-1.25252	--	mws0072	1.20729	Apigenin 5-O-glucoside	-0.878	0.00182789	1
evm.TU.supercontig_84.67	-4.01457	K13523	mws0072	1.20729	Apigenin 5-O-glucoside	-0.869	0.00232603	1
evm.TU.supercontig_84.77	-3.02371	--	mws0072	1.20729	Apigenin 5-O-glucoside	-0.805	0.0089088	1
evm.TU.supercontig_84.94	-1.68678	--	mws0072	1.20729	Apigenin 5-O-glucoside	-0.837	0.00491904	1
evm.TU.supercontig_85.132	-1.41308	--	mws0072	1.20729	Apigenin 5-O-glucoside	-0.875	0.00202162	1
evm.TU.supercontig_85.48	-1.57098	--	mws0072	1.20729	Apigenin 5-O-glucoside	-0.865	0.00260616	1
evm.TU.supercontig_86.63	-3.72415	--	mws0072	1.20729	Apigenin 5-O-glucoside	-0.844	0.00419444	1
evm.TU.supercontig_87.90	-1.55249	--	mws0072	1.20729	Apigenin 5-O-glucoside	-0.863	0.00275802	1
evm.TU.supercontig_9.262	-1.14132	--	mws0072	1.20729	Apigenin 5-O-glucoside	-0.917	0.000491342	1
evm.TU.supercontig_91.63	-8.7	--	mws0072	1.20729	Apigenin 5-O-glucoside	-0.811	0.00802967	1
evm.TU.supercontig_929.4	-3.40356	K00382	mws0072	1.20729	Apigenin 5-O-glucoside	-0.826	0.00602426	1
evm.TU.supercontig_93.34	-1.17653	--	mws0072	1.20729	Apigenin 5-O-glucoside	-0.92	0.000446418	1
evm.TU.supercontig_99.14	-2.60676	--	mws0072	1.20729	Apigenin 5-O-glucoside	-0.883	0.0016132	1
gevm.TU.contig_27606.2	-1.44	--	mws0072	1.20729	Apigenin 5-O-glucoside	-0.819	0.00691292	1
gevm.TU.contig_31478.1	-1.70342	K03319	mws0072	1.20729	Apigenin 5-O-glucoside	-0.834	0.00523979	1
C.papaya_newGene_1335	-1.13906	--	mws0089	1.81349	Kaempferol 7-O-glucosdie	-0.827	0.00593321	1
C.papaya_newGene_2353	-1.63866	K00677	mws0089	1.81349	Kaempferol 7-O-glucosdie	-0.866	0.00253108	1
evm.TU.contig_38966	-1.24061	--	mws0089	1.81349	Kaempferol 7-O-glucosdie	-0.844	0.00421079	1
evm.TU.supercontig_25.124	-2.22487	--	mws0089	1.81349	Kaempferol 7-O-glucosdie	-0.855	0.00334534	1
evm.TU.supercontig_27.57	-3.74259	--	mws0089	1.81349	Kaempferol 7-O-glucosdie	-0.808	0.00844331	1
evm.TU.supercontig_36.152	-3.00707	--	mws0089	1.81349	Kaempferol 7-O-glucosdie	-0.815	0.00743601	1
evm.TU.supercontig_5.1	-1.06629	K11099	mws0089	1.81349	Kaempferol 7-O-glucosdie	-0.822	0.00650506	1
evm.TU.supercontig_69.84	-2.63226	--	mws0089	1.81349	Kaempferol 7-O-glucosdie	-0.801	0.00948203	1
evm.TU.supercontig_8.285	-4.14428	--	mws0089	1.81349	Kaempferol 7-O-glucosdie	-0.802	0.00929827	1
gevm.TU.contig_26337.2	-1.10287	--	mws0089	1.81349	Kaempferol 7-O-glucosdie	-0.872	0.00219564	1
evm.TU.supercontig_27.56	-2.52201	--	mws0178	1.98953	Chlorogenic acid	-0.834	0.00524719	1
evm.TU.supercontig_355.1	-3.65284	--	mws0178	1.98953	Chlorogenic acid	-0.815	0.00749255	1
C.papaya_newGene_1493	-1.01101	--	mws0183	1.30205	Protocatechuic acid	-0.846	0.00404708	1
C.papaya_newGene_3106	-1.12411	--	mws0183	1.30205	Protocatechuic acid	-0.816	0.00730406	1
C.papaya_newGene_497	-3.90193	K14617	mws0183	1.30205	Protocatechuic acid	-0.811	0.00800763	1
C.papaya_newGene_734	-1.5853	--	mws0183	1.30205	Protocatechuic acid	-0.873	0.00210905	1
evm.TU.supercontig_1.168	-1.51482	--	mws0183	1.30205	Protocatechuic acid	-0.822	0.00657394	1
evm.TU.supercontig_1131.1	-2.1441	--	mws0183	1.30205	Protocatechuic acid	-0.804	0.00904047	1
evm.TU.supercontig_128.17	-1.28911	--	mws0183	1.30205	Protocatechuic acid	-0.859	0.00304601	1
evm.TU.supercontig_14.170	-2.94067	--	mws0183	1.30205	Protocatechuic acid	-0.806	0.00872072	1
evm.TU.supercontig_150.19	-1.63013	--	mws0183	1.30205	Protocatechuic acid	-0.824	0.00630809	1
evm.TU.supercontig_152.40	-5.14695	--	mws0183	1.30205	Protocatechuic acid	-0.807	0.00858135	1
evm.TU.supercontig_165.22	-3.25838	--	mws0183	1.30205	Protocatechuic acid	-0.829	0.00570768	1
evm.TU.supercontig_170.35	-1.40971	K17497	mws0183	1.30205	Protocatechuic acid	-0.813	0.00772534	1
evm.TU.supercontig_2.28	-1.85736	K11547	mws0183	1.30205	Protocatechuic acid	-0.805	0.00890182	1
evm.TU.supercontig_20.185	-1.10856	--	mws0183	1.30205	Protocatechuic acid	-0.803	0.00908622	1
evm.TU.supercontig_21.195	-1.86092	--	mws0183	1.30205	Protocatechuic acid	-0.805	0.00890245	1
evm.TU.supercontig_214.6	-1.0316	--	mws0183	1.30205	Protocatechuic acid	-0.872	0.00217958	1
evm.TU.supercontig_221.9	-1.9341	K03644	mws0183	1.30205	Protocatechuic acid	-0.804	0.00905429	1
evm.TU.supercontig_232.4	-4.35187	K16290	mws0183	1.30205	Protocatechuic acid	-0.822	0.00661028	1
evm.TU.supercontig_26.180	-1.87234	--	mws0183	1.30205	Protocatechuic acid	-0.827	0.00590611	1
evm.TU.supercontig_32.13	-2.19857	K02639	mws0183	1.30205	Protocatechuic acid	-0.82	0.00683311	1
evm.TU.supercontig_33.136	-1.37967	--	mws0183	1.30205	Protocatechuic acid	-0.81	0.00811972	1
evm.TU.supercontig_34.111	-1.34356	--	mws0183	1.30205	Protocatechuic acid	-0.819	0.00695549	1
evm.TU.supercontig_48.119	-1.36613	--	mws0183	1.30205	Protocatechuic acid	-0.87	0.00229677	1
evm.TU.supercontig_48.86	-2.66655	K13447	mws0183	1.30205	Protocatechuic acid	-0.809	0.00831985	1
evm.TU.supercontig_49.30	-1.07375	--	mws0183	1.30205	Protocatechuic acid	-0.857	0.00314063	1
evm.TU.supercontig_5.104	-1.17595	--	mws0183	1.30205	Protocatechuic acid	-0.82	0.00684676	1
evm.TU.supercontig_5.245	-2.60723	--	mws0183	1.30205	Protocatechuic acid	-0.807	0.00858874	1
evm.TU.supercontig_5.291	-2.23317	--	mws0183	1.30205	Protocatechuic acid	-0.815	0.00741288	1
evm.TU.supercontig_50.78	-2.59192	--	mws0183	1.30205	Protocatechuic acid	-0.821	0.00669067	1
evm.TU.supercontig_6.360	-1.90061	K05387	mws0183	1.30205	Protocatechuic acid	-0.827	0.00601661	1
evm.TU.supercontig_64.46	-3.46024	--	mws0183	1.30205	Protocatechuic acid	-0.867	0.00248344	1
evm.TU.supercontig_7.219	-1.04213	--	mws0183	1.30205	Protocatechuic acid	-0.913	0.000586958	1
evm.TU.supercontig_7.62	-1.17237	--	mws0183	1.30205	Protocatechuic acid	-0.804	0.00896743	1
evm.TU.supercontig_70.6	-1.03063	--	mws0183	1.30205	Protocatechuic acid	-0.867	0.00249165	1
evm.TU.supercontig_72.47	-2.52033	--	mws0183	1.30205	Protocatechuic acid	-0.83	0.0055847	1
evm.TU.supercontig_8.136	-6.40234	K08235	mws0183	1.30205	Protocatechuic acid	-0.813	0.00775275	1
evm.TU.supercontig_8.164	-5.57628	--	mws0183	1.30205	Protocatechuic acid	-0.808	0.00836	1
evm.TU.supercontig_81.62	-5.82947	--	mws0183	1.30205	Protocatechuic acid	-0.813	0.00765308	1
evm.TU.supercontig_83.45	-3.57514	--	mws0183	1.30205	Protocatechuic acid	-0.824	0.0062516	1
evm.TU.supercontig_84.77	-3.02371	--	mws0183	1.30205	Protocatechuic acid	-0.854	0.00338257	1
evm.TU.supercontig_94.29	-1.30699	--	mws0183	1.30205	Protocatechuic acid	-0.835	0.00514056	1
evm.TU.supercontig_95.12	-1.73441	--	mws0183	1.30205	Protocatechuic acid	-0.816	0.00725694	1
gevm.TU.contig_23646.8	-1.13517	K08511	mws0183	1.30205	Protocatechuic acid	-0.904	0.00080744	1
C.papaya_newGene_1076	-2.02318	--	mws0275	1.50076	L-(-)-Malic acid	-0.808	0.00838669	1
C.papaya_newGene_1164	-1.34537	K18183	mws0275	1.50076	L-(-)-Malic acid	-0.835	0.00512081	1
C.papaya_newGene_1271	-1.49571	--	mws0275	1.50076	L-(-)-Malic acid	-0.85	0.00367182	1
C.papaya_newGene_1296	-1.04009	K13195	mws0275	1.50076	L-(-)-Malic acid	-0.847	0.00394945	1
C.papaya_newGene_1566	-1.10529	--	mws0275	1.50076	L-(-)-Malic acid	-0.922	0.000408947	1
C.papaya_newGene_1737	-2.99031	K10871	mws0275	1.50076	L-(-)-Malic acid	-0.818	0.00701383	1
C.papaya_newGene_1991	-1.12236	K02503	mws0275	1.50076	L-(-)-Malic acid	-0.891	0.00127829	1
C.papaya_newGene_205	-1.51376	--	mws0275	1.50076	L-(-)-Malic acid	-0.818	0.00706482	1
C.papaya_newGene_2064	-1.67202	K14496	mws0275	1.50076	L-(-)-Malic acid	-0.813	0.00766226	1
C.papaya_newGene_211	-1.75924	--	mws0275	1.50076	L-(-)-Malic acid	-0.919	0.000450725	1
C.papaya_newGene_214	-2.08583	K11801	mws0275	1.50076	L-(-)-Malic acid	-0.875	0.00199129	1
C.papaya_newGene_2163	-1.01507	--	mws0275	1.50076	L-(-)-Malic acid	-0.853	0.00348224	1
C.papaya_newGene_224	-1.62863	K01634	mws0275	1.50076	L-(-)-Malic acid	-0.859	0.00304674	1
C.papaya_newGene_2272	-1.11357	--	mws0275	1.50076	L-(-)-Malic acid	-0.891	0.00128263	1
C.papaya_newGene_2315	-1.40156	K17780	mws0275	1.50076	L-(-)-Malic acid	-0.83	0.00567883	1
C.papaya_newGene_2317	-1.17774	K15360	mws0275	1.50076	L-(-)-Malic acid	-0.868	0.00243202	1
C.papaya_newGene_2358	-2.33068	--	mws0275	1.50076	L-(-)-Malic acid	-0.844	0.00420213	1
C.papaya_newGene_2555	-1.37485	--	mws0275	1.50076	L-(-)-Malic acid	-0.913	0.000588718	1
C.papaya_newGene_2665	-1.86586	K10844	mws0275	1.50076	L-(-)-Malic acid	-0.843	0.00429146	1
C.papaya_newGene_2692	-1.38511	--	mws0275	1.50076	L-(-)-Malic acid	-0.823	0.00637808	1
C.papaya_newGene_28	-1.60088	--	mws0275	1.50076	L-(-)-Malic acid	-0.881	0.00171917	1
C.papaya_newGene_2866	-1.77683	--	mws0275	1.50076	L-(-)-Malic acid	-0.821	0.00662607	1
C.papaya_newGene_2868	-1.57778	--	mws0275	1.50076	L-(-)-Malic acid	-0.878	0.00184312	1
C.papaya_newGene_2896	-2.45618	--	mws0275	1.50076	L-(-)-Malic acid	-0.81	0.008071	1
C.papaya_newGene_2915	-1.09201	--	mws0275	1.50076	L-(-)-Malic acid	-0.841	0.00454307	1
C.papaya_newGene_2929	-1.97074	--	mws0275	1.50076	L-(-)-Malic acid	-0.83	0.00564303	1
C.papaya_newGene_3059	-1.52282	--	mws0275	1.50076	L-(-)-Malic acid	-0.847	0.00397336	1
C.papaya_newGene_327	-1.87595	--	mws0275	1.50076	L-(-)-Malic acid	-0.822	0.00658295	1
C.papaya_newGene_406	-1.69667	--	mws0275	1.50076	L-(-)-Malic acid	-0.878	0.00185909	1
C.papaya_newGene_440	-1.90979	--	mws0275	1.50076	L-(-)-Malic acid	-0.897	0.00103212	1
C.papaya_newGene_482	-1.47706	--	mws0275	1.50076	L-(-)-Malic acid	-0.851	0.00362753	1
C.papaya_newGene_541	-1.51713	--	mws0275	1.50076	L-(-)-Malic acid	-0.888	0.00139546	1
C.papaya_newGene_586	-1.06212	--	mws0275	1.50076	L-(-)-Malic acid	-0.806	0.00865899	1
C.papaya_newGene_617	-2.01359	--	mws0275	1.50076	L-(-)-Malic acid	-0.85	0.0037144	1
C.papaya_newGene_686	-1.24411	--	mws0275	1.50076	L-(-)-Malic acid	-0.817	0.00719791	1
C.papaya_newGene_785	-2.09044	--	mws0275	1.50076	L-(-)-Malic acid	-0.877	0.0019162	1
C.papaya_newGene_846	-1.04657	K11644	mws0275	1.50076	L-(-)-Malic acid	-0.918	0.000484647	1
C.papaya_newGene_847	-2.31178	K17892	mws0275	1.50076	L-(-)-Malic acid	-0.837	0.00490263	1
evm.TU.contig_26701	-1.18707	--	mws0275	1.50076	L-(-)-Malic acid	-0.95	9.02542e-05	1
evm.TU.contig_30198	-1.28956	--	mws0275	1.50076	L-(-)-Malic acid	-0.875	0.00198253	1
evm.TU.contig_34596	-1.02213	K16302	mws0275	1.50076	L-(-)-Malic acid	-0.812	0.00791064	1
evm.TU.contig_34704	-1.05955	K15627	mws0275	1.50076	L-(-)-Malic acid	-0.838	0.00481471	1
evm.TU.contig_35056	-2.11785	--	mws0275	1.50076	L-(-)-Malic acid	-0.816	0.0072655	1
evm.TU.contig_35881	-1.18042	K02920	mws0275	1.50076	L-(-)-Malic acid	-0.851	0.00365912	1
evm.TU.contig_35936	-3.22769	--	mws0275	1.50076	L-(-)-Malic acid	-0.864	0.00265809	1
evm.TU.contig_36842	-1.28639	--	mws0275	1.50076	L-(-)-Malic acid	-0.872	0.00218148	1
evm.TU.contig_40679	-1.67511	K09753	mws0275	1.50076	L-(-)-Malic acid	-0.81	0.0080901	1
evm.TU.contig_43414	-1.02413	--	mws0275	1.50076	L-(-)-Malic acid	-0.827	0.00601464	1
evm.TU.contig_44855	-1.32832	K00006	mws0275	1.50076	L-(-)-Malic acid	-0.823	0.00649075	1
evm.TU.contig_46803	-1.31448	K17969	mws0275	1.50076	L-(-)-Malic acid	-0.894	0.00115264	1
evm.TU.supercontig_0.147	-1.04977	--	mws0275	1.50076	L-(-)-Malic acid	-0.812	0.00778573	1
evm.TU.supercontig_1.103	-2.56837	K18211	mws0275	1.50076	L-(-)-Malic acid	-0.803	0.00910997	1
evm.TU.supercontig_1.120	-2.03035	--	mws0275	1.50076	L-(-)-Malic acid	-0.878	0.00186728	1
evm.TU.supercontig_1.156	-1.31131	K13379	mws0275	1.50076	L-(-)-Malic acid	-0.843	0.00430061	1
evm.TU.supercontig_1.202	-4.5981	K14431	mws0275	1.50076	L-(-)-Malic acid	-0.864	0.00269789	1
evm.TU.supercontig_1.217	-2.01683	K01265	mws0275	1.50076	L-(-)-Malic acid	-0.838	0.00481182	1
evm.TU.supercontig_1.229	-2.79979	--	mws0275	1.50076	L-(-)-Malic acid	-0.89	0.00129395	1
evm.TU.supercontig_1.364	-1.09653	K05765	mws0275	1.50076	L-(-)-Malic acid	-0.822	0.00660371	1
evm.TU.supercontig_1.382	-1.36531	K14838	mws0275	1.50076	L-(-)-Malic acid	-0.833	0.00528657	1
evm.TU.supercontig_1.388	-4.3705	--	mws0275	1.50076	L-(-)-Malic acid	-0.813	0.00766861	1
evm.TU.supercontig_10.174	-1.44864	K15918	mws0275	1.50076	L-(-)-Malic acid	-0.8	0.00955727	1
evm.TU.supercontig_10.234	-1.24974	--	mws0275	1.50076	L-(-)-Malic acid	-0.875	0.00199341	1
evm.TU.supercontig_10.86	-1.95716	K09753	mws0275	1.50076	L-(-)-Malic acid	-0.805	0.00889454	1
evm.TU.supercontig_101.26	-1.32358	--	mws0275	1.50076	L-(-)-Malic acid	-0.87	0.00226832	1
evm.TU.supercontig_1017.1	-1.2329	--	mws0275	1.50076	L-(-)-Malic acid	-0.82	0.00680975	1
evm.TU.supercontig_1024.1	-1.09717	--	mws0275	1.50076	L-(-)-Malic acid	-0.889	0.00135624	1
evm.TU.supercontig_103.87	-2.8658	--	mws0275	1.50076	L-(-)-Malic acid	-0.863	0.00273433	1
evm.TU.supercontig_104.2	-1.09007	K04082	mws0275	1.50076	L-(-)-Malic acid	-0.869	0.00237471	1
evm.TU.supercontig_104.36	-1.63219	--	mws0275	1.50076	L-(-)-Malic acid	-0.864	0.00264889	1
evm.TU.supercontig_104.86	-1.32247	K01285	mws0275	1.50076	L-(-)-Malic acid	-0.935	0.000211252	1
evm.TU.supercontig_104.93	-1.62858	K12733	mws0275	1.50076	L-(-)-Malic acid	-0.825	0.00613454	1
evm.TU.supercontig_1058.2	-1.42504	--	mws0275	1.50076	L-(-)-Malic acid	-0.897	0.00103332	1
evm.TU.supercontig_106.48	-1.22407	--	mws0275	1.50076	L-(-)-Malic acid	-0.831	0.00550186	1
evm.TU.supercontig_106.73	-1.8578	--	mws0275	1.50076	L-(-)-Malic acid	-0.812	0.00781003	1
evm.TU.supercontig_107.34	-1.13697	K16833	mws0275	1.50076	L-(-)-Malic acid	-0.867	0.00245208	1
evm.TU.supercontig_107.74	-1.41035	--	mws0275	1.50076	L-(-)-Malic acid	-0.884	0.00155475	1
evm.TU.supercontig_107.88	-1.40071	--	mws0275	1.50076	L-(-)-Malic acid	-0.843	0.00428212	1
evm.TU.supercontig_1071.3	-3.46202	--	mws0275	1.50076	L-(-)-Malic acid	-0.821	0.00663148	1
evm.TU.supercontig_108.9	-1.7522	--	mws0275	1.50076	L-(-)-Malic acid	-0.859	0.00298826	1
evm.TU.supercontig_1082.3	-2.68561	--	mws0275	1.50076	L-(-)-Malic acid	-0.875	0.00200213	1
evm.TU.supercontig_1086.1	-2.01536	K07466	mws0275	1.50076	L-(-)-Malic acid	-0.819	0.00689745	1
evm.TU.supercontig_109.24	-1.2218	--	mws0275	1.50076	L-(-)-Malic acid	-0.822	0.00657838	1
evm.TU.supercontig_11.20	-1.63062	--	mws0275	1.50076	L-(-)-Malic acid	-0.835	0.00510098	1
evm.TU.supercontig_11.95	-1.38945	--	mws0275	1.50076	L-(-)-Malic acid	-0.806	0.00877482	1
evm.TU.supercontig_110.27	-2.17154	--	mws0275	1.50076	L-(-)-Malic acid	-0.8	0.0095661	1
evm.TU.supercontig_111.1	-3.77144	--	mws0275	1.50076	L-(-)-Malic acid	-0.817	0.00714032	1
evm.TU.supercontig_112.80	-1.88214	K15103	mws0275	1.50076	L-(-)-Malic acid	-0.817	0.00712036	1
evm.TU.supercontig_112.87	-1.67228	K12349	mws0275	1.50076	L-(-)-Malic acid	-0.848	0.0038616	1
evm.TU.supercontig_113.30	-1.04489	--	mws0275	1.50076	L-(-)-Malic acid	-0.834	0.00519012	1
evm.TU.supercontig_113.58	-1.44075	K15397	mws0275	1.50076	L-(-)-Malic acid	-0.85	0.00371464	1
evm.TU.supercontig_114.63	-1.80809	K14800	mws0275	1.50076	L-(-)-Malic acid	-0.844	0.00425722	1
evm.TU.supercontig_115.31	-1.36698	K12446	mws0275	1.50076	L-(-)-Malic acid	-0.82	0.00682103	1
evm.TU.supercontig_115.53	-1.85995	K03676	mws0275	1.50076	L-(-)-Malic acid	-0.844	0.00424834	1
evm.TU.supercontig_116.19	-1.47383	--	mws0275	1.50076	L-(-)-Malic acid	-0.827	0.00598628	1
evm.TU.supercontig_116.44	-4.02615	--	mws0275	1.50076	L-(-)-Malic acid	-0.802	0.00926307	1
evm.TU.supercontig_116.52	-1.44488	--	mws0275	1.50076	L-(-)-Malic acid	-0.803	0.0091538	1
evm.TU.supercontig_116.64	-1.8343	--	mws0275	1.50076	L-(-)-Malic acid	-0.823	0.00640155	1
evm.TU.supercontig_116.78	-3.11005	--	mws0275	1.50076	L-(-)-Malic acid	-0.867	0.00246334	1
evm.TU.supercontig_117.1	-1.76287	K07018	mws0275	1.50076	L-(-)-Malic acid	-0.854	0.00339746	1
evm.TU.supercontig_117.27	-1.33381	--	mws0275	1.50076	L-(-)-Malic acid	-0.83	0.00564574	1
evm.TU.supercontig_1183.1	-1.80459	--	mws0275	1.50076	L-(-)-Malic acid	-0.862	0.00279231	1
evm.TU.supercontig_119.80	-2.80018	--	mws0275	1.50076	L-(-)-Malic acid	-0.827	0.00601081	1
evm.TU.supercontig_12.114	-4.50893	--	mws0275	1.50076	L-(-)-Malic acid	-0.843	0.00433002	1
evm.TU.supercontig_12.166	-1.00045	--	mws0275	1.50076	L-(-)-Malic acid	-0.867	0.00249415	1
evm.TU.supercontig_12.221	-3.0786	--	mws0275	1.50076	L-(-)-Malic acid	-0.805	0.00880127	1
evm.TU.supercontig_12.258	-1.50853	--	mws0275	1.50076	L-(-)-Malic acid	-0.805	0.00892635	1
evm.TU.supercontig_12.58	-1.54295	K18835	mws0275	1.50076	L-(-)-Malic acid	-0.873	0.00209683	1
evm.TU.supercontig_12.97	-2.27812	K00876	mws0275	1.50076	L-(-)-Malic acid	-0.808	0.0084024	1
evm.TU.supercontig_120.50	-1.56817	--	mws0275	1.50076	L-(-)-Malic acid	-0.832	0.00539119	1
evm.TU.supercontig_1210.2	-1.11732	--	mws0275	1.50076	L-(-)-Malic acid	-0.801	0.0095238	1
evm.TU.supercontig_122.33	-1.19502	--	mws0275	1.50076	L-(-)-Malic acid	-0.842	0.00439456	1
evm.TU.supercontig_122.37	-1.91788	--	mws0275	1.50076	L-(-)-Malic acid	-0.869	0.00234909	1
evm.TU.supercontig_122.9	-1.04761	K02897	mws0275	1.50076	L-(-)-Malic acid	-0.811	0.00798499	1
evm.TU.supercontig_123.12	-3.79138	K15747	mws0275	1.50076	L-(-)-Malic acid	-0.824	0.00626727	1
evm.TU.supercontig_123.15	-3.55701	--	mws0275	1.50076	L-(-)-Malic acid	-0.824	0.0063132	1
evm.TU.supercontig_123.43	-1.66793	K02836	mws0275	1.50076	L-(-)-Malic acid	-0.831	0.00555001	1
evm.TU.supercontig_123.54	-2.74324	--	mws0275	1.50076	L-(-)-Malic acid	-0.831	0.00548819	1
evm.TU.supercontig_1244.4	-1.66975	K11275	mws0275	1.50076	L-(-)-Malic acid	-0.857	0.00314509	1
evm.TU.supercontig_1247.1	-2.16189	K17911	mws0275	1.50076	L-(-)-Malic acid	-0.852	0.00353587	1
evm.TU.supercontig_125.18	-2.22923	--	mws0275	1.50076	L-(-)-Malic acid	-0.834	0.00518942	1
evm.TU.supercontig_127.2	-1.71042	--	mws0275	1.50076	L-(-)-Malic acid	-0.847	0.0039859	1
evm.TU.supercontig_127.30	-1.6795	--	mws0275	1.50076	L-(-)-Malic acid	-0.865	0.0025733	1
evm.TU.supercontig_127.7	-1.34743	K15414	mws0275	1.50076	L-(-)-Malic acid	-0.857	0.00314483	1
evm.TU.supercontig_128.11	-1.56292	--	mws0275	1.50076	L-(-)-Malic acid	-0.836	0.0050158	1
evm.TU.supercontig_128.62	-1.72637	--	mws0275	1.50076	L-(-)-Malic acid	-0.842	0.00440462	1
evm.TU.supercontig_129.14	-3.26728	K00600	mws0275	1.50076	L-(-)-Malic acid	-0.81	0.00806628	1
evm.TU.supercontig_129.54	-1.17352	K10606	mws0275	1.50076	L-(-)-Malic acid	-0.856	0.00320442	1
evm.TU.supercontig_13.221	-1.20559	--	mws0275	1.50076	L-(-)-Malic acid	-0.825	0.00623322	1
evm.TU.supercontig_13.232	-1.80618	--	mws0275	1.50076	L-(-)-Malic acid	-0.837	0.00492132	1
evm.TU.supercontig_13.257	-2.27139	--	mws0275	1.50076	L-(-)-Malic acid	-0.815	0.00748015	1
evm.TU.supercontig_13.26	-3.14483	--	mws0275	1.50076	L-(-)-Malic acid	-0.835	0.00512615	1
evm.TU.supercontig_13.277	-4.13249	K00652	mws0275	1.50076	L-(-)-Malic acid	-0.815	0.00740137	1
evm.TU.supercontig_13.302	-1.82431	--	mws0275	1.50076	L-(-)-Malic acid	-0.845	0.00413062	1
evm.TU.supercontig_13.307	-2.13023	--	mws0275	1.50076	L-(-)-Malic acid	-0.831	0.00552158	1
evm.TU.supercontig_13.85	-1.2804	--	mws0275	1.50076	L-(-)-Malic acid	-0.841	0.00452297	1
evm.TU.supercontig_130.46	-1.07227	--	mws0275	1.50076	L-(-)-Malic acid	-0.897	0.00105197	1
evm.TU.supercontig_132.3	-1.38838	--	mws0275	1.50076	L-(-)-Malic acid	-0.84	0.00460342	1
evm.TU.supercontig_135.15	-2.03947	K08906	mws0275	1.50076	L-(-)-Malic acid	-0.865	0.00262388	1
evm.TU.supercontig_138.20	-1.22761	--	mws0275	1.50076	L-(-)-Malic acid	-0.813	0.00764997	1
evm.TU.supercontig_139.34	-1.19495	--	mws0275	1.50076	L-(-)-Malic acid	-0.878	0.00182979	1
evm.TU.supercontig_142.7	-1.77336	--	mws0275	1.50076	L-(-)-Malic acid	-0.873	0.00209558	1
evm.TU.supercontig_144.13	-1.30591	--	mws0275	1.50076	L-(-)-Malic acid	-0.833	0.00529793	1
evm.TU.supercontig_144.5	-1.7599	--	mws0275	1.50076	L-(-)-Malic acid	-0.837	0.00491528	1
evm.TU.supercontig_15.13	-1.6572	K01194	mws0275	1.50076	L-(-)-Malic acid	-0.819	0.00694598	1
evm.TU.supercontig_15.7	-1.13978	K02990	mws0275	1.50076	L-(-)-Malic acid	-0.859	0.00298738	1
evm.TU.supercontig_150.11	-2.02805	K00011	mws0275	1.50076	L-(-)-Malic acid	-0.82	0.00676431	1
evm.TU.supercontig_150.2	-1.47974	K02834	mws0275	1.50076	L-(-)-Malic acid	-0.817	0.00712314	1
evm.TU.supercontig_150.53	-1.11349	--	mws0275	1.50076	L-(-)-Malic acid	-0.836	0.0049471	1
evm.TU.supercontig_151.21	-1.56173	K00695	mws0275	1.50076	L-(-)-Malic acid	-0.821	0.00667682	1
evm.TU.supercontig_151.6	-1.37102	--	mws0275	1.50076	L-(-)-Malic acid	-0.87	0.00229921	1
evm.TU.supercontig_152.36	-2.21583	--	mws0275	1.50076	L-(-)-Malic acid	-0.817	0.00715871	1
evm.TU.supercontig_152.62	-1.02156	--	mws0275	1.50076	L-(-)-Malic acid	-0.828	0.00581707	1
evm.TU.supercontig_152.66	-1.3755	K15131	mws0275	1.50076	L-(-)-Malic acid	-0.898	0.00102	1
evm.TU.supercontig_16.160	-1.44584	--	mws0275	1.50076	L-(-)-Malic acid	-0.856	0.00320383	1
evm.TU.supercontig_160.23	-1.39768	K00826	mws0275	1.50076	L-(-)-Malic acid	-0.852	0.00351925	1
evm.TU.supercontig_162.11	-2.55956	--	mws0275	1.50076	L-(-)-Malic acid	-0.837	0.00485593	1
evm.TU.supercontig_165.37	-1.00434	--	mws0275	1.50076	L-(-)-Malic acid	-0.838	0.00479127	1
evm.TU.supercontig_165.41	-2.33095	--	mws0275	1.50076	L-(-)-Malic acid	-0.819	0.00692171	1
evm.TU.supercontig_17.127	-1.20537	K05389	mws0275	1.50076	L-(-)-Malic acid	-0.805	0.00883668	1
evm.TU.supercontig_17.197	-Inf	K04123	mws0275	1.50076	L-(-)-Malic acid	-0.839	0.00464423	1
evm.TU.supercontig_17.34	-1.30906	K14830	mws0275	1.50076	L-(-)-Malic acid	-0.81	0.00806137	1
evm.TU.supercontig_170.23	-2.18552	--	mws0275	1.50076	L-(-)-Malic acid	-0.829	0.00568569	1
evm.TU.supercontig_170.25	-1.52981	--	mws0275	1.50076	L-(-)-Malic acid	-0.89	0.00130398	1
evm.TU.supercontig_170.58	-2.43575	--	mws0275	1.50076	L-(-)-Malic acid	-0.84	0.00457654	1
evm.TU.supercontig_171.15	-1.44903	--	mws0275	1.50076	L-(-)-Malic acid	-0.872	0.00220269	1
evm.TU.supercontig_171.9	-1.12016	--	mws0275	1.50076	L-(-)-Malic acid	-0.822	0.00657929	1
evm.TU.supercontig_1732.1	-1.12465	K14288	mws0275	1.50076	L-(-)-Malic acid	-0.876	0.00196204	1
evm.TU.supercontig_176.7	-1.81029	--	mws0275	1.50076	L-(-)-Malic acid	-0.836	0.00495394	1
evm.TU.supercontig_177.1	-6.43043	--	mws0275	1.50076	L-(-)-Malic acid	-0.825	0.00622343	1
evm.TU.supercontig_178.19	-Inf	K09338	mws0275	1.50076	L-(-)-Malic acid	-0.801	0.00952484	1
evm.TU.supercontig_18.106	-1.06429	K00800	mws0275	1.50076	L-(-)-Malic acid	-0.806	0.00870846	1
evm.TU.supercontig_18.115	-1.62479	K10885	mws0275	1.50076	L-(-)-Malic acid	-0.8	0.00958955	1
evm.TU.supercontig_18.211	-1.48877	K03110	mws0275	1.50076	L-(-)-Malic acid	-0.844	0.00422251	1
evm.TU.supercontig_18.221	-1.66995	--	mws0275	1.50076	L-(-)-Malic acid	-0.851	0.00361955	1
evm.TU.supercontig_180.10	-1.12296	K12392	mws0275	1.50076	L-(-)-Malic acid	-0.921	0.000422514	1
evm.TU.supercontig_184.14	-1.50037	--	mws0275	1.50076	L-(-)-Malic acid	-0.806	0.00871938	1
evm.TU.supercontig_184.19	-2.17712	--	mws0275	1.50076	L-(-)-Malic acid	-0.811	0.00800586	1
evm.TU.supercontig_184.31	-1.39688	K11985	mws0275	1.50076	L-(-)-Malic acid	-0.85	0.00367219	1
evm.TU.supercontig_19.105	-2.62675	--	mws0275	1.50076	L-(-)-Malic acid	-0.855	0.00327362	1
evm.TU.supercontig_19.127	-1.08075	--	mws0275	1.50076	L-(-)-Malic acid	-0.959	4.28537e-05	1
evm.TU.supercontig_19.166	-1.17057	--	mws0275	1.50076	L-(-)-Malic acid	-0.833	0.00535073	1
evm.TU.supercontig_19.185	-5.58364	K08915	mws0275	1.50076	L-(-)-Malic acid	-0.846	0.00407385	1
evm.TU.supercontig_19.207	-1.31833	K02941	mws0275	1.50076	L-(-)-Malic acid	-0.886	0.00147559	1
evm.TU.supercontig_19.209	-1.14631	K13946	mws0275	1.50076	L-(-)-Malic acid	-0.802	0.00928124	1
evm.TU.supercontig_19.224	-2.11989	--	mws0275	1.50076	L-(-)-Malic acid	-0.814	0.00754712	1
evm.TU.supercontig_19.283	-1.14423	--	mws0275	1.50076	L-(-)-Malic acid	-0.832	0.00541592	1
evm.TU.supercontig_19.67	-1.14558	K04564	mws0275	1.50076	L-(-)-Malic acid	-0.813	0.00768439	1
evm.TU.supercontig_190.16	-1.03245	K11252	mws0275	1.50076	L-(-)-Malic acid	-0.865	0.00260914	1
evm.TU.supercontig_190.6	-1.90339	--	mws0275	1.50076	L-(-)-Malic acid	-0.825	0.00624735	1
evm.TU.supercontig_191.6	-1.30228	--	mws0275	1.50076	L-(-)-Malic acid	-0.839	0.00468944	1
evm.TU.supercontig_1921.1	-2.01614	K00006	mws0275	1.50076	L-(-)-Malic acid	-0.88	0.00173672	1
evm.TU.supercontig_193.5	-1.10213	K02942	mws0275	1.50076	L-(-)-Malic acid	-0.803	0.00920276	1
evm.TU.supercontig_196.5	-1.43737	--	mws0275	1.50076	L-(-)-Malic acid	-0.863	0.00271552	1
evm.TU.supercontig_1965.1	-1.14353	--	mws0275	1.50076	L-(-)-Malic acid	-0.833	0.00528953	1
evm.TU.supercontig_197.26	-2.80379	K12373	mws0275	1.50076	L-(-)-Malic acid	-0.841	0.00447434	1
evm.TU.supercontig_198.37	-3.47258	K16743	mws0275	1.50076	L-(-)-Malic acid	-0.83	0.00557903	1
evm.TU.supercontig_198.6	-4.46425	K06892	mws0275	1.50076	L-(-)-Malic acid	-0.874	0.002039	1
evm.TU.supercontig_2.107	-4.78388	--	mws0275	1.50076	L-(-)-Malic acid	-0.801	0.0094663	1
evm.TU.supercontig_2.111	-1.15519	--	mws0275	1.50076	L-(-)-Malic acid	-0.853	0.00342933	1
evm.TU.supercontig_2.113	-3.89915	K00011	mws0275	1.50076	L-(-)-Malic acid	-0.904	0.000834403	1
evm.TU.supercontig_2.188	-2.21047	--	mws0275	1.50076	L-(-)-Malic acid	-0.925	0.000360103	1
evm.TU.supercontig_2.211	-1.9439	--	mws0275	1.50076	L-(-)-Malic acid	-0.812	0.00789643	1
evm.TU.supercontig_2.231	-4.0624	--	mws0275	1.50076	L-(-)-Malic acid	-0.853	0.00349534	1
evm.TU.supercontig_2.331	-1.19197	--	mws0275	1.50076	L-(-)-Malic acid	-0.857	0.00314684	1
evm.TU.supercontig_2.421	-2.1579	--	mws0275	1.50076	L-(-)-Malic acid	-0.812	0.00783324	1
evm.TU.supercontig_2.88	-1.1399	--	mws0275	1.50076	L-(-)-Malic acid	-0.84	0.00459411	1
evm.TU.supercontig_20.3	-1.83603	--	mws0275	1.50076	L-(-)-Malic acid	-0.826	0.00607648	1
evm.TU.supercontig_20.74	-1.41421	K16302	mws0275	1.50076	L-(-)-Malic acid	-0.876	0.00194717	1
evm.TU.supercontig_205.8	-1.96075	--	mws0275	1.50076	L-(-)-Malic acid	-0.9	0.000948931	1
evm.TU.supercontig_209.34	-3.03056	--	mws0275	1.50076	L-(-)-Malic acid	-0.832	0.00546056	1
evm.TU.supercontig_2093.1	-1.39699	--	mws0275	1.50076	L-(-)-Malic acid	-0.875	0.00199024	1
evm.TU.supercontig_21.103	-1.39431	--	mws0275	1.50076	L-(-)-Malic acid	-0.852	0.00354374	1
evm.TU.supercontig_21.215	-1.12291	K14303	mws0275	1.50076	L-(-)-Malic acid	-0.953	7.05016e-05	1
evm.TU.supercontig_211.23	-1.1896	K12589	mws0275	1.50076	L-(-)-Malic acid	-0.922	0.000402498	1
evm.TU.supercontig_2111.1	-1.95027	K01792	mws0275	1.50076	L-(-)-Malic acid	-0.809	0.00826516	1
evm.TU.supercontig_216.18	-1.40966	K08681	mws0275	1.50076	L-(-)-Malic acid	-0.893	0.00118499	1
evm.TU.supercontig_217.10	-1.10792	--	mws0275	1.50076	L-(-)-Malic acid	-0.849	0.0038202	1
evm.TU.supercontig_22.25	-1.56196	--	mws0275	1.50076	L-(-)-Malic acid	-0.842	0.00443869	1
evm.TU.supercontig_222.13	-1.93541	--	mws0275	1.50076	L-(-)-Malic acid	-0.821	0.00672356	1
evm.TU.supercontig_223.2	-5.46695	--	mws0275	1.50076	L-(-)-Malic acid	-0.832	0.00539871	1
evm.TU.supercontig_229.2	-2.50935	--	mws0275	1.50076	L-(-)-Malic acid	-0.814	0.00759016	1
evm.TU.supercontig_2293.2	-2.15959	--	mws0275	1.50076	L-(-)-Malic acid	-0.881	0.00169535	1
evm.TU.supercontig_23.110	-1.49796	K13960	mws0275	1.50076	L-(-)-Malic acid	-0.838	0.00477907	1
evm.TU.supercontig_23.139	-1.91305	--	mws0275	1.50076	L-(-)-Malic acid	-0.855	0.00332112	1
evm.TU.supercontig_23.161	-2.41141	--	mws0275	1.50076	L-(-)-Malic acid	-0.837	0.00485871	1
evm.TU.supercontig_23.24	-1.39853	--	mws0275	1.50076	L-(-)-Malic acid	-0.815	0.00745421	1
evm.TU.supercontig_23.25	-1.0633	--	mws0275	1.50076	L-(-)-Malic acid	-0.909	0.000678374	1
evm.TU.supercontig_23.66	-2.18658	--	mws0275	1.50076	L-(-)-Malic acid	-0.84	0.00455015	1
evm.TU.supercontig_23.97	-1.39847	--	mws0275	1.50076	L-(-)-Malic acid	-0.811	0.00794926	1
evm.TU.supercontig_233.2	-2.27629	K10739	mws0275	1.50076	L-(-)-Malic acid	-0.863	0.00271195	1
evm.TU.supercontig_235.7	-1.22576	--	mws0275	1.50076	L-(-)-Malic acid	-0.871	0.00223511	1
evm.TU.supercontig_249.9	-1.27318	--	mws0275	1.50076	L-(-)-Malic acid	-0.854	0.00335223	1
evm.TU.supercontig_25.137	-1.44774	K03024	mws0275	1.50076	L-(-)-Malic acid	-0.847	0.00397122	1
evm.TU.supercontig_25.74	-2.08666	--	mws0275	1.50076	L-(-)-Malic acid	-0.811	0.00805099	1
evm.TU.supercontig_252.19	-2.86792	K14652	mws0275	1.50076	L-(-)-Malic acid	-0.852	0.00352863	1
evm.TU.supercontig_26.206	-1.95198	--	mws0275	1.50076	L-(-)-Malic acid	-0.884	0.00157334	1
evm.TU.supercontig_26.269	-3.34803	K13412	mws0275	1.50076	L-(-)-Malic acid	-0.821	0.00663257	1
evm.TU.supercontig_26.95	-1.47308	K14570	mws0275	1.50076	L-(-)-Malic acid	-0.92	0.00044951	1
evm.TU.supercontig_264.18	-2.60224	--	mws0275	1.50076	L-(-)-Malic acid	-0.831	0.00546804	1
evm.TU.supercontig_264.4	-1.62028	--	mws0275	1.50076	L-(-)-Malic acid	-0.857	0.00313448	1
evm.TU.supercontig_27.110	-1.59696	K12486	mws0275	1.50076	L-(-)-Malic acid	-0.808	0.0084408	1
evm.TU.supercontig_27.216	-1.01554	--	mws0275	1.50076	L-(-)-Malic acid	-0.818	0.00704814	1
evm.TU.supercontig_27.24	-2.06912	K10581	mws0275	1.50076	L-(-)-Malic acid	-0.882	0.00166771	1
evm.TU.supercontig_27.25	-1.49801	K10581	mws0275	1.50076	L-(-)-Malic acid	-0.877	0.00191111	1
evm.TU.supercontig_282.1	-1.73018	--	mws0275	1.50076	L-(-)-Malic acid	-0.916	0.00052491	1
evm.TU.supercontig_283.7	-1.61182	K07152	mws0275	1.50076	L-(-)-Malic acid	-0.811	0.00804361	1
evm.TU.supercontig_285.1	-1.13325	K01807	mws0275	1.50076	L-(-)-Malic acid	-0.863	0.00276017	1
evm.TU.supercontig_29.130	-1.06942	--	mws0275	1.50076	L-(-)-Malic acid	-0.9	0.000959116	1
evm.TU.supercontig_29.131	-1.35452	K00648	mws0275	1.50076	L-(-)-Malic acid	-0.826	0.00604009	1
evm.TU.supercontig_29.29	-1.59577	--	mws0275	1.50076	L-(-)-Malic acid	-0.834	0.00519119	1
evm.TU.supercontig_29.40	-2.6736	--	mws0275	1.50076	L-(-)-Malic acid	-0.852	0.00356689	1
evm.TU.supercontig_3.143	-1.05743	--	mws0275	1.50076	L-(-)-Malic acid	-0.806	0.00875004	1
evm.TU.supercontig_3.156	-1.64264	--	mws0275	1.50076	L-(-)-Malic acid	-0.836	0.00497401	1
evm.TU.supercontig_3.159	-1.39508	K11805	mws0275	1.50076	L-(-)-Malic acid	-0.827	0.00594248	1
evm.TU.supercontig_3.172	-3.45966	--	mws0275	1.50076	L-(-)-Malic acid	-0.814	0.00752911	1
evm.TU.supercontig_3.191	-2.83271	--	mws0275	1.50076	L-(-)-Malic acid	-0.889	0.0013506	1
evm.TU.supercontig_3.193	-1.22765	--	mws0275	1.50076	L-(-)-Malic acid	-0.804	0.00893706	1
evm.TU.supercontig_3.203	-1.59185	K04773	mws0275	1.50076	L-(-)-Malic acid	-0.803	0.00916978	1
evm.TU.supercontig_3.260	-2.10133	--	mws0275	1.50076	L-(-)-Malic acid	-0.817	0.00724175	1
evm.TU.supercontig_3.327	-2.46728	K10418	mws0275	1.50076	L-(-)-Malic acid	-0.805	0.0088058	1
evm.TU.supercontig_3.354	-1.12233	--	mws0275	1.50076	L-(-)-Malic acid	-0.82	0.0067956	1
evm.TU.supercontig_3.409	-2.65951	--	mws0275	1.50076	L-(-)-Malic acid	-0.84	0.00463647	1
evm.TU.supercontig_3.462	-3.96835	K13993	mws0275	1.50076	L-(-)-Malic acid	-0.839	0.00472925	1
evm.TU.supercontig_3091.1	-1.53636	K02357	mws0275	1.50076	L-(-)-Malic acid	-0.836	0.00500311	1
evm.TU.supercontig_3097.1	-1.59422	--	mws0275	1.50076	L-(-)-Malic acid	-0.839	0.00465817	1
evm.TU.supercontig_321.3	-1.70589	--	mws0275	1.50076	L-(-)-Malic acid	-0.886	0.00145162	1
evm.TU.supercontig_33.174	-1.28123	--	mws0275	1.50076	L-(-)-Malic acid	-0.858	0.00310031	1
evm.TU.supercontig_330.1	-3.77995	K03363	mws0275	1.50076	L-(-)-Malic acid	-0.853	0.00348594	1
evm.TU.supercontig_34.107	-1.498	--	mws0275	1.50076	L-(-)-Malic acid	-0.823	0.00643017	1
evm.TU.supercontig_34.11	-1.41601	--	mws0275	1.50076	L-(-)-Malic acid	-0.882	0.00166425	1
evm.TU.supercontig_34.204	-1.45052	K11717	mws0275	1.50076	L-(-)-Malic acid	-0.864	0.00264914	1
evm.TU.supercontig_34.80	-1.5672	--	mws0275	1.50076	L-(-)-Malic acid	-0.807	0.00853318	1
evm.TU.supercontig_35.15	-1.44906	--	mws0275	1.50076	L-(-)-Malic acid	-0.821	0.00669589	1
evm.TU.supercontig_35.29	-1.74334	--	mws0275	1.50076	L-(-)-Malic acid	-0.842	0.0044028	1
evm.TU.supercontig_350.6	-3.61978	K08901	mws0275	1.50076	L-(-)-Malic acid	-0.829	0.00576304	1
evm.TU.supercontig_357.6	-Inf	K04122	mws0275	1.50076	L-(-)-Malic acid	-0.818	0.00699563	1
evm.TU.supercontig_36.11	-2.03751	K08866	mws0275	1.50076	L-(-)-Malic acid	-0.861	0.00285042	1
evm.TU.supercontig_36.132	-1.21695	K15448	mws0275	1.50076	L-(-)-Malic acid	-0.843	0.00427062	1
evm.TU.supercontig_36.133	-1.37927	--	mws0275	1.50076	L-(-)-Malic acid	-0.876	0.0019336	1
evm.TU.supercontig_36.169	-1.30782	K06630	mws0275	1.50076	L-(-)-Malic acid	-0.841	0.00445664	1
evm.TU.supercontig_36.46	-4.98385	--	mws0275	1.50076	L-(-)-Malic acid	-0.815	0.00740476	1
evm.TU.supercontig_3684.1	-1.6064	--	mws0275	1.50076	L-(-)-Malic acid	-0.86	0.00294046	1
evm.TU.supercontig_37.10	-1.25519	--	mws0275	1.50076	L-(-)-Malic acid	-0.862	0.00276833	1
evm.TU.supercontig_37.130	-1.04652	K00999	mws0275	1.50076	L-(-)-Malic acid	-0.843	0.00430674	1
evm.TU.supercontig_37.42	-1.82523	K02200	mws0275	1.50076	L-(-)-Malic acid	-0.913	0.000593809	1
evm.TU.supercontig_376.1	-2.40758	--	mws0275	1.50076	L-(-)-Malic acid	-0.823	0.00637098	1
evm.TU.supercontig_376.2	-1.32422	--	mws0275	1.50076	L-(-)-Malic acid	-0.806	0.00867827	1
evm.TU.supercontig_38.66	-1.23798	--	mws0275	1.50076	L-(-)-Malic acid	-0.866	0.00256598	1
evm.TU.supercontig_389.3	-1.08532	--	mws0275	1.50076	L-(-)-Malic acid	-0.852	0.00357591	1
evm.TU.supercontig_39.92	-1.08796	--	mws0275	1.50076	L-(-)-Malic acid	-0.816	0.00734048	1
evm.TU.supercontig_394.4	-1.74764	--	mws0275	1.50076	L-(-)-Malic acid	-0.806	0.0086495	1
evm.TU.supercontig_4.116	-1.46123	K13250	mws0275	1.50076	L-(-)-Malic acid	-0.845	0.00417685	1
evm.TU.supercontig_4.13	-1.22201	K11294	mws0275	1.50076	L-(-)-Malic acid	-0.855	0.00334225	1
evm.TU.supercontig_4.78	-1.91181	K00940	mws0275	1.50076	L-(-)-Malic acid	-0.843	0.00434271	1
evm.TU.supercontig_405.3	-4.52304	--	mws0275	1.50076	L-(-)-Malic acid	-0.816	0.00735273	1
evm.TU.supercontig_42.108	-1.28911	--	mws0275	1.50076	L-(-)-Malic acid	-0.886	0.00146172	1
evm.TU.supercontig_42.127	-1.37919	--	mws0275	1.50076	L-(-)-Malic acid	-0.822	0.00656332	1
evm.TU.supercontig_42.160	-1.14052	--	mws0275	1.50076	L-(-)-Malic acid	-0.899	0.000975399	1
evm.TU.supercontig_42.166	-2.33546	K00166	mws0275	1.50076	L-(-)-Malic acid	-0.834	0.00516917	1
evm.TU.supercontig_43.103	-2.92264	--	mws0275	1.50076	L-(-)-Malic acid	-0.844	0.00421784	1
evm.TU.supercontig_43.21	-2.42615	K02377	mws0275	1.50076	L-(-)-Malic acid	-0.845	0.00409829	1
evm.TU.supercontig_43.8	-4.37032	K02321	mws0275	1.50076	L-(-)-Malic acid	-0.804	0.00901047	1
evm.TU.supercontig_435.2	-2.8116	K08506	mws0275	1.50076	L-(-)-Malic acid	-0.824	0.00626255	1
evm.TU.supercontig_44.50	-1.49839	--	mws0275	1.50076	L-(-)-Malic acid	-0.847	0.00395535	1
evm.TU.supercontig_44.55	-1.02583	K12831	mws0275	1.50076	L-(-)-Malic acid	-0.839	0.00473383	1
evm.TU.supercontig_46.110	-1.42256	K17824	mws0275	1.50076	L-(-)-Malic acid	-0.84	0.00456051	1
evm.TU.supercontig_46.71	-6.34854	--	mws0275	1.50076	L-(-)-Malic acid	-0.815	0.00739788	1
evm.TU.supercontig_46.76	-2.01023	--	mws0275	1.50076	L-(-)-Malic acid	-0.819	0.00690421	1
evm.TU.supercontig_464.3	-1.52018	K02988	mws0275	1.50076	L-(-)-Malic acid	-0.81	0.00810786	1
evm.TU.supercontig_468.1	-1.78427	--	mws0275	1.50076	L-(-)-Malic acid	-0.866	0.00251865	1
evm.TU.supercontig_473.2	-1.34913	K05605	mws0275	1.50076	L-(-)-Malic acid	-0.811	0.00793722	1
evm.TU.supercontig_473.3	-1.37515	K06041	mws0275	1.50076	L-(-)-Malic acid	-0.81	0.00819309	1
evm.TU.supercontig_476.2	-1.4099	K10144	mws0275	1.50076	L-(-)-Malic acid	-0.844	0.00420483	1
evm.TU.supercontig_48.136	-1.20809	--	mws0275	1.50076	L-(-)-Malic acid	-0.906	0.000751522	1
evm.TU.supercontig_48.151	-2.64904	K00558	mws0275	1.50076	L-(-)-Malic acid	-0.896	0.00107798	1
evm.TU.supercontig_48.186	-1.18959	--	mws0275	1.50076	L-(-)-Malic acid	-0.824	0.00635649	1
evm.TU.supercontig_48.30	-2.81967	--	mws0275	1.50076	L-(-)-Malic acid	-0.837	0.00487398	1
evm.TU.supercontig_4842.1	-1.58161	K17099	mws0275	1.50076	L-(-)-Malic acid	-0.82	0.00683259	1
evm.TU.supercontig_486.2	-1.27964	--	mws0275	1.50076	L-(-)-Malic acid	-0.844	0.00417889	1
evm.TU.supercontig_49.25	-1.40979	--	mws0275	1.50076	L-(-)-Malic acid	-0.866	0.00252311	1
evm.TU.supercontig_49.44	-2.33518	--	mws0275	1.50076	L-(-)-Malic acid	-0.845	0.0041444	1
evm.TU.supercontig_5.208	-1.07027	K17262	mws0275	1.50076	L-(-)-Malic acid	-0.825	0.00618249	1
evm.TU.supercontig_5.212	-1.97648	K14492	mws0275	1.50076	L-(-)-Malic acid	-0.812	0.00781472	1
evm.TU.supercontig_5.327	-1.75284	--	mws0275	1.50076	L-(-)-Malic acid	-0.845	0.00409734	1
evm.TU.supercontig_5.37	-1.14326	--	mws0275	1.50076	L-(-)-Malic acid	-0.842	0.00436118	1
evm.TU.supercontig_50.118	-2.72022	--	mws0275	1.50076	L-(-)-Malic acid	-0.861	0.00283873	1
evm.TU.supercontig_50.38	-1.21814	--	mws0275	1.50076	L-(-)-Malic acid	-0.832	0.00541568	1
evm.TU.supercontig_50.80	-1.06826	--	mws0275	1.50076	L-(-)-Malic acid	-0.85	0.00369915	1
evm.TU.supercontig_51.107	-1.66912	--	mws0275	1.50076	L-(-)-Malic acid	-0.803	0.00911865	1
evm.TU.supercontig_51.66	-1.04718	--	mws0275	1.50076	L-(-)-Malic acid	-0.901	0.000926488	1
evm.TU.supercontig_51.73	-1.50146	--	mws0275	1.50076	L-(-)-Malic acid	-0.831	0.00552746	1
evm.TU.supercontig_51.77	-1.82737	--	mws0275	1.50076	L-(-)-Malic acid	-0.811	0.00792372	1
evm.TU.supercontig_51.98	-3.82521	--	mws0275	1.50076	L-(-)-Malic acid	-0.809	0.00830609	1
evm.TU.supercontig_52.104	-1.27291	K18881	mws0275	1.50076	L-(-)-Malic acid	-0.863	0.00270447	1
evm.TU.supercontig_52.112	-1.04149	K06890	mws0275	1.50076	L-(-)-Malic acid	-0.87	0.00231197	1
evm.TU.supercontig_52.134	-1.38183	--	mws0275	1.50076	L-(-)-Malic acid	-0.897	0.00105448	1
evm.TU.supercontig_52.146	-2.34878	K11275	mws0275	1.50076	L-(-)-Malic acid	-0.818	0.00705961	1
evm.TU.supercontig_52.44	-1.24689	K17972	mws0275	1.50076	L-(-)-Malic acid	-0.875	0.00200596	1
evm.TU.supercontig_52.67	-1.14689	K03955	mws0275	1.50076	L-(-)-Malic acid	-0.86	0.00291054	1
evm.TU.supercontig_53.107	-1.04766	--	mws0275	1.50076	L-(-)-Malic acid	-0.839	0.00467525	1
evm.TU.supercontig_53.29	-1.73873	--	mws0275	1.50076	L-(-)-Malic acid	-0.819	0.00686526	1
evm.TU.supercontig_53.48	-1.58011	--	mws0275	1.50076	L-(-)-Malic acid	-0.818	0.00701408	1
evm.TU.supercontig_53.89	-Inf	--	mws0275	1.50076	L-(-)-Malic acid	-0.841	0.00450342	1
evm.TU.supercontig_533.1	-1.52933	--	mws0275	1.50076	L-(-)-Malic acid	-0.807	0.00858219	1
evm.TU.supercontig_54.84	-1.75521	K02734	mws0275	1.50076	L-(-)-Malic acid	-0.84	0.00464113	1
evm.TU.supercontig_546.3	-1.38463	--	mws0275	1.50076	L-(-)-Malic acid	-0.801	0.00947008	1
evm.TU.supercontig_55.112	-1.38585	K10395	mws0275	1.50076	L-(-)-Malic acid	-0.839	0.00473376	1
evm.TU.supercontig_55.140	-3.56064	--	mws0275	1.50076	L-(-)-Malic acid	-0.847	0.00397038	1
evm.TU.supercontig_55.29	-1.92697	K10703	mws0275	1.50076	L-(-)-Malic acid	-0.854	0.00336724	1
evm.TU.supercontig_55.93	-1.61243	--	mws0275	1.50076	L-(-)-Malic acid	-0.846	0.00406858	1
evm.TU.supercontig_559.1	-1.29823	K05607	mws0275	1.50076	L-(-)-Malic acid	-0.877	0.00189605	1
evm.TU.supercontig_56.104	-1.3273	K11863	mws0275	1.50076	L-(-)-Malic acid	-0.861	0.00285889	1
evm.TU.supercontig_56.16	-1.98149	--	mws0275	1.50076	L-(-)-Malic acid	-0.834	0.00524212	1
evm.TU.supercontig_56.30	-1.32777	--	mws0275	1.50076	L-(-)-Malic acid	-0.818	0.00706464	1
evm.TU.supercontig_56.78	-1.22306	--	mws0275	1.50076	L-(-)-Malic acid	-0.923	0.000386855	1
evm.TU.supercontig_56.89	-1.99397	K11108	mws0275	1.50076	L-(-)-Malic acid	-0.916	0.000513974	1
evm.TU.supercontig_57.50	-2.13473	--	mws0275	1.50076	L-(-)-Malic acid	-0.946	0.00011383	1
evm.TU.supercontig_6.103	-3.7239	--	mws0275	1.50076	L-(-)-Malic acid	-0.873	0.00213019	1
evm.TU.supercontig_6.111	-1.57247	--	mws0275	1.50076	L-(-)-Malic acid	-0.864	0.00263466	1
evm.TU.supercontig_6.135	-1.86814	--	mws0275	1.50076	L-(-)-Malic acid	-0.905	0.000782618	1
evm.TU.supercontig_6.138	-1.91671	--	mws0275	1.50076	L-(-)-Malic acid	-0.859	0.00299849	1
evm.TU.supercontig_6.14	-2.46344	--	mws0275	1.50076	L-(-)-Malic acid	-0.914	0.000559009	1
evm.TU.supercontig_6.191	-1.61611	K03671	mws0275	1.50076	L-(-)-Malic acid	-0.823	0.00642992	1
evm.TU.supercontig_6.271	-1.41842	--	mws0275	1.50076	L-(-)-Malic acid	-0.811	0.00798492	1
evm.TU.supercontig_6.293	-1.78266	--	mws0275	1.50076	L-(-)-Malic acid	-0.9	0.000928254	1
evm.TU.supercontig_6.326	-1.5499	--	mws0275	1.50076	L-(-)-Malic acid	-0.864	0.00265802	1
evm.TU.supercontig_6.345	-1.06954	--	mws0275	1.50076	L-(-)-Malic acid	-0.812	0.00789918	1
evm.TU.supercontig_6.368	-1.24471	--	mws0275	1.50076	L-(-)-Malic acid	-0.871	0.00223957	1
evm.TU.supercontig_6.413	-1.1926	--	mws0275	1.50076	L-(-)-Malic acid	-0.832	0.00537478	1
evm.TU.supercontig_60.2	-1.14425	--	mws0275	1.50076	L-(-)-Malic acid	-0.845	0.00411045	1
evm.TU.supercontig_602.2	-1.49059	K03283	mws0275	1.50076	L-(-)-Malic acid	-0.815	0.00749551	1
evm.TU.supercontig_62.12	-1.29079	--	mws0275	1.50076	L-(-)-Malic acid	-0.855	0.00329874	1
evm.TU.supercontig_62.3	-1.23051	K03152	mws0275	1.50076	L-(-)-Malic acid	-0.821	0.00672924	1
evm.TU.supercontig_62.34	-1.42253	--	mws0275	1.50076	L-(-)-Malic acid	-0.843	0.00434334	1
evm.TU.supercontig_62.43	-1.1497	--	mws0275	1.50076	L-(-)-Malic acid	-0.803	0.00910936	1
evm.TU.supercontig_63.17	-2.19514	--	mws0275	1.50076	L-(-)-Malic acid	-0.854	0.00341171	1
evm.TU.supercontig_64.66	-1.92816	--	mws0275	1.50076	L-(-)-Malic acid	-0.814	0.0075519	1
evm.TU.supercontig_64.91	-1.00477	K13600	mws0275	1.50076	L-(-)-Malic acid	-0.88	0.00175092	1
evm.TU.supercontig_65.141	-2.19337	K09338	mws0275	1.50076	L-(-)-Malic acid	-0.811	0.00803757	1
evm.TU.supercontig_65.60	-1.37735	--	mws0275	1.50076	L-(-)-Malic acid	-0.867	0.00247397	1
evm.TU.supercontig_65.7	-1.41058	K12587	mws0275	1.50076	L-(-)-Malic acid	-0.831	0.00546918	1
evm.TU.supercontig_65.76	-1.4462	--	mws0275	1.50076	L-(-)-Malic acid	-0.878	0.00187486	1
evm.TU.supercontig_683.2	-1.56146	K01897	mws0275	1.50076	L-(-)-Malic acid	-0.8	0.00962261	1
evm.TU.supercontig_69.51	-1.96703	--	mws0275	1.50076	L-(-)-Malic acid	-0.812	0.00788654	1
evm.TU.supercontig_69.82	-2.49921	K03183	mws0275	1.50076	L-(-)-Malic acid	-0.831	0.00553049	1
evm.TU.supercontig_7.106	-1.52822	K02901	mws0275	1.50076	L-(-)-Malic acid	-0.847	0.00399581	1
evm.TU.supercontig_7.170	-2.51187	K14709	mws0275	1.50076	L-(-)-Malic acid	-0.807	0.00862413	1
evm.TU.supercontig_7.214	-1.47954	K01867	mws0275	1.50076	L-(-)-Malic acid	-0.83	0.00565772	1
evm.TU.supercontig_7.253	-1.88511	--	mws0275	1.50076	L-(-)-Malic acid	-0.828	0.00587819	1
evm.TU.supercontig_7.5	-1.26746	K08498	mws0275	1.50076	L-(-)-Malic acid	-0.842	0.00437477	1
evm.TU.supercontig_7.53	-2.6634	--	mws0275	1.50076	L-(-)-Malic acid	-0.822	0.00660995	1
evm.TU.supercontig_7.85	-1.98509	--	mws0275	1.50076	L-(-)-Malic acid	-0.883	0.00161824	1
evm.TU.supercontig_70.11	-1.13729	--	mws0275	1.50076	L-(-)-Malic acid	-0.867	0.00244854	1
evm.TU.supercontig_70.41	-1.0481	--	mws0275	1.50076	L-(-)-Malic acid	-0.828	0.00579894	1
evm.TU.supercontig_70.54	-1.47606	K14773	mws0275	1.50076	L-(-)-Malic acid	-0.839	0.00470703	1
evm.TU.supercontig_70.77	-1.63536	--	mws0275	1.50076	L-(-)-Malic acid	-0.822	0.00657416	1
evm.TU.supercontig_71.17	-1.27161	K01012	mws0275	1.50076	L-(-)-Malic acid	-0.816	0.00735701	1
evm.TU.supercontig_72.58	-1.4061	K02150	mws0275	1.50076	L-(-)-Malic acid	-0.825	0.00619968	1
evm.TU.supercontig_720.1	-1.14217	--	mws0275	1.50076	L-(-)-Malic acid	-0.811	0.00792863	1
evm.TU.supercontig_73.20	-1.12208	K03687	mws0275	1.50076	L-(-)-Malic acid	-0.843	0.00435575	1
evm.TU.supercontig_73.74	-1.91165	--	mws0275	1.50076	L-(-)-Malic acid	-0.87	0.00231531	1
evm.TU.supercontig_75.28	-1.00048	--	mws0275	1.50076	L-(-)-Malic acid	-0.828	0.00588318	1
evm.TU.supercontig_768.1	-1.71607	--	mws0275	1.50076	L-(-)-Malic acid	-0.831	0.00554951	1
evm.TU.supercontig_77.50	-1.43258	K10884	mws0275	1.50076	L-(-)-Malic acid	-0.805	0.00882966	1
evm.TU.supercontig_77.59	-2.21454	K14829	mws0275	1.50076	L-(-)-Malic acid	-0.852	0.00353884	1
evm.TU.supercontig_78.59	-1.11706	--	mws0275	1.50076	L-(-)-Malic acid	-0.839	0.00473329	1
evm.TU.supercontig_78.75	-2.33391	K14454	mws0275	1.50076	L-(-)-Malic acid	-0.828	0.00584368	1
evm.TU.supercontig_788.1	-1.6816	--	mws0275	1.50076	L-(-)-Malic acid	-0.839	0.00473614	1
evm.TU.supercontig_8.168	-1.11531	--	mws0275	1.50076	L-(-)-Malic acid	-0.89	0.00128937	1
evm.TU.supercontig_8.202	-2.0149	--	mws0275	1.50076	L-(-)-Malic acid	-0.832	0.00535723	1
evm.TU.supercontig_8.218	-1.3298	K05387	mws0275	1.50076	L-(-)-Malic acid	-0.829	0.00571102	1
evm.TU.supercontig_8.310	-1.18144	--	mws0275	1.50076	L-(-)-Malic acid	-0.832	0.00545554	1
evm.TU.supercontig_8.48	-1.5166	--	mws0275	1.50076	L-(-)-Malic acid	-0.869	0.0023811	1
evm.TU.supercontig_8.6	-1.86262	--	mws0275	1.50076	L-(-)-Malic acid	-0.845	0.00416551	1
evm.TU.supercontig_80.105	-3.7361	--	mws0275	1.50076	L-(-)-Malic acid	-0.812	0.00791995	1
evm.TU.supercontig_80.108	-1.82141	--	mws0275	1.50076	L-(-)-Malic acid	-0.884	0.00156062	1
evm.TU.supercontig_80.121	-2.02442	--	mws0275	1.50076	L-(-)-Malic acid	-0.888	0.00138617	1
evm.TU.supercontig_80.124	-1.82116	K01188	mws0275	1.50076	L-(-)-Malic acid	-0.829	0.00568446	1
evm.TU.supercontig_80.27	-2.40995	--	mws0275	1.50076	L-(-)-Malic acid	-0.828	0.00584683	1
evm.TU.supercontig_80.50	-1.27221	--	mws0275	1.50076	L-(-)-Malic acid	-0.897	0.00104595	1
evm.TU.supercontig_80.66	-1.83906	--	mws0275	1.50076	L-(-)-Malic acid	-0.824	0.00625773	1
evm.TU.supercontig_80.97	-2.81718	--	mws0275	1.50076	L-(-)-Malic acid	-0.823	0.00647698	1
evm.TU.supercontig_81.165	-1.68313	K18932	mws0275	1.50076	L-(-)-Malic acid	-0.879	0.00179512	1
evm.TU.supercontig_81.45	-1.31002	K13993	mws0275	1.50076	L-(-)-Malic acid	-0.933	0.000243223	1
evm.TU.supercontig_81.89	-1.10706	K14424	mws0275	1.50076	L-(-)-Malic acid	-0.845	0.00417387	1
evm.TU.supercontig_82.24	-1.2705	K13464	mws0275	1.50076	L-(-)-Malic acid	-0.884	0.0015565	1
evm.TU.supercontig_83.29	-1.34393	--	mws0275	1.50076	L-(-)-Malic acid	-0.812	0.00786275	1
evm.TU.supercontig_83.74	-1.03681	K17506	mws0275	1.50076	L-(-)-Malic acid	-0.816	0.00732342	1
evm.TU.supercontig_83.81	-1.75441	K00815	mws0275	1.50076	L-(-)-Malic acid	-0.884	0.00154499	1
evm.TU.supercontig_84.26	-1.00652	K12876	mws0275	1.50076	L-(-)-Malic acid	-0.869	0.0023369	1
evm.TU.supercontig_84.58	-1.38147	--	mws0275	1.50076	L-(-)-Malic acid	-0.873	0.00211149	1
evm.TU.supercontig_84.63	-1.44161	K03977	mws0275	1.50076	L-(-)-Malic acid	-0.836	0.00495351	1
evm.TU.supercontig_84.7	-2.02267	K03404	mws0275	1.50076	L-(-)-Malic acid	-0.855	0.00331036	1
evm.TU.supercontig_85.78	-1.15402	--	mws0275	1.50076	L-(-)-Malic acid	-0.935	0.000216984	1
evm.TU.supercontig_875.3	-2.12379	K03549	mws0275	1.50076	L-(-)-Malic acid	-0.836	0.00496564	1
evm.TU.supercontig_9.236	-2.87498	K08472	mws0275	1.50076	L-(-)-Malic acid	-0.809	0.00830851	1
evm.TU.supercontig_9.258	-1.41507	K03452	mws0275	1.50076	L-(-)-Malic acid	-0.868	0.00239191	1
evm.TU.supercontig_9.294	-2.88156	--	mws0275	1.50076	L-(-)-Malic acid	-0.824	0.00626544	1
evm.TU.supercontig_9.297	-3.9059	K00847	mws0275	1.50076	L-(-)-Malic acid	-0.852	0.00350999	1
evm.TU.supercontig_9.39	-1.39602	K02971	mws0275	1.50076	L-(-)-Malic acid	-0.811	0.00801682	1
evm.TU.supercontig_9.65	-1.1902	--	mws0275	1.50076	L-(-)-Malic acid	-0.86	0.0029296	1
evm.TU.supercontig_91.38	-2.17094	--	mws0275	1.50076	L-(-)-Malic acid	-0.8	0.00957227	1
evm.TU.supercontig_92.30	-1.31443	K06207	mws0275	1.50076	L-(-)-Malic acid	-0.826	0.00608834	1
evm.TU.supercontig_92.9	-1.01706	--	mws0275	1.50076	L-(-)-Malic acid	-0.802	0.00938858	1
evm.TU.supercontig_929.3	-1.15721	K02905	mws0275	1.50076	L-(-)-Malic acid	-0.911	0.00062625	1
evm.TU.supercontig_93.25	-1.41684	--	mws0275	1.50076	L-(-)-Malic acid	-0.842	0.00441558	1
evm.TU.supercontig_95.18	-4.13169	--	mws0275	1.50076	L-(-)-Malic acid	-0.816	0.00735685	1
[truncated: 34,751 more rows]

## Sheet: 1-MCP 2hvs.1-MCP 16h
geneID	logFC	KEGG_annotation	metaID	logFC	meta_Compounds	PCC	PCCP	ninequadrants
C.papaya_newGene_1216	-2.27434	--	YC512119	1.23621	Phytosphingosine	-0.914	0.000558331	1
C.papaya_newGene_1329	-1.0626	--	YC512119	1.23621	Phytosphingosine	-0.833	0.00529731	1
C.papaya_newGene_1342	-1.39705	--	YC512119	1.23621	Phytosphingosine	-0.888	0.00137975	1
C.papaya_newGene_1734	-1.01808	K14648	YC512119	1.23621	Phytosphingosine	-0.856	0.00321912	1
C.papaya_newGene_2399	-1.45287	--	YC512119	1.23621	Phytosphingosine	-0.946	0.000116742	1
C.papaya_newGene_2418	-3.00769	--	YC512119	1.23621	Phytosphingosine	-0.841	0.0044772	1
C.papaya_newGene_2449	-1.01776	K11673	YC512119	1.23621	Phytosphingosine	-0.829	0.00575875	1
C.papaya_newGene_257	-1.46616	--	YC512119	1.23621	Phytosphingosine	-0.893	0.00119415	1
C.papaya_newGene_2574	-1.5051	--	YC512119	1.23621	Phytosphingosine	-0.886	0.00148644	1
C.papaya_newGene_2852	-1.66885	--	YC512119	1.23621	Phytosphingosine	-0.817	0.00724186	1
C.papaya_newGene_3249	-5.0948	K03043	YC512119	1.23621	Phytosphingosine	-0.901	0.000920528	1
C.papaya_newGene_445	-1.25847	--	YC512119	1.23621	Phytosphingosine	-0.932	0.000248774	1
C.papaya_newGene_497	-2.68655	K14617	YC512119	1.23621	Phytosphingosine	-0.813	0.00771148	1
C.papaya_newGene_510	-8.60549	--	YC512119	1.23621	Phytosphingosine	-0.818	0.00701627	1
C.papaya_newGene_893	-1.36499	K07297	YC512119	1.23621	Phytosphingosine	-0.845	0.00413697	1
evm.TU.contig_29422	-1.89312	--	YC512119	1.23621	Phytosphingosine	-0.931	0.000265983	1
evm.TU.contig_30861	-1.95986	K00208	YC512119	1.23621	Phytosphingosine	-0.926	0.00033984	1
evm.TU.contig_33773	-2.19964	K08762	YC512119	1.23621	Phytosphingosine	-0.927	0.00032849	1
evm.TU.contig_35640	-2.56679	--	YC512119	1.23621	Phytosphingosine	-0.844	0.00418372	1
evm.TU.contig_36542	-1.40974	--	YC512119	1.23621	Phytosphingosine	-0.916	0.000522833	1
evm.TU.contig_36576	-3.69915	--	YC512119	1.23621	Phytosphingosine	-0.885	0.00151546	1
evm.TU.contig_37200	-4.58327	--	YC512119	1.23621	Phytosphingosine	-0.891	0.00126636	1
evm.TU.contig_40336	-1.30547	--	YC512119	1.23621	Phytosphingosine	-0.903	0.000842103	1
evm.TU.supercontig_0.116	-1.06942	--	YC512119	1.23621	Phytosphingosine	-0.951	8.09482e-05	1
evm.TU.supercontig_0.46	-1.65458	--	YC512119	1.23621	Phytosphingosine	-0.889	0.00133265	1
evm.TU.supercontig_1.12	-3.31579	--	YC512119	1.23621	Phytosphingosine	-0.924	0.000377154	1
evm.TU.supercontig_1.184	-2.5056	--	YC512119	1.23621	Phytosphingosine	-0.932	0.000253404	1
evm.TU.supercontig_1.191	-1.06364	--	YC512119	1.23621	Phytosphingosine	-0.954	6.8064e-05	1
evm.TU.supercontig_1.250	-1.19232	K07023	YC512119	1.23621	Phytosphingosine	-0.929	0.000297141	1
evm.TU.supercontig_1.253	-2.16232	K16282	YC512119	1.23621	Phytosphingosine	-0.883	0.00162381	1
evm.TU.supercontig_1.28	-1.00109	--	YC512119	1.23621	Phytosphingosine	-0.869	0.0023625	1
evm.TU.supercontig_1.3	-1.13809	--	YC512119	1.23621	Phytosphingosine	-0.909	0.000690295	1
evm.TU.supercontig_1.411	-2.53925	K04733	YC512119	1.23621	Phytosphingosine	-0.886	0.0014872	1
evm.TU.supercontig_1.433	-1.2717	--	YC512119	1.23621	Phytosphingosine	-0.877	0.0019165	1
evm.TU.supercontig_1.58	-3.84039	K13681	YC512119	1.23621	Phytosphingosine	-0.919	0.000453491	1
evm.TU.supercontig_10.207	-1.06384	--	YC512119	1.23621	Phytosphingosine	-0.851	0.00365716	1
evm.TU.supercontig_103.28	-1.31732	--	YC512119	1.23621	Phytosphingosine	-0.935	0.000218904	1
evm.TU.supercontig_103.73	-1.72738	--	YC512119	1.23621	Phytosphingosine	-0.916	0.000512704	1
evm.TU.supercontig_104.106	-3.60074	K06892	YC512119	1.23621	Phytosphingosine	-0.893	0.00118198	1
evm.TU.supercontig_104.48	-3.38334	--	YC512119	1.23621	Phytosphingosine	-0.906	0.000775832	1
evm.TU.supercontig_104.59	-1.25348	K06620	YC512119	1.23621	Phytosphingosine	-0.842	0.00441476	1
evm.TU.supercontig_1042.1	-1.14548	K18881	YC512119	1.23621	Phytosphingosine	-0.88	0.00177304	1
evm.TU.supercontig_106.27	-1.47674	K00873	YC512119	1.23621	Phytosphingosine	-0.92	0.000450026	1
evm.TU.supercontig_106.61	-1.42316	--	YC512119	1.23621	Phytosphingosine	-0.919	0.000460868	1
evm.TU.supercontig_106.86	-1.24952	K00058	YC512119	1.23621	Phytosphingosine	-0.894	0.00115308	1
evm.TU.supercontig_107.106	-1.15066	K15746	YC512119	1.23621	Phytosphingosine	-0.9	0.000938747	1
evm.TU.supercontig_1095.2	-1.22998	K13379	YC512119	1.23621	Phytosphingosine	-0.938	0.000179156	1
evm.TU.supercontig_11.13	-3.80947	K13508	YC512119	1.23621	Phytosphingosine	-0.912	0.000603001	1
evm.TU.supercontig_11.153	-1.11827	--	YC512119	1.23621	Phytosphingosine	-0.88	0.00176267	1
evm.TU.supercontig_110.37	-1.23075	--	YC512119	1.23621	Phytosphingosine	-0.901	0.000907575	1
evm.TU.supercontig_1109.2	-2.23905	K15277	YC512119	1.23621	Phytosphingosine	-0.875	0.00202938	1
evm.TU.supercontig_112.27	-2.10784	--	YC512119	1.23621	Phytosphingosine	-0.862	0.00281296	1
evm.TU.supercontig_112.3	-2.16064	K10257	YC512119	1.23621	Phytosphingosine	-0.91	0.00067095	1
evm.TU.supercontig_1127.2	-1.04376	--	YC512119	1.23621	Phytosphingosine	-0.858	0.00311106	1
evm.TU.supercontig_113.41	-1.20098	K02925	YC512119	1.23621	Phytosphingosine	-0.913	0.00059445	1
evm.TU.supercontig_113.49	-4.81381	--	YC512119	1.23621	Phytosphingosine	-0.899	0.000968263	1
evm.TU.supercontig_1131.1	-1.47026	--	YC512119	1.23621	Phytosphingosine	-0.856	0.00322345	1
evm.TU.supercontig_114.20	-1.12069	K12896	YC512119	1.23621	Phytosphingosine	-0.893	0.00118807	1
evm.TU.supercontig_114.9	-4.25204	K07195	YC512119	1.23621	Phytosphingosine	-0.923	0.000387244	1
evm.TU.supercontig_115.27	-1.86828	K01961	YC512119	1.23621	Phytosphingosine	-0.909	0.000688077	1
evm.TU.supercontig_115.71	-1.50125	--	YC512119	1.23621	Phytosphingosine	-0.824	0.00625579	1
evm.TU.supercontig_115.9	-1.32591	K16241	YC512119	1.23621	Phytosphingosine	-0.864	0.00268368	1
evm.TU.supercontig_116.22	-1.6041	K14400	YC512119	1.23621	Phytosphingosine	-0.917	0.000502787	1
evm.TU.supercontig_1180.1	-1.44142	K00895	YC512119	1.23621	Phytosphingosine	-0.937	0.000189093	1
evm.TU.supercontig_119.95	-1.29614	--	YC512119	1.23621	Phytosphingosine	-0.887	0.00140973	1
evm.TU.supercontig_12.208	-6.16978	--	YC512119	1.23621	Phytosphingosine	-0.922	0.000403208	1
evm.TU.supercontig_12.210	-1.14487	K06911	YC512119	1.23621	Phytosphingosine	-0.833	0.00534944	1
evm.TU.supercontig_12.252	-2.72272	--	YC512119	1.23621	Phytosphingosine	-0.899	0.000976134	1
evm.TU.supercontig_12.4	-1.01814	--	YC512119	1.23621	Phytosphingosine	-0.94	0.000164807	1
evm.TU.supercontig_122.20	-2.16944	K00033	YC512119	1.23621	Phytosphingosine	-0.861	0.0028709	1
evm.TU.supercontig_123.26	-1.4691	K02160	YC512119	1.23621	Phytosphingosine	-0.932	0.00024658	1
evm.TU.supercontig_123.51	-1.09632	--	YC512119	1.23621	Phytosphingosine	-0.84	0.00459936	1
evm.TU.supercontig_123.52	-1.90732	--	YC512119	1.23621	Phytosphingosine	-0.87	0.0022915	1
evm.TU.supercontig_125.30	-1.06449	K00559	YC512119	1.23621	Phytosphingosine	-0.89	0.00129799	1
evm.TU.supercontig_125.7	-1.60256	K11159	YC512119	1.23621	Phytosphingosine	-0.848	0.00386758	1
evm.TU.supercontig_125.8	-1.08533	K11159	YC512119	1.23621	Phytosphingosine	-0.866	0.00255308	1
evm.TU.supercontig_125.9	-Inf	K01184	YC512119	1.23621	Phytosphingosine	-0.891	0.00128126	1
evm.TU.supercontig_126.29	-1.16695	K00279	YC512119	1.23621	Phytosphingosine	-0.852	0.00351816	1
evm.TU.supercontig_128.34	-4.55003	K01166	YC512119	1.23621	Phytosphingosine	-0.8	0.00962293	1
evm.TU.supercontig_128.50	-1.93116	K14510	YC512119	1.23621	Phytosphingosine	-0.912	0.000611379	1
evm.TU.supercontig_129.9	-3.03067	--	YC512119	1.23621	Phytosphingosine	-0.878	0.00182734	1
evm.TU.supercontig_1291.2	-1.05884	--	YC512119	1.23621	Phytosphingosine	-0.922	0.00040407	1
evm.TU.supercontig_13.123	-1.68914	--	YC512119	1.23621	Phytosphingosine	-0.899	0.000976408	1
evm.TU.supercontig_13.86	-1.89176	--	YC512119	1.23621	Phytosphingosine	-0.915	0.000545568	1
evm.TU.supercontig_130.34	-1.78996	K00134	YC512119	1.23621	Phytosphingosine	-0.946	0.000116749	1
evm.TU.supercontig_131.3	-1.80515	--	YC512119	1.23621	Phytosphingosine	-0.836	0.00497616	1
evm.TU.supercontig_131.77	-1.77823	--	YC512119	1.23621	Phytosphingosine	-0.904	0.000818655	1
evm.TU.supercontig_132.19	-1.40741	--	YC512119	1.23621	Phytosphingosine	-0.809	0.00820712	1
evm.TU.supercontig_132.24	-1.02232	--	YC512119	1.23621	Phytosphingosine	-0.823	0.00640157	1
evm.TU.supercontig_136.5	-1.21203	--	YC512119	1.23621	Phytosphingosine	-0.901	0.000922943	1
evm.TU.supercontig_137.9	-1.17394	--	YC512119	1.23621	Phytosphingosine	-0.826	0.00610726	1
evm.TU.supercontig_1383.1	-1.55002	--	YC512119	1.23621	Phytosphingosine	-0.857	0.00313072	1
evm.TU.supercontig_139.46	-3.37789	K00434	YC512119	1.23621	Phytosphingosine	-0.913	0.000584675	1
evm.TU.supercontig_139.52	-1.25653	K14638	YC512119	1.23621	Phytosphingosine	-0.821	0.00662254	1
evm.TU.supercontig_14.158	-1.45992	K00688	YC512119	1.23621	Phytosphingosine	-0.879	0.00177932	1
evm.TU.supercontig_14.17	-1.76044	--	YC512119	1.23621	Phytosphingosine	-0.876	0.00197246	1
evm.TU.supercontig_14.170	-2.86818	--	YC512119	1.23621	Phytosphingosine	-0.851	0.00358914	1
evm.TU.supercontig_14.84	-1.04304	--	YC512119	1.23621	Phytosphingosine	-0.838	0.00479681	1
evm.TU.supercontig_1476.2	-1.59032	--	YC512119	1.23621	Phytosphingosine	-0.873	0.00210375	1
evm.TU.supercontig_15.133	-1.89887	--	YC512119	1.23621	Phytosphingosine	-0.854	0.00337274	1
evm.TU.supercontig_150.1	-1.85811	K14488	YC512119	1.23621	Phytosphingosine	-0.825	0.00624607	1
evm.TU.supercontig_150.4	-1.0161	K00764	YC512119	1.23621	Phytosphingosine	-0.912	0.000615324	1
evm.TU.supercontig_151.19	-1.38187	K01051	YC512119	1.23621	Phytosphingosine	-0.858	0.00304784	1
evm.TU.supercontig_152.35	-1.25358	K08245	YC512119	1.23621	Phytosphingosine	-0.933	0.000243726	1
evm.TU.supercontig_152.40	-5.25622	--	YC512119	1.23621	Phytosphingosine	-0.85	0.00374135	1
evm.TU.supercontig_153.10	-1.35061	--	YC512119	1.23621	Phytosphingosine	-0.9	0.000935841	1
evm.TU.supercontig_16.107	-2.25097	--	YC512119	1.23621	Phytosphingosine	-0.926	0.000332687	1
evm.TU.supercontig_16.115	-2.27481	--	YC512119	1.23621	Phytosphingosine	-0.905	0.000801454	1
evm.TU.supercontig_160.30	-1.2249	K14207	YC512119	1.23621	Phytosphingosine	-0.879	0.00177421	1
evm.TU.supercontig_163.20	-1.01852	--	YC512119	1.23621	Phytosphingosine	-0.868	0.0023889	1
evm.TU.supercontig_165.2	-1.78158	--	YC512119	1.23621	Phytosphingosine	-0.857	0.00314772	1
evm.TU.supercontig_165.22	-2.67399	--	YC512119	1.23621	Phytosphingosine	-0.846	0.00402665	1
evm.TU.supercontig_165.6	-6.2995	K08472	YC512119	1.23621	Phytosphingosine	-0.906	0.000776024	1
evm.TU.supercontig_166.28	-1.75661	K09458	YC512119	1.23621	Phytosphingosine	-0.936	0.000207712	1
evm.TU.supercontig_1669.1	-1.98483	--	YC512119	1.23621	Phytosphingosine	-0.885	0.00150006	1
evm.TU.supercontig_169.20	-1.80812	--	YC512119	1.23621	Phytosphingosine	-0.896	0.00109281	1
evm.TU.supercontig_17.169	-1.38851	--	YC512119	1.23621	Phytosphingosine	-0.807	0.00849508	1
evm.TU.supercontig_17.237	-1.02868	K00799	YC512119	1.23621	Phytosphingosine	-0.871	0.00221183	1
evm.TU.supercontig_17.48	-1.76363	--	YC512119	1.23621	Phytosphingosine	-0.968	1.88045e-05	1
evm.TU.supercontig_170.36	-3.36185	--	YC512119	1.23621	Phytosphingosine	-0.926	0.000335082	1
evm.TU.supercontig_170.55	-1.84953	--	YC512119	1.23621	Phytosphingosine	-0.926	0.000342858	1
evm.TU.supercontig_170.57	-2.26515	--	YC512119	1.23621	Phytosphingosine	-0.913	0.000593541	1
evm.TU.supercontig_171.8	-2.16405	K00430	YC512119	1.23621	Phytosphingosine	-0.881	0.00170711	1
evm.TU.supercontig_174.13	-1.24173	--	YC512119	1.23621	Phytosphingosine	-0.937	0.000193204	1
evm.TU.supercontig_179.15	-1.85477	--	YC512119	1.23621	Phytosphingosine	-0.851	0.00362715	1
evm.TU.supercontig_179.19	-1.66526	--	YC512119	1.23621	Phytosphingosine	-0.914	0.000557483	1
evm.TU.supercontig_18.120	-1.18906	--	YC512119	1.23621	Phytosphingosine	-0.961	3.71729e-05	1
evm.TU.supercontig_18.171	-Inf	--	YC512119	1.23621	Phytosphingosine	-0.836	0.00500075	1
evm.TU.supercontig_18.19	-1.5413	--	YC512119	1.23621	Phytosphingosine	-0.848	0.00388612	1
evm.TU.supercontig_180.8	-2.17301	--	YC512119	1.23621	Phytosphingosine	-0.856	0.00326244	1
evm.TU.supercontig_182.13	-1.79515	--	YC512119	1.23621	Phytosphingosine	-0.928	0.000308247	1
evm.TU.supercontig_189.34	-8.74939	K04123	YC512119	1.23621	Phytosphingosine	-0.884	0.00157978	1
evm.TU.supercontig_19.124	-2.11413	K14496	YC512119	1.23621	Phytosphingosine	-0.849	0.00375402	1
evm.TU.supercontig_19.63	-2.13763	--	YC512119	1.23621	Phytosphingosine	-0.901	0.000906195	1
evm.TU.supercontig_19.77	-2.57627	--	YC512119	1.23621	Phytosphingosine	-0.859	0.00299049	1
evm.TU.supercontig_193.13	-1.73964	K00161	YC512119	1.23621	Phytosphingosine	-0.92	0.000448981	1
evm.TU.supercontig_193.15	-1.33276	--	YC512119	1.23621	Phytosphingosine	-0.899	0.000966024	1
evm.TU.supercontig_1950.1	-3.20217	--	YC512119	1.23621	Phytosphingosine	-0.838	0.00483675	1
evm.TU.supercontig_197.19	-1.0749	--	YC512119	1.23621	Phytosphingosine	-0.882	0.00165976	1
evm.TU.supercontig_198.2	-1.22334	--	YC512119	1.23621	Phytosphingosine	-0.932	0.000255793	1
evm.TU.supercontig_198.20	-1.34493	K15283	YC512119	1.23621	Phytosphingosine	-0.877	0.00192003	1
evm.TU.supercontig_199.10	-1.00319	K09285	YC512119	1.23621	Phytosphingosine	-0.87	0.0023186	1
evm.TU.supercontig_2.199	-2.43326	K13448	YC512119	1.23621	Phytosphingosine	-0.854	0.00334798	1
evm.TU.supercontig_2.25	-1.20329	--	YC512119	1.23621	Phytosphingosine	-0.934	0.000224114	1
evm.TU.supercontig_2.362	-2.13169	K00645	YC512119	1.23621	Phytosphingosine	-0.874	0.00206419	1
evm.TU.supercontig_2.364	-2.61221	K00645	YC512119	1.23621	Phytosphingosine	-0.918	0.000476944	1
evm.TU.supercontig_2.416	-1.54052	K15892	YC512119	1.23621	Phytosphingosine	-0.917	0.000493134	1
evm.TU.supercontig_2.437	-1.74415	--	YC512119	1.23621	Phytosphingosine	-0.831	0.00555578	1
evm.TU.supercontig_20.220	-2.28384	--	YC512119	1.23621	Phytosphingosine	-0.86	0.002929	1
evm.TU.supercontig_20.223	-1.86917	K02372	YC512119	1.23621	Phytosphingosine	-0.933	0.000237876	1
evm.TU.supercontig_20.30	-1.67933	--	YC512119	1.23621	Phytosphingosine	-0.929	0.000292865	1
evm.TU.supercontig_2044.1	-1.15071	K00927	YC512119	1.23621	Phytosphingosine	-0.917	0.000504766	1
evm.TU.supercontig_207.10	-1.79942	K13464	YC512119	1.23621	Phytosphingosine	-0.933	0.000243044	1
evm.TU.supercontig_208.1	-1.16323	K08235	YC512119	1.23621	Phytosphingosine	-0.902	0.000895519	1
evm.TU.supercontig_21.181	-1.62697	--	YC512119	1.23621	Phytosphingosine	-0.817	0.00723709	1
evm.TU.supercontig_21.30	-1.73715	--	YC512119	1.23621	Phytosphingosine	-0.835	0.00507039	1
evm.TU.supercontig_21.4	-1.50785	--	YC512119	1.23621	Phytosphingosine	-0.887	0.00143094	1
evm.TU.supercontig_21.47	-2.64089	K05894	YC512119	1.23621	Phytosphingosine	-0.943	0.000135324	1
evm.TU.supercontig_211.1	-1.51932	--	YC512119	1.23621	Phytosphingosine	-0.976	6.876e-06	1
evm.TU.supercontig_211.35	-1.52556	K00626	YC512119	1.23621	Phytosphingosine	-0.881	0.00167829	1
evm.TU.supercontig_2150.2	-2.96351	--	YC512119	1.23621	Phytosphingosine	-0.814	0.00753772	1
evm.TU.supercontig_218.4	-1.01527	--	YC512119	1.23621	Phytosphingosine	-0.856	0.00326857	1
evm.TU.supercontig_221.14	-1.23554	K03644	YC512119	1.23621	Phytosphingosine	-0.963	3.00765e-05	1
evm.TU.supercontig_221.9	-1.31087	K03644	YC512119	1.23621	Phytosphingosine	-0.895	0.00110063	1
evm.TU.supercontig_222.18	-3.96263	--	YC512119	1.23621	Phytosphingosine	-0.916	0.000511252	1
evm.TU.supercontig_228.6	-2.32147	--	YC512119	1.23621	Phytosphingosine	-0.813	0.00769297	1
evm.TU.supercontig_228.9	-1.20378	--	YC512119	1.23621	Phytosphingosine	-0.903	0.000858241	1
evm.TU.supercontig_23.159	-1.75904	K14484	YC512119	1.23621	Phytosphingosine	-0.897	0.0010377	1
evm.TU.supercontig_23.35	-3.94564	--	YC512119	1.23621	Phytosphingosine	-0.861	0.00285008	1
evm.TU.supercontig_232.4	-3.30756	K16290	YC512119	1.23621	Phytosphingosine	-0.84	0.00461729	1
evm.TU.supercontig_233.26	-4.11471	K14504	YC512119	1.23621	Phytosphingosine	-0.819	0.00691044	1
evm.TU.supercontig_2388.3	-1.10307	K00599	YC512119	1.23621	Phytosphingosine	-0.841	0.00450682	1
evm.TU.supercontig_246.2	-2.2376	K00162	YC512119	1.23621	Phytosphingosine	-0.935	0.000220452	1
evm.TU.supercontig_2471.2	-1.41424	K01904	YC512119	1.23621	Phytosphingosine	-0.917	0.000502193	1
evm.TU.supercontig_250.6	-8.0365	K01184	YC512119	1.23621	Phytosphingosine	-0.901	0.000924923	1
evm.TU.supercontig_252.23	-1.94011	--	YC512119	1.23621	Phytosphingosine	-0.871	0.00221324	1
evm.TU.supercontig_258.5	-1.1214	--	YC512119	1.23621	Phytosphingosine	-0.932	0.000248372	1
evm.TU.supercontig_26.125	-1.2265	--	YC512119	1.23621	Phytosphingosine	-0.853	0.00342502	1
evm.TU.supercontig_26.128	-1.17485	K10365	YC512119	1.23621	Phytosphingosine	-0.892	0.001215	1
evm.TU.supercontig_26.14	-1.62063	--	YC512119	1.23621	Phytosphingosine	-0.874	0.00206128	1
evm.TU.supercontig_26.158	-1.75023	--	YC512119	1.23621	Phytosphingosine	-0.926	0.000329969	1
evm.TU.supercontig_26.180	-1.765	--	YC512119	1.23621	Phytosphingosine	-0.809	0.00833264	1
evm.TU.supercontig_26.187	-1.0975	K03781	YC512119	1.23621	Phytosphingosine	-0.848	0.00387368	1
evm.TU.supercontig_26.280	-4.06257	--	YC512119	1.23621	Phytosphingosine	-0.848	0.00389953	1
evm.TU.supercontig_27.104	-1.56339	K17871	YC512119	1.23621	Phytosphingosine	-0.944	0.000130226	1
evm.TU.supercontig_27.130	-1.4599	K14485	YC512119	1.23621	Phytosphingosine	-0.831	0.00555479	1
evm.TU.supercontig_27.131	-1.69467	K10418	YC512119	1.23621	Phytosphingosine	-0.915	0.000537014	1
evm.TU.supercontig_27.16	-2.09612	--	YC512119	1.23621	Phytosphingosine	-0.851	0.00359328	1
evm.TU.supercontig_27.163	-1.49613	K03809	YC512119	1.23621	Phytosphingosine	-0.894	0.00115654	1
evm.TU.supercontig_27.87	-4.02683	K17982	YC512119	1.23621	Phytosphingosine	-0.876	0.00197188	1
evm.TU.supercontig_28.83	-1.77581	--	YC512119	1.23621	Phytosphingosine	-0.878	0.001831	1
evm.TU.supercontig_2829.1	-1.55734	K17301	YC512119	1.23621	Phytosphingosine	-0.933	0.000241661	1
evm.TU.supercontig_285.6	-1.08452	K12448	YC512119	1.23621	Phytosphingosine	-0.913	0.000593837	1
evm.TU.supercontig_29.127	-1.42762	K00616	YC512119	1.23621	Phytosphingosine	-0.888	0.00136513	1
evm.TU.supercontig_29.128	-2.3741	K01087	YC512119	1.23621	Phytosphingosine	-0.896	0.00107148	1
evm.TU.supercontig_2921.1	-1.10179	K07904	YC512119	1.23621	Phytosphingosine	-0.942	0.000144421	1
evm.TU.supercontig_297.1	-1.19065	--	YC512119	1.23621	Phytosphingosine	-0.867	0.00244986	1
evm.TU.supercontig_3.17	-3.8179	K00873	YC512119	1.23621	Phytosphingosine	-0.879	0.00178562	1
evm.TU.supercontig_3.179	-1.35981	--	YC512119	1.23621	Phytosphingosine	-0.821	0.00670941	1
evm.TU.supercontig_3.18	-3.929	K00873	YC512119	1.23621	Phytosphingosine	-0.906	0.00076756	1
evm.TU.supercontig_3.220	-2.08301	--	YC512119	1.23621	Phytosphingosine	-0.901	0.000908632	1
evm.TU.supercontig_3.290	-1.30388	K00615	YC512119	1.23621	Phytosphingosine	-0.913	0.000583357	1
evm.TU.supercontig_3.304	-3.09148	--	YC512119	1.23621	Phytosphingosine	-0.874	0.00207579	1
evm.TU.supercontig_3.314	-1.03819	K01087	YC512119	1.23621	Phytosphingosine	-0.91	0.000655294	1
evm.TU.supercontig_3.346	-1.14144	--	YC512119	1.23621	Phytosphingosine	-0.804	0.00893795	1
evm.TU.supercontig_3.416	-1.09032	K04371	YC512119	1.23621	Phytosphingosine	-0.814	0.00758774	1
evm.TU.supercontig_3.439	-2.26523	--	YC512119	1.23621	Phytosphingosine	-0.944	0.00013283	1
evm.TU.supercontig_3.484	-4.06244	--	YC512119	1.23621	Phytosphingosine	-0.862	0.0027695	1
evm.TU.supercontig_305.3	-1.11042	--	YC512119	1.23621	Phytosphingosine	-0.859	0.00299075	1
evm.TU.supercontig_32.117	-4.9645	K13356	YC512119	1.23621	Phytosphingosine	-0.901	0.000910255	1
evm.TU.supercontig_32.53	-1.26772	K00134	YC512119	1.23621	Phytosphingosine	-0.916	0.00052342	1
evm.TU.supercontig_32.92	-1.34428	--	YC512119	1.23621	Phytosphingosine	-0.865	0.00258843	1
evm.TU.supercontig_321.4	-1.11878	--	YC512119	1.23621	Phytosphingosine	-0.818	0.00707894	1
evm.TU.supercontig_3272.2	-7.72486	--	YC512119	1.23621	Phytosphingosine	-0.888	0.00139168	1
evm.TU.supercontig_329.1	-1.64044	--	YC512119	1.23621	Phytosphingosine	-0.944	0.000126783	1
evm.TU.supercontig_33.70	-1.1046	K15402	YC512119	1.23621	Phytosphingosine	-0.932	0.000246848	1
evm.TU.supercontig_34.111	-1.08102	--	YC512119	1.23621	Phytosphingosine	-0.837	0.00491489	1
evm.TU.supercontig_34.158	-2.14764	--	YC512119	1.23621	Phytosphingosine	-0.902	0.000892678	1
evm.TU.supercontig_34.176	-1.02607	--	YC512119	1.23621	Phytosphingosine	-0.887	0.00143572	1
evm.TU.supercontig_346.3	-1.0484	--	YC512119	1.23621	Phytosphingosine	-0.899	0.000974818	1
evm.TU.supercontig_3499.1	-1.00828	K00873	YC512119	1.23621	Phytosphingosine	-0.932	0.000257536	1
evm.TU.supercontig_36.114	-2.49343	K01087	YC512119	1.23621	Phytosphingosine	-0.892	0.00123867	1
evm.TU.supercontig_36.121	-1.02162	--	YC512119	1.23621	Phytosphingosine	-0.846	0.0040556	1
evm.TU.supercontig_36.62	-2.62912	K11267	YC512119	1.23621	Phytosphingosine	-0.894	0.00116539	1
evm.TU.supercontig_369.8	-1.22283	K10251	YC512119	1.23621	Phytosphingosine	-0.934	0.000231189	1
evm.TU.supercontig_37.134	-1.15595	K10752	YC512119	1.23621	Phytosphingosine	-0.91	0.000655149	1
evm.TU.supercontig_37.139	-1.24862	--	YC512119	1.23621	Phytosphingosine	-0.894	0.00114716	1
evm.TU.supercontig_37.20	-3.08063	--	YC512119	1.23621	Phytosphingosine	-0.856	0.00321518	1
evm.TU.supercontig_37.58	-1.19344	--	YC512119	1.23621	Phytosphingosine	-0.85	0.00367032	1
evm.TU.supercontig_37.7	-1.32859	K05906	YC512119	1.23621	Phytosphingosine	-0.887	0.00143273	1
evm.TU.supercontig_370.10	-2.66259	K03014	YC512119	1.23621	Phytosphingosine	-0.926	0.000344479	1
evm.TU.supercontig_370.7	-1.33126	--	YC512119	1.23621	Phytosphingosine	-0.861	0.00283563	1
[truncated: 15,424 more rows]
